# Supplementary material for: Insights into the Activation Mechanism of HCA1, HCA2, and HCA3
Source: J Med Chem. 2025 Feb 12;68(4):4527–39. doi: 10.1021/acs.jmedchem.4c02567 (PMC11873900; doi:10.1021/acs.jmedchem.4c02567)
Supplement: Supplementary file 2 — jm4c02567_si_002.pdb [file jm4c02567_si_002.pdb]

ATOM      1  N   GLY E  11      87.322 135.394 132.276  1.00  0.58           N  
ATOM      2  CA  GLY E  11      85.940 135.878 131.894  1.00  0.58           C  
ATOM      3  C   GLY E  11      84.935 134.767 132.039  1.00  0.58           C  
ATOM      4  O   GLY E  11      85.311 133.619 131.841  1.00  0.58           O  
ATOM      5  N   ASP E  12      83.660 135.054 132.359  1.00  0.59           N  
ATOM      6  CA  ASP E  12      82.612 134.051 132.499  1.00  0.59           C  
ATOM      7  C   ASP E  12      82.161 133.482 131.163  1.00  0.59           C  
ATOM      8  O   ASP E  12      81.732 132.336 131.050  1.00  0.59           O  
ATOM      9  CB  ASP E  12      81.431 134.706 133.240  1.00  0.59           C  
ATOM     10  CG  ASP E  12      81.877 135.131 134.634  1.00  0.59           C  
ATOM     11  OD1 ASP E  12      82.869 134.559 135.162  1.00  0.59           O  
ATOM     12  OD2 ASP E  12      81.284 136.097 135.158  1.00  0.59           O1-
ATOM     13  N   THR E  13      82.346 134.258 130.081  1.00  0.71           N  
ATOM     14  CA  THR E  13      82.131 133.850 128.699  1.00  0.71           C  
ATOM     15  C   THR E  13      83.021 132.696 128.285  1.00  0.71           C  
ATOM     16  O   THR E  13      82.635 131.860 127.475  1.00  0.71           O  
ATOM     17  CB  THR E  13      82.287 134.991 127.702  1.00  0.71           C  
ATOM     18  CG2 THR E  13      81.225 136.058 127.995  1.00  0.71           C  
ATOM     19  OG1 THR E  13      83.554 135.631 127.801  1.00  0.71           O  
ATOM     20  N   ILE E  14      84.227 132.568 128.874  1.00  0.66           N  
ATOM     21  CA  ILE E  14      85.084 131.399 128.712  1.00  0.66           C  
ATOM     22  C   ILE E  14      84.385 130.140 129.197  1.00  0.66           C  
ATOM     23  O   ILE E  14      84.298 129.154 128.473  1.00  0.66           O  
ATOM     24  CB  ILE E  14      86.402 131.566 129.472  1.00  0.66           C  
ATOM     25  CG1 ILE E  14      87.188 132.811 128.986  1.00  0.66           C  
ATOM     26  CG2 ILE E  14      87.276 130.290 129.431  1.00  0.66           C  
ATOM     27  CD1 ILE E  14      87.602 132.767 127.511  1.00  0.66           C  
ATOM     28  N   SER E  15      83.793 130.181 130.403  1.00  0.70           N  
ATOM     29  CA  SER E  15      83.019 129.100 130.994  1.00  0.70           C  
ATOM     30  C   SER E  15      81.743 128.764 130.237  1.00  0.70           C  
ATOM     31  O   SER E  15      81.335 127.606 130.169  1.00  0.70           O  
ATOM     32  CB  SER E  15      82.622 129.400 132.460  1.00  0.70           C  
ATOM     33  OG  SER E  15      83.761 129.681 133.274  1.00  0.70           O  
ATOM     34  N   GLN E  16      81.069 129.778 129.659  1.00  0.69           N  
ATOM     35  CA  GLN E  16      79.839 129.613 128.902  1.00  0.69           C  
ATOM     36  C   GLN E  16      80.015 129.184 127.443  1.00  0.69           C  
ATOM     37  O   GLN E  16      79.061 128.713 126.824  1.00  0.69           O  
ATOM     38  CB  GLN E  16      78.999 130.919 128.948  1.00  0.69           C  
ATOM     39  CG  GLN E  16      78.572 131.359 130.372  1.00  0.69           C  
ATOM     40  CD  GLN E  16      77.723 130.289 131.051  1.00  0.69           C  
ATOM     41  NE2 GLN E  16      78.147 129.813 132.242  1.00  0.69           N  
ATOM     42  OE1 GLN E  16      76.681 129.877 130.533  1.00  0.69           O  
ATOM     43  N   VAL E  17      81.221 129.310 126.846  1.00  0.72           N  
ATOM     44  CA  VAL E  17      81.414 129.000 125.431  1.00  0.72           C  
ATOM     45  C   VAL E  17      82.465 127.922 125.200  1.00  0.72           C  
ATOM     46  O   VAL E  17      82.291 127.023 124.376  1.00  0.72           O  
ATOM     47  CB  VAL E  17      81.842 130.234 124.637  1.00  0.72           C  
ATOM     48  CG1 VAL E  17      81.872 129.899 123.135  1.00  0.72           C  
ATOM     49  CG2 VAL E  17      80.868 131.407 124.854  1.00  0.72           C  
ATOM     50  N   MET E  18      83.603 127.965 125.921  1.00  0.68           N  
ATOM     51  CA  MET E  18      84.703 127.046 125.682  1.00  0.68           C  
ATOM     52  C   MET E  18      84.457 125.588 126.052  1.00  0.68           C  
ATOM     53  O   MET E  18      84.729 124.755 125.185  1.00  0.68           O  
ATOM     54  CB  MET E  18      86.018 127.518 126.351  1.00  0.68           C  
ATOM     55  CG  MET E  18      86.523 128.891 125.879  1.00  0.68           C  
ATOM     56  SD  MET E  18      86.974 128.968 124.125  1.00  0.68           S  
ATOM     57  CE  MET E  18      88.458 127.956 124.320  1.00  0.68           C  
ATOM     58  N   PRO E  19      83.948 125.163 127.219  1.00  0.74           N  
ATOM     59  CA  PRO E  19      83.582 123.772 127.458  1.00  0.74           C  
ATOM     60  C   PRO E  19      82.684 123.116 126.403  1.00  0.74           C  
ATOM     61  O   PRO E  19      83.160 122.100 125.898  1.00  0.74           O  
ATOM     62  CB  PRO E  19      83.029 123.739 128.900  1.00  0.74           C  
ATOM     63  CG  PRO E  19      83.577 125.011 129.552  1.00  0.74           C  
ATOM     64  CD  PRO E  19      83.628 125.990 128.384  1.00  0.74           C  
ATOM     65  N   PRO E  20      81.487 123.553 125.975  1.00  0.77           N  
ATOM     66  CA  PRO E  20      80.663 122.799 125.034  1.00  0.77           C  
ATOM     67  C   PRO E  20      81.294 122.664 123.665  1.00  0.77           C  
ATOM     68  O   PRO E  20      81.192 121.590 123.072  1.00  0.77           O  
ATOM     69  CB  PRO E  20      79.322 123.555 124.989  1.00  0.77           C  
ATOM     70  CG  PRO E  20      79.684 124.975 125.422  1.00  0.77           C  
ATOM     71  CD  PRO E  20      80.781 124.739 126.457  1.00  0.77           C  
ATOM     72  N   LEU E  21      81.954 123.711 123.134  1.00  0.74           N  
ATOM     73  CA  LEU E  21      82.622 123.637 121.846  1.00  0.74           C  
ATOM     74  C   LEU E  21      83.812 122.693 121.836  1.00  0.74           C  
ATOM     75  O   LEU E  21      83.998 121.919 120.896  1.00  0.74           O  
ATOM     76  CB  LEU E  21      83.018 125.034 121.324  1.00  0.74           C  
ATOM     77  CG  LEU E  21      81.815 125.925 120.953  1.00  0.74           C  
ATOM     78  CD1 LEU E  21      82.310 127.327 120.575  1.00  0.74           C  
ATOM     79  CD2 LEU E  21      80.969 125.349 119.805  1.00  0.74           C  
ATOM     80  N   LEU E  22      84.630 122.697 122.906  1.00  0.75           N  
ATOM     81  CA  LEU E  22      85.682 121.715 123.093  1.00  0.75           C  
ATOM     82  C   LEU E  22      85.203 120.299 123.306  1.00  0.75           C  
ATOM     83  O   LEU E  22      85.829 119.360 122.819  1.00  0.75           O  
ATOM     84  CB  LEU E  22      86.641 122.095 124.222  1.00  0.75           C  
ATOM     85  CG  LEU E  22      87.531 123.295 123.880  1.00  0.75           C  
ATOM     86  CD1 LEU E  22      88.502 123.495 125.034  1.00  0.75           C  
ATOM     87  CD2 LEU E  22      88.345 123.137 122.591  1.00  0.75           C  
ATOM     88  N   ILE E  23      84.072 120.094 124.013  1.00  0.76           N  
ATOM     89  CA  ILE E  23      83.442 118.781 124.136  1.00  0.76           C  
ATOM     90  C   ILE E  23      83.058 118.223 122.775  1.00  0.76           C  
ATOM     91  O   ILE E  23      83.429 117.098 122.442  1.00  0.76           O  
ATOM     92  CB  ILE E  23      82.220 118.823 125.059  1.00  0.76           C  
ATOM     93  CG1 ILE E  23      82.672 119.001 126.525  1.00  0.76           C  
ATOM     94  CG2 ILE E  23      81.323 117.565 124.923  1.00  0.76           C  
ATOM     95  CD1 ILE E  23      81.537 119.445 127.455  1.00  0.76           C  
ATOM     96  N   VAL E  24      82.380 119.022 121.918  1.00  0.79           N  
ATOM     97  CA  VAL E  24      82.011 118.606 120.565  1.00  0.79           C  
ATOM     98  C   VAL E  24      83.240 118.309 119.720  1.00  0.79           C  
ATOM     99  O   VAL E  24      83.316 117.276 119.047  1.00  0.79           O  
ATOM    100  CB  VAL E  24      81.122 119.636 119.861  1.00  0.79           C  
ATOM    101  CG1 VAL E  24      80.869 119.262 118.382  1.00  0.79           C  
ATOM    102  CG2 VAL E  24      79.776 119.722 120.606  1.00  0.79           C  
ATOM    103  N   ALA E  25      84.260 119.192 119.791  1.00  0.79           N  
ATOM    104  CA  ALA E  25      85.520 119.035 119.094  1.00  0.79           C  
ATOM    105  C   ALA E  25      86.300 117.790 119.482  1.00  0.79           C  
ATOM    106  O   ALA E  25      86.777 117.047 118.623  1.00  0.79           O  
ATOM    107  CB  ALA E  25      86.406 120.285 119.264  1.00  0.79           C  
ATOM    108  N   PHE E  26      86.397 117.504 120.797  1.00  0.73           N  
ATOM    109  CA  PHE E  26      86.975 116.283 121.313  1.00  0.73           C  
ATOM    110  C   PHE E  26      86.206 115.056 120.872  1.00  0.73           C  
ATOM    111  O   PHE E  26      86.814 114.126 120.358  1.00  0.73           O  
ATOM    112  CB  PHE E  26      87.055 116.322 122.867  1.00  0.73           C  
ATOM    113  CG  PHE E  26      87.550 115.023 123.472  1.00  0.73           C  
ATOM    114  CD1 PHE E  26      88.919 114.796 123.594  1.00  0.73           C  
ATOM    115  CD2 PHE E  26      86.676 113.987 123.847  1.00  0.73           C  
ATOM    116  CE1 PHE E  26      89.416 113.621 124.167  1.00  0.73           C  
ATOM    117  CE2 PHE E  26      87.165 112.775 124.350  1.00  0.73           C  
ATOM    118  CZ  PHE E  26      88.537 112.605 124.542  1.00  0.73           C  
ATOM    119  N   VAL E  27      84.865 115.009 121.031  1.00  0.78           N  
ATOM    120  CA  VAL E  27      84.123 113.793 120.711  1.00  0.78           C  
ATOM    121  C   VAL E  27      84.210 113.441 119.237  1.00  0.78           C  
ATOM    122  O   VAL E  27      84.636 112.345 118.877  1.00  0.78           O  
ATOM    123  CB  VAL E  27      82.666 113.844 121.179  1.00  0.78           C  
ATOM    124  CG1 VAL E  27      81.865 112.606 120.716  1.00  0.78           C  
ATOM    125  CG2 VAL E  27      82.648 113.901 122.720  1.00  0.78           C  
ATOM    126  N   LEU E  28      83.906 114.380 118.323  1.00  0.76           N  
ATOM    127  CA  LEU E  28      83.978 114.103 116.900  1.00  0.76           C  
ATOM    128  C   LEU E  28      85.390 113.878 116.401  1.00  0.76           C  
ATOM    129  O   LEU E  28      85.642 112.989 115.583  1.00  0.76           O  
ATOM    130  CB  LEU E  28      83.293 115.213 116.087  1.00  0.76           C  
ATOM    131  CG  LEU E  28      81.764 115.274 116.258  1.00  0.76           C  
ATOM    132  CD1 LEU E  28      81.215 116.511 115.532  1.00  0.76           C  
ATOM    133  CD2 LEU E  28      81.070 113.999 115.752  1.00  0.76           C  
ATOM    134  N   GLY E  29      86.370 114.650 116.913  1.00  0.78           N  
ATOM    135  CA  GLY E  29      87.758 114.480 116.530  1.00  0.78           C  
ATOM    136  C   GLY E  29      88.360 113.207 117.042  1.00  0.78           C  
ATOM    137  O   GLY E  29      89.108 112.549 116.330  1.00  0.78           O  
ATOM    138  N   ALA E  30      88.037 112.785 118.275  1.00  0.77           N  
ATOM    139  CA  ALA E  30      88.460 111.513 118.820  1.00  0.77           C  
ATOM    140  C   ALA E  30      87.908 110.329 118.041  1.00  0.77           C  
ATOM    141  O   ALA E  30      88.648 109.402 117.710  1.00  0.77           O  
ATOM    142  CB  ALA E  30      88.032 111.385 120.295  1.00  0.77           C  
ATOM    143  N   LEU E  31      86.603 110.359 117.680  1.00  0.76           N  
ATOM    144  CA  LEU E  31      86.009 109.334 116.835  1.00  0.76           C  
ATOM    145  C   LEU E  31      86.632 109.295 115.451  1.00  0.76           C  
ATOM    146  O   LEU E  31      87.053 108.238 114.983  1.00  0.76           O  
ATOM    147  CB  LEU E  31      84.469 109.478 116.698  1.00  0.76           C  
ATOM    148  CG  LEU E  31      83.655 109.354 118.006  1.00  0.76           C  
ATOM    149  CD1 LEU E  31      82.146 109.357 117.705  1.00  0.76           C  
ATOM    150  CD2 LEU E  31      84.046 108.152 118.881  1.00  0.76           C  
ATOM    151  N   GLY E  32      86.799 110.447 114.774  1.00  0.80           N  
ATOM    152  CA  GLY E  32      87.379 110.452 113.440  1.00  0.80           C  
ATOM    153  C   GLY E  32      88.844 110.087 113.394  1.00  0.80           C  
ATOM    154  O   GLY E  32      89.275 109.320 112.538  1.00  0.80           O  
ATOM    155  N   ASN E  33      89.657 110.602 114.335  1.00  0.75           N  
ATOM    156  CA  ASN E  33      91.063 110.242 114.435  1.00  0.75           C  
ATOM    157  C   ASN E  33      91.285 108.793 114.814  1.00  0.75           C  
ATOM    158  O   ASN E  33      92.116 108.113 114.214  1.00  0.75           O  
ATOM    159  CB  ASN E  33      91.838 111.153 115.408  1.00  0.75           C  
ATOM    160  CG  ASN E  33      92.024 112.498 114.725  1.00  0.75           C  
ATOM    161  ND2 ASN E  33      91.443 113.589 115.256  1.00  0.75           N  
ATOM    162  OD1 ASN E  33      92.687 112.550 113.689  1.00  0.75           O  
ATOM    163  N   GLY E  34      90.514 108.257 115.784  1.00  0.79           N  
ATOM    164  CA  GLY E  34      90.650 106.867 116.200  1.00  0.79           C  
ATOM    165  C   GLY E  34      90.238 105.885 115.127  1.00  0.79           C  
ATOM    166  O   GLY E  34      90.927 104.900 114.885  1.00  0.79           O  
ATOM    167  N   VAL E  35      89.131 106.160 114.401  1.00  0.78           N  
ATOM    168  CA  VAL E  35      88.710 105.369 113.245  1.00  0.78           C  
ATOM    169  C   VAL E  35      89.717 105.406 112.113  1.00  0.78           C  
ATOM    170  O   VAL E  35      90.053 104.371 111.534  1.00  0.78           O  
ATOM    171  CB  VAL E  35      87.361 105.823 112.690  1.00  0.78           C  
ATOM    172  CG1 VAL E  35      87.004 105.138 111.350  1.00  0.78           C  
ATOM    173  CG2 VAL E  35      86.251 105.507 113.703  1.00  0.78           C  
ATOM    174  N   ALA E  36      90.260 106.595 111.772  1.00  0.78           N  
ATOM    175  CA  ALA E  36      91.260 106.713 110.736  1.00  0.78           C  
ATOM    176  C   ALA E  36      92.537 105.952 111.076  1.00  0.78           C  
ATOM    177  O   ALA E  36      93.023 105.158 110.271  1.00  0.78           O  
ATOM    178  CB  ALA E  36      91.565 108.198 110.471  1.00  0.78           C  
ATOM    179  N   LEU E  37      93.050 106.101 112.319  1.00  0.75           N  
ATOM    180  CA  LEU E  37      94.190 105.363 112.849  1.00  0.75           C  
ATOM    181  C   LEU E  37      93.991 103.859 112.797  1.00  0.75           C  
ATOM    182  O   LEU E  37      94.899 103.130 112.404  1.00  0.75           O  
ATOM    183  CB  LEU E  37      94.515 105.783 114.306  1.00  0.75           C  
ATOM    184  CG  LEU E  37      95.282 107.114 114.447  1.00  0.75           C  
ATOM    185  CD1 LEU E  37      95.265 107.587 115.909  1.00  0.75           C  
ATOM    186  CD2 LEU E  37      96.731 106.995 113.949  1.00  0.75           C  
ATOM    187  N   CYS E  38      92.783 103.355 113.121  1.00  0.78           N  
ATOM    188  CA  CYS E  38      92.444 101.946 112.964  1.00  0.78           C  
ATOM    189  C   CYS E  38      92.552 101.457 111.519  1.00  0.78           C  
ATOM    190  O   CYS E  38      93.121 100.396 111.259  1.00  0.78           O  
ATOM    191  CB  CYS E  38      91.030 101.624 113.520  1.00  0.78           C  
ATOM    192  SG  CYS E  38      90.938 101.687 115.338  1.00  0.78           S  
ATOM    193  N   GLY E  39      92.071 102.244 110.533  1.00  0.73           N  
ATOM    194  CA  GLY E  39      92.192 101.892 109.119  1.00  0.73           C  
ATOM    195  C   GLY E  39      93.596 101.942 108.567  1.00  0.73           C  
ATOM    196  O   GLY E  39      93.998 101.080 107.790  1.00  0.73           O  
ATOM    197  N   PHE E  40      94.400 102.938 108.979  1.00  0.68           N  
ATOM    198  CA  PHE E  40      95.822 103.001 108.670  1.00  0.68           C  
ATOM    199  C   PHE E  40      96.651 101.883 109.293  1.00  0.68           C  
ATOM    200  O   PHE E  40      97.523 101.323 108.632  1.00  0.68           O  
ATOM    201  CB  PHE E  40      96.465 104.320 109.155  1.00  0.68           C  
ATOM    202  CG  PHE E  40      96.109 105.529 108.337  1.00  0.68           C  
ATOM    203  CD1 PHE E  40      96.681 105.733 107.074  1.00  0.68           C  
ATOM    204  CD2 PHE E  40      95.298 106.543 108.865  1.00  0.68           C  
ATOM    205  CE1 PHE E  40      96.390 106.888 106.340  1.00  0.68           C  
ATOM    206  CE2 PHE E  40      94.941 107.657 108.100  1.00  0.68           C  
ATOM    207  CZ  PHE E  40      95.482 107.822 106.827  1.00  0.68           C  
ATOM    208  N   CYS E  41      96.420 101.557 110.582  1.00  0.77           N  
ATOM    209  CA  CYS E  41      97.125 100.502 111.297  1.00  0.77           C  
ATOM    210  C   CYS E  41      96.822  99.083 110.833  1.00  0.77           C  
ATOM    211  O   CYS E  41      97.721  98.242 110.822  1.00  0.77           O  
ATOM    212  CB  CYS E  41      96.909 100.591 112.834  1.00  0.77           C  
ATOM    213  SG  CYS E  41      97.776 102.010 113.591  1.00  0.77           S  
ATOM    214  N   PHE E  42      95.557  98.762 110.477  1.00  0.67           N  
ATOM    215  CA  PHE E  42      95.174  97.386 110.186  1.00  0.67           C  
ATOM    216  C   PHE E  42      94.612  97.133 108.795  1.00  0.67           C  
ATOM    217  O   PHE E  42      94.928  96.130 108.156  1.00  0.67           O  
ATOM    218  CB  PHE E  42      94.049  96.945 111.157  1.00  0.67           C  
ATOM    219  CG  PHE E  42      94.428  97.166 112.593  1.00  0.67           C  
ATOM    220  CD1 PHE E  42      95.608  96.622 113.122  1.00  0.67           C  
ATOM    221  CD2 PHE E  42      93.606  97.937 113.430  1.00  0.67           C  
ATOM    222  CE1 PHE E  42      95.961  96.845 114.457  1.00  0.67           C  
ATOM    223  CE2 PHE E  42      93.953  98.157 114.767  1.00  0.67           C  
ATOM    224  CZ  PHE E  42      95.131  97.608 115.282  1.00  0.67           C  
ATOM    225  N   HIS E  43      93.717  98.006 108.295  1.00  0.60           N  
ATOM    226  CA  HIS E  43      93.025  97.790 107.032  1.00  0.60           C  
ATOM    227  C   HIS E  43      93.879  97.984 105.793  1.00  0.60           C  
ATOM    228  O   HIS E  43      93.729  97.266 104.801  1.00  0.60           O  
ATOM    229  CB  HIS E  43      91.749  98.644 106.901  1.00  0.60           C  
ATOM    230  CG  HIS E  43      90.685  98.244 107.868  1.00  0.60           C  
ATOM    231  CD2 HIS E  43      89.591  97.462 107.663  1.00  0.60           C  
ATOM    232  ND1 HIS E  43      90.718  98.692 109.168  1.00  0.60           N  
ATOM    233  CE1 HIS E  43      89.642  98.187 109.734  1.00  0.60           C  
ATOM    234  NE2 HIS E  43      88.928  97.434 108.868  1.00  0.60           N  
ATOM    235  N   MET E  44      94.776  98.986 105.800  1.00  0.58           N  
ATOM    236  CA  MET E  44      95.712  99.224 104.718  1.00  0.58           C  
ATOM    237  C   MET E  44      96.718  98.101 104.533  1.00  0.58           C  
ATOM    238  O   MET E  44      97.270  97.558 105.483  1.00  0.58           O  
ATOM    239  CB  MET E  44      96.464 100.571 104.876  1.00  0.58           C  
ATOM    240  CG  MET E  44      95.540 101.802 104.808  1.00  0.58           C  
ATOM    241  SD  MET E  44      94.588 101.969 103.265  1.00  0.58           S  
ATOM    242  CE  MET E  44      95.973 102.299 102.142  1.00  0.58           C  
ATOM    243  N   LYS E  45      96.992  97.720 103.269  1.00  0.58           N  
ATOM    244  CA  LYS E  45      97.883  96.611 102.998  1.00  0.58           C  
ATOM    245  C   LYS E  45      99.336  97.020 103.000  1.00  0.58           C  
ATOM    246  O   LYS E  45     100.145  96.503 103.766  1.00  0.58           O  
ATOM    247  CB  LYS E  45      97.543  96.022 101.605  1.00  0.58           C  
ATOM    248  CG  LYS E  45      96.084  95.555 101.464  1.00  0.58           C  
ATOM    249  CD  LYS E  45      95.729  94.329 102.319  1.00  0.58           C  
ATOM    250  CE  LYS E  45      96.369  93.045 101.793  1.00  0.58           C  
ATOM    251  NZ  LYS E  45      95.934  91.889 102.603  1.00  0.58           N1+
ATOM    252  N   THR E  46      99.683  97.993 102.147  1.00  0.58           N  
ATOM    253  CA  THR E  46     101.056  98.430 101.997  1.00  0.58           C  
ATOM    254  C   THR E  46     100.996  99.892 101.682  1.00  0.58           C  
ATOM    255  O   THR E  46     100.737 100.311 100.554  1.00  0.58           O  
ATOM    256  CB  THR E  46     101.820  97.738 100.877  1.00  0.58           C  
ATOM    257  CG2 THR E  46     103.280  98.206 100.848  1.00  0.58           C  
ATOM    258  OG1 THR E  46     101.852  96.335 101.078  1.00  0.58           O  
ATOM    259  N   TRP E  47     101.192 100.732 102.703  1.00  0.51           N  
ATOM    260  CA  TRP E  47     101.124 102.162 102.561  1.00  0.51           C  
ATOM    261  C   TRP E  47     102.403 102.796 101.997  1.00  0.51           C  
ATOM    262  O   TRP E  47     103.521 102.340 102.223  1.00  0.51           O  
ATOM    263  CB  TRP E  47     100.704 102.775 103.913  1.00  0.51           C  
ATOM    264  CG  TRP E  47     101.573 102.450 105.093  1.00  0.51           C  
ATOM    265  CD1 TRP E  47     102.719 103.079 105.459  1.00  0.51           C  
ATOM    266  CD2 TRP E  47     101.345 101.412 106.047  1.00  0.51           C  
ATOM    267  CE2 TRP E  47     102.421 101.464 106.965  1.00  0.51           C  
ATOM    268  CE3 TRP E  47     100.340 100.467 106.168  1.00  0.51           C  
ATOM    269  NE1 TRP E  47     103.240 102.503 106.587  1.00  0.51           N  
ATOM    270  CZ2 TRP E  47     102.504 100.553 108.004  1.00  0.51           C  
ATOM    271  CZ3 TRP E  47     100.425  99.551 107.219  1.00  0.51           C  
ATOM    272  CH2 TRP E  47     101.495  99.586 108.123  1.00  0.51           C  
ATOM    273  N   LYS E  48     102.244 103.884 101.216  1.00  0.64           N  
ATOM    274  CA  LYS E  48     103.302 104.611 100.537  1.00  0.64           C  
ATOM    275  C   LYS E  48     103.671 105.886 101.279  1.00  0.64           C  
ATOM    276  O   LYS E  48     102.924 106.244 102.187  1.00  0.64           O  
ATOM    277  CB  LYS E  48     102.802 104.928  99.119  1.00  0.64           C  
ATOM    278  CG  LYS E  48     102.842 103.692  98.221  1.00  0.64           C  
ATOM    279  CD  LYS E  48     102.601 104.086  96.760  1.00  0.64           C  
ATOM    280  CE  LYS E  48     102.574 102.917  95.776  1.00  0.64           C  
ATOM    281  NZ  LYS E  48     103.922 102.320  95.676  1.00  0.64           N1+
ATOM    282  N   PRO E  49     104.766 106.607 100.986  1.00  0.73           N  
ATOM    283  CA  PRO E  49     105.124 107.872 101.632  1.00  0.73           C  
ATOM    284  C   PRO E  49     104.021 108.880 101.901  1.00  0.73           C  
ATOM    285  O   PRO E  49     103.959 109.403 103.011  1.00  0.73           O  
ATOM    286  CB  PRO E  49     106.170 108.495 100.714  1.00  0.73           C  
ATOM    287  CG  PRO E  49     106.827 107.323  99.994  1.00  0.73           C  
ATOM    288  CD  PRO E  49     105.771 106.224  99.987  1.00  0.73           C  
ATOM    289  N   SER E  50     103.134 109.140 100.916  1.00  0.72           N  
ATOM    290  CA  SER E  50     101.993 110.037 101.047  1.00  0.72           C  
ATOM    291  C   SER E  50     101.073 109.616 102.190  1.00  0.72           C  
ATOM    292  O   SER E  50     100.659 110.410 103.032  1.00  0.72           O  
ATOM    293  CB  SER E  50     101.092 110.075  99.771  1.00  0.72           C  
ATOM    294  OG  SER E  50     101.820 110.292  98.577  1.00  0.72           O  
ATOM    295  N   THR E  51     100.788 108.305 102.282  1.00  0.70           N  
ATOM    296  CA  THR E  51     100.052 107.628 103.346  1.00  0.70           C  
ATOM    297  C   THR E  51     100.772 107.706 104.684  1.00  0.70           C  
ATOM    298  O   THR E  51     100.144 107.926 105.715  1.00  0.70           O  
ATOM    299  CB  THR E  51      99.738 106.179 103.006  1.00  0.70           C  
ATOM    300  CG2 THR E  51      98.822 105.540 104.050  1.00  0.70           C  
ATOM    301  OG1 THR E  51      99.046 106.064 101.774  1.00  0.70           O  
ATOM    302  N   VAL E  52     102.122 107.579 104.711  1.00  0.79           N  
ATOM    303  CA  VAL E  52     102.948 107.819 105.902  1.00  0.79           C  
ATOM    304  C   VAL E  52     102.771 109.244 106.414  1.00  0.79           C  
ATOM    305  O   VAL E  52     102.528 109.468 107.598  1.00  0.79           O  
ATOM    306  CB  VAL E  52     104.444 107.547 105.658  1.00  0.79           C  
ATOM    307  CG1 VAL E  52     105.337 107.924 106.859  1.00  0.79           C  
ATOM    308  CG2 VAL E  52     104.662 106.063 105.344  1.00  0.79           C  
ATOM    309  N   TYR E  53     102.817 110.261 105.531  1.00  0.79           N  
ATOM    310  CA  TYR E  53     102.585 111.656 105.896  1.00  0.79           C  
ATOM    311  C   TYR E  53     101.192 111.917 106.451  1.00  0.79           C  
ATOM    312  O   TYR E  53     101.031 112.605 107.459  1.00  0.79           O  
ATOM    313  CB  TYR E  53     102.854 112.618 104.708  1.00  0.79           C  
ATOM    314  CG  TYR E  53     104.232 112.456 104.124  1.00  0.79           C  
ATOM    315  CD1 TYR E  53     105.354 112.182 104.923  1.00  0.79           C  
ATOM    316  CD2 TYR E  53     104.416 112.594 102.738  1.00  0.79           C  
ATOM    317  CE1 TYR E  53     106.618 112.023 104.349  1.00  0.79           C  
ATOM    318  CE2 TYR E  53     105.685 112.434 102.161  1.00  0.79           C  
ATOM    319  CZ  TYR E  53     106.785 112.160 102.979  1.00  0.79           C  
ATOM    320  OH  TYR E  53     108.087 112.043 102.473  1.00  0.79           O  
ATOM    321  N   LEU E  54     100.164 111.316 105.828  1.00  0.76           N  
ATOM    322  CA  LEU E  54      98.793 111.295 106.307  1.00  0.76           C  
ATOM    323  C   LEU E  54      98.631 110.615 107.662  1.00  0.76           C  
ATOM    324  O   LEU E  54      97.955 111.131 108.548  1.00  0.76           O  
ATOM    325  CB  LEU E  54      97.894 110.618 105.248  1.00  0.76           C  
ATOM    326  CG  LEU E  54      97.688 111.437 103.955  1.00  0.76           C  
ATOM    327  CD1 LEU E  54      97.039 110.560 102.875  1.00  0.76           C  
ATOM    328  CD2 LEU E  54      96.865 112.718 104.159  1.00  0.76           C  
ATOM    329  N   PHE E  55      99.297 109.470 107.905  1.00  0.76           N  
ATOM    330  CA  PHE E  55      99.319 108.828 109.207  1.00  0.76           C  
ATOM    331  C   PHE E  55      99.891 109.736 110.294  1.00  0.76           C  
ATOM    332  O   PHE E  55      99.325 109.873 111.374  1.00  0.76           O  
ATOM    333  CB  PHE E  55     100.142 107.517 109.114  1.00  0.76           C  
ATOM    334  CG  PHE E  55     100.149 106.766 110.414  1.00  0.76           C  
ATOM    335  CD1 PHE E  55      99.028 106.007 110.738  1.00  0.76           C  
ATOM    336  CD2 PHE E  55     101.198 106.850 111.344  1.00  0.76           C  
ATOM    337  CE1 PHE E  55      98.978 105.252 111.909  1.00  0.76           C  
ATOM    338  CE2 PHE E  55     101.132 106.139 112.551  1.00  0.76           C  
ATOM    339  CZ  PHE E  55     100.033 105.318 112.820  1.00  0.76           C  
ATOM    340  N   ASN E  56     101.013 110.414 110.010  1.00  0.82           N  
ATOM    341  CA  ASN E  56     101.630 111.369 110.917  1.00  0.82           C  
ATOM    342  C   ASN E  56     100.813 112.596 111.226  1.00  0.82           C  
ATOM    343  O   ASN E  56     100.798 113.063 112.365  1.00  0.82           O  
ATOM    344  CB  ASN E  56     102.977 111.836 110.372  1.00  0.82           C  
ATOM    345  CG  ASN E  56     103.931 110.695 110.597  1.00  0.82           C  
ATOM    346  ND2 ASN E  56     104.487 110.118 109.513  1.00  0.82           N  
ATOM    347  OD1 ASN E  56     104.176 110.318 111.748  1.00  0.82           O  
ATOM    348  N   LEU E  57     100.094 113.131 110.225  1.00  0.82           N  
ATOM    349  CA  LEU E  57      99.081 114.141 110.434  1.00  0.82           C  
ATOM    350  C   LEU E  57      98.015 113.629 111.405  1.00  0.82           C  
ATOM    351  O   LEU E  57      97.810 114.229 112.456  1.00  0.82           O  
ATOM    352  CB  LEU E  57      98.495 114.541 109.060  1.00  0.82           C  
ATOM    353  CG  LEU E  57      97.328 115.542 109.084  1.00  0.82           C  
ATOM    354  CD1 LEU E  57      97.670 116.870 109.772  1.00  0.82           C  
ATOM    355  CD2 LEU E  57      96.788 115.761 107.661  1.00  0.82           C  
ATOM    356  N   ALA E  58      97.447 112.422 111.170  1.00  0.84           N  
ATOM    357  CA  ALA E  58      96.463 111.781 112.032  1.00  0.84           C  
ATOM    358  C   ALA E  58      96.946 111.546 113.460  1.00  0.84           C  
ATOM    359  O   ALA E  58      96.208 111.744 114.423  1.00  0.84           O  
ATOM    360  CB  ALA E  58      96.019 110.424 111.434  1.00  0.84           C  
ATOM    361  N   VAL E  59      98.220 111.137 113.636  1.00  0.84           N  
ATOM    362  CA  VAL E  59      98.884 111.054 114.933  1.00  0.84           C  
ATOM    363  C   VAL E  59      98.970 112.403 115.625  1.00  0.84           C  
ATOM    364  O   VAL E  59      98.618 112.523 116.800  1.00  0.84           O  
ATOM    365  CB  VAL E  59     100.282 110.444 114.814  1.00  0.84           C  
ATOM    366  CG1 VAL E  59     101.138 110.620 116.092  1.00  0.84           C  
ATOM    367  CG2 VAL E  59     100.127 108.946 114.502  1.00  0.84           C  
ATOM    368  N   ALA E  60      99.388 113.474 114.915  1.00  0.86           N  
ATOM    369  CA  ALA E  60      99.422 114.817 115.456  1.00  0.86           C  
ATOM    370  C   ALA E  60      98.043 115.316 115.855  1.00  0.86           C  
ATOM    371  O   ALA E  60      97.859 115.800 116.971  1.00  0.86           O  
ATOM    372  CB  ALA E  60     100.092 115.793 114.464  1.00  0.86           C  
ATOM    373  N   ASP E  61      97.023 115.129 115.003  1.00  0.81           N  
ATOM    374  CA  ASP E  61      95.654 115.470 115.327  1.00  0.81           C  
ATOM    375  C   ASP E  61      95.127 114.713 116.522  1.00  0.81           C  
ATOM    376  O   ASP E  61      94.604 115.314 117.456  1.00  0.81           O  
ATOM    377  CB  ASP E  61      94.731 115.215 114.125  1.00  0.81           C  
ATOM    378  CG  ASP E  61      95.194 116.069 112.964  1.00  0.81           C  
ATOM    379  OD1 ASP E  61      95.696 117.193 113.242  1.00  0.81           O  
ATOM    380  OD2 ASP E  61      95.106 115.577 111.814  1.00  0.81           O1-
ATOM    381  N   PHE E  62      95.329 113.385 116.584  1.00  0.76           N  
ATOM    382  CA  PHE E  62      94.938 112.561 117.710  1.00  0.76           C  
ATOM    383  C   PHE E  62      95.576 113.027 119.017  1.00  0.76           C  
ATOM    384  O   PHE E  62      94.876 113.230 120.007  1.00  0.76           O  
ATOM    385  CB  PHE E  62      95.284 111.076 117.412  1.00  0.76           C  
ATOM    386  CG  PHE E  62      94.923 110.143 118.538  1.00  0.76           C  
ATOM    387  CD1 PHE E  62      93.587 109.824 118.825  1.00  0.76           C  
ATOM    388  CD2 PHE E  62      95.933 109.615 119.356  1.00  0.76           C  
ATOM    389  CE1 PHE E  62      93.270 108.979 119.897  1.00  0.76           C  
ATOM    390  CE2 PHE E  62      95.619 108.773 120.428  1.00  0.76           C  
ATOM    391  CZ  PHE E  62      94.287 108.445 120.693  1.00  0.76           C  
ATOM    392  N   LEU E  63      96.898 113.285 119.034  1.00  0.78           N  
ATOM    393  CA  LEU E  63      97.598 113.788 120.205  1.00  0.78           C  
ATOM    394  C   LEU E  63      97.099 115.155 120.670  1.00  0.78           C  
ATOM    395  O   LEU E  63      96.930 115.397 121.865  1.00  0.78           O  
ATOM    396  CB  LEU E  63      99.121 113.791 119.987  1.00  0.78           C  
ATOM    397  CG  LEU E  63      99.764 112.398 119.855  1.00  0.78           C  
ATOM    398  CD1 LEU E  63     101.235 112.553 119.444  1.00  0.78           C  
ATOM    399  CD2 LEU E  63      99.642 111.564 121.139  1.00  0.78           C  
ATOM    400  N   LEU E  64      96.787 116.061 119.721  1.00  0.79           N  
ATOM    401  CA  LEU E  64      96.128 117.329 119.986  1.00  0.79           C  
ATOM    402  C   LEU E  64      94.713 117.186 120.548  1.00  0.79           C  
ATOM    403  O   LEU E  64      94.278 117.953 121.407  1.00  0.79           O  
ATOM    404  CB  LEU E  64      96.090 118.215 118.718  1.00  0.79           C  
ATOM    405  CG  LEU E  64      95.637 119.667 118.966  1.00  0.79           C  
ATOM    406  CD1 LEU E  64      96.552 120.395 119.939  1.00  0.79           C  
ATOM    407  CD2 LEU E  64      95.594 120.451 117.663  1.00  0.79           C  
ATOM    408  N   MET E  65      93.935 116.200 120.067  1.00  0.74           N  
ATOM    409  CA  MET E  65      92.624 115.879 120.606  1.00  0.74           C  
ATOM    410  C   MET E  65      92.640 115.315 122.009  1.00  0.74           C  
ATOM    411  O   MET E  65      91.865 115.734 122.864  1.00  0.74           O  
ATOM    412  CB  MET E  65      91.821 114.964 119.656  1.00  0.74           C  
ATOM    413  CG  MET E  65      91.454 115.620 118.309  1.00  0.74           C  
ATOM    414  SD  MET E  65      90.386 117.086 118.410  1.00  0.74           S  
ATOM    415  CE  MET E  65      91.749 118.281 118.444  1.00  0.74           C  
ATOM    416  N   ILE E  66      93.548 114.389 122.340  1.00  0.74           N  
ATOM    417  CA  ILE E  66      93.519 113.724 123.636  1.00  0.74           C  
ATOM    418  C   ILE E  66      93.893 114.622 124.820  1.00  0.74           C  
ATOM    419  O   ILE E  66      93.617 114.290 125.975  1.00  0.74           O  
ATOM    420  CB  ILE E  66      94.320 112.433 123.646  1.00  0.74           C  
ATOM    421  CG1 ILE E  66      95.805 112.694 123.336  1.00  0.74           C  
ATOM    422  CG2 ILE E  66      93.661 111.455 122.646  1.00  0.74           C  
ATOM    423  CD1 ILE E  66      96.717 111.492 123.592  1.00  0.74           C  
ATOM    424  N   CYS E  67      94.479 115.815 124.570  1.00  0.75           N  
ATOM    425  CA  CYS E  67      94.794 116.800 125.590  1.00  0.75           C  
ATOM    426  C   CYS E  67      93.684 117.845 125.760  1.00  0.75           C  
ATOM    427  O   CYS E  67      93.741 118.700 126.648  1.00  0.75           O  
ATOM    428  CB  CYS E  67      96.190 117.460 125.367  1.00  0.75           C  
ATOM    429  SG  CYS E  67      96.451 118.172 123.719  1.00  0.75           S  
ATOM    430  N   LEU E  68      92.587 117.760 124.974  1.00  0.75           N  
ATOM    431  CA  LEU E  68      91.394 118.571 125.166  1.00  0.75           C  
ATOM    432  C   LEU E  68      90.634 118.392 126.484  1.00  0.75           C  
ATOM    433  O   LEU E  68      90.207 119.425 127.001  1.00  0.75           O  
ATOM    434  CB  LEU E  68      90.404 118.494 123.981  1.00  0.75           C  
ATOM    435  CG  LEU E  68      90.921 119.056 122.640  1.00  0.75           C  
ATOM    436  CD1 LEU E  68      89.766 119.053 121.626  1.00  0.75           C  
ATOM    437  CD2 LEU E  68      91.543 120.459 122.755  1.00  0.75           C  
ATOM    438  N   PRO E  69      90.420 117.231 127.128  1.00  0.76           N  
ATOM    439  CA  PRO E  69      89.672 117.143 128.380  1.00  0.76           C  
ATOM    440  C   PRO E  69      90.268 117.985 129.475  1.00  0.76           C  
ATOM    441  O   PRO E  69      89.529 118.582 130.252  1.00  0.76           O  
ATOM    442  CB  PRO E  69      89.698 115.653 128.744  1.00  0.76           C  
ATOM    443  CG  PRO E  69      89.783 114.962 127.386  1.00  0.76           C  
ATOM    444  CD  PRO E  69      90.685 115.902 126.587  1.00  0.76           C  
ATOM    445  N   PHE E  70      91.608 118.073 129.521  1.00  0.72           N  
ATOM    446  CA  PHE E  70      92.335 118.916 130.450  1.00  0.72           C  
ATOM    447  C   PHE E  70      92.066 120.400 130.224  1.00  0.72           C  
ATOM    448  O   PHE E  70      91.895 121.177 131.163  1.00  0.72           O  
ATOM    449  CB  PHE E  70      93.859 118.662 130.409  1.00  0.72           C  
ATOM    450  CG  PHE E  70      94.190 117.206 130.507  1.00  0.72           C  
ATOM    451  CD1 PHE E  70      94.203 116.556 131.746  1.00  0.72           C  
ATOM    452  CD2 PHE E  70      94.519 116.477 129.358  1.00  0.72           C  
ATOM    453  CE1 PHE E  70      94.533 115.199 131.834  1.00  0.72           C  
ATOM    454  CE2 PHE E  70      94.832 115.115 129.434  1.00  0.72           C  
ATOM    455  CZ  PHE E  70      94.843 114.475 130.677  1.00  0.72           C  
ATOM    456  N   ARG E  71      91.991 120.839 128.948  1.00  0.72           N  
ATOM    457  CA  ARG E  71      91.551 122.177 128.583  1.00  0.72           C  
ATOM    458  C   ARG E  71      90.123 122.466 128.968  1.00  0.72           C  
ATOM    459  O   ARG E  71      89.824 123.522 129.519  1.00  0.72           O  
ATOM    460  CB  ARG E  71      91.760 122.477 127.077  1.00  0.72           C  
ATOM    461  CG  ARG E  71      93.239 122.492 126.652  1.00  0.72           C  
ATOM    462  CD  ARG E  71      94.157 123.228 127.634  1.00  0.72           C  
ATOM    463  NE  ARG E  71      93.688 124.645 127.729  1.00  0.72           N  
ATOM    464  CZ  ARG E  71      94.115 125.502 128.660  1.00  0.72           C  
ATOM    465  NH1 ARG E  71      94.902 125.100 129.647  1.00  0.72           N1+
ATOM    466  NH2 ARG E  71      93.850 126.798 128.568  1.00  0.72           N  
ATOM    467  N   THR E  72      89.213 121.508 128.756  1.00  0.74           N  
ATOM    468  CA  THR E  72      87.839 121.598 129.237  1.00  0.74           C  
ATOM    469  C   THR E  72      87.753 121.741 130.750  1.00  0.74           C  
ATOM    470  O   THR E  72      87.039 122.607 131.258  1.00  0.74           O  
ATOM    471  CB  THR E  72      87.014 120.403 128.794  1.00  0.74           C  
ATOM    472  CG2 THR E  72      85.559 120.490 129.268  1.00  0.74           C  
ATOM    473  OG1 THR E  72      86.971 120.359 127.375  1.00  0.74           O  
ATOM    474  N   ASP E  73      88.531 120.944 131.512  1.00  0.73           N  
ATOM    475  CA  ASP E  73      88.595 121.000 132.962  1.00  0.73           C  
ATOM    476  C   ASP E  73      89.132 122.326 133.507  1.00  0.73           C  
ATOM    477  O   ASP E  73      88.658 122.852 134.513  1.00  0.73           O  
ATOM    478  CB  ASP E  73      89.405 119.789 133.496  1.00  0.73           C  
ATOM    479  CG  ASP E  73      88.772 119.170 134.734  1.00  0.73           C  
ATOM    480  OD1 ASP E  73      87.850 119.792 135.327  1.00  0.73           O  
ATOM    481  OD2 ASP E  73      89.218 118.076 135.141  1.00  0.73           O1-
ATOM    482  N   TYR E  74      90.135 122.923 132.832  1.00  0.70           N  
ATOM    483  CA  TYR E  74      90.610 124.277 133.070  1.00  0.70           C  
ATOM    484  C   TYR E  74      89.554 125.356 132.805  1.00  0.70           C  
ATOM    485  O   TYR E  74      89.423 126.342 133.538  1.00  0.70           O  
ATOM    486  CB  TYR E  74      91.848 124.515 132.170  1.00  0.70           C  
ATOM    487  CG  TYR E  74      92.522 125.820 132.465  1.00  0.70           C  
ATOM    488  CD1 TYR E  74      92.521 126.862 131.533  1.00  0.70           C  
ATOM    489  CD2 TYR E  74      93.123 126.033 133.704  1.00  0.70           C  
ATOM    490  CE1 TYR E  74      93.177 128.067 131.805  1.00  0.70           C  
ATOM    491  CE2 TYR E  74      93.776 127.232 133.990  1.00  0.70           C  
ATOM    492  CZ  TYR E  74      93.795 128.249 133.039  1.00  0.70           C  
ATOM    493  OH  TYR E  74      94.298 129.506 133.366  1.00  0.70           O  
ATOM    494  N   TYR E  75      88.789 125.195 131.713  1.00  0.71           N  
ATOM    495  CA  TYR E  75      87.788 126.141 131.265  1.00  0.71           C  
ATOM    496  C   TYR E  75      86.499 126.157 132.046  1.00  0.71           C  
ATOM    497  O   TYR E  75      85.907 127.219 132.228  1.00  0.71           O  
ATOM    498  CB  TYR E  75      87.499 125.976 129.760  1.00  0.71           C  
ATOM    499  CG  TYR E  75      88.626 126.512 128.913  1.00  0.71           C  
ATOM    500  CD1 TYR E  75      89.413 127.634 129.241  1.00  0.71           C  
ATOM    501  CD2 TYR E  75      88.872 125.873 127.698  1.00  0.71           C  
ATOM    502  CE1 TYR E  75      90.448 128.056 128.396  1.00  0.71           C  
ATOM    503  CE2 TYR E  75      89.898 126.295 126.849  1.00  0.71           C  
ATOM    504  CZ  TYR E  75      90.704 127.367 127.213  1.00  0.71           C  
ATOM    505  OH  TYR E  75      91.794 127.731 126.408  1.00  0.71           O  
ATOM    506  N   LEU E  76      86.029 125.011 132.562  1.00  0.71           N  
ATOM    507  CA  LEU E  76      84.795 124.965 133.327  1.00  0.71           C  
ATOM    508  C   LEU E  76      84.828 125.780 134.621  1.00  0.71           C  
ATOM    509  O   LEU E  76      83.838 126.371 135.053  1.00  0.71           O  
ATOM    510  CB  LEU E  76      84.388 123.501 133.588  1.00  0.71           C  
ATOM    511  CG  LEU E  76      82.982 123.332 134.200  1.00  0.71           C  
ATOM    512  CD1 LEU E  76      81.877 123.940 133.318  1.00  0.71           C  
ATOM    513  CD2 LEU E  76      82.690 121.852 134.482  1.00  0.71           C  
ATOM    514  N   ARG E  77      86.009 125.863 135.251  1.00  0.59           N  
ATOM    515  CA  ARG E  77      86.238 126.571 136.491  1.00  0.59           C  
ATOM    516  C   ARG E  77      86.943 127.897 136.267  1.00  0.59           C  
ATOM    517  O   ARG E  77      87.611 128.419 137.160  1.00  0.59           O  
ATOM    518  CB  ARG E  77      87.009 125.670 137.481  1.00  0.59           C  
ATOM    519  CG  ARG E  77      88.139 124.851 136.842  1.00  0.59           C  
ATOM    520  CD  ARG E  77      88.989 124.072 137.845  1.00  0.59           C  
ATOM    521  NE  ARG E  77      88.108 123.136 138.614  1.00  0.59           N  
ATOM    522  CZ  ARG E  77      87.902 121.865 138.265  1.00  0.59           C  
ATOM    523  NH1 ARG E  77      88.562 121.348 137.236  1.00  0.59           N1+
ATOM    524  NH2 ARG E  77      87.033 121.104 138.919  1.00  0.59           N  
ATOM    525  N   ARG E  78      86.788 128.489 135.069  1.00  0.57           N  
ATOM    526  CA  ARG E  78      87.153 129.861 134.801  1.00  0.57           C  
ATOM    527  C   ARG E  78      88.630 130.198 134.884  1.00  0.57           C  
ATOM    528  O   ARG E  78      89.016 131.193 135.496  1.00  0.57           O  
ATOM    529  CB  ARG E  78      86.330 130.846 135.656  1.00  0.57           C  
ATOM    530  CG  ARG E  78      86.059 132.163 134.918  1.00  0.57           C  
ATOM    531  CD  ARG E  78      85.420 133.232 135.788  1.00  0.57           C  
ATOM    532  NE  ARG E  78      86.488 133.706 136.715  1.00  0.57           N  
ATOM    533  CZ  ARG E  78      86.303 134.714 137.576  1.00  0.57           C  
ATOM    534  NH1 ARG E  78      85.171 135.411 137.568  1.00  0.57           N1+
ATOM    535  NH2 ARG E  78      87.254 135.009 138.461  1.00  0.57           N  
ATOM    536  N   ARG E  79      89.474 129.380 134.224  1.00  0.59           N  
ATOM    537  CA  ARG E  79      90.914 129.519 134.213  1.00  0.59           C  
ATOM    538  C   ARG E  79      91.585 129.102 135.511  1.00  0.59           C  
ATOM    539  O   ARG E  79      92.559 129.727 135.927  1.00  0.59           O  
ATOM    540  CB  ARG E  79      91.415 130.923 133.757  1.00  0.59           C  
ATOM    541  CG  ARG E  79      90.938 131.343 132.356  1.00  0.59           C  
ATOM    542  CD  ARG E  79      91.402 132.747 131.956  1.00  0.59           C  
ATOM    543  NE  ARG E  79      92.890 132.739 131.779  1.00  0.59           N  
ATOM    544  CZ  ARG E  79      93.555 132.409 130.664  1.00  0.59           C  
ATOM    545  NH1 ARG E  79      92.943 132.005 129.560  1.00  0.59           N1+
ATOM    546  NH2 ARG E  79      94.883 132.420 130.682  1.00  0.59           N  
ATOM    547  N   HIS E  80      91.133 127.985 136.120  1.00  0.62           N  
ATOM    548  CA  HIS E  80      91.720 127.441 137.331  1.00  0.62           C  
ATOM    549  C   HIS E  80      92.244 126.060 137.050  1.00  0.62           C  
ATOM    550  O   HIS E  80      91.519 125.178 136.601  1.00  0.62           O  
ATOM    551  CB  HIS E  80      90.710 127.310 138.493  1.00  0.62           C  
ATOM    552  CG  HIS E  80      91.283 126.658 139.737  1.00  0.62           C  
ATOM    553  CD2 HIS E  80      91.169 125.413 140.300  1.00  0.62           C  
ATOM    554  ND1 HIS E  80      92.120 127.437 140.495  1.00  0.62           N  
ATOM    555  CE1 HIS E  80      92.488 126.676 141.507  1.00  0.62           C  
ATOM    556  NE2 HIS E  80      91.945 125.443 141.436  1.00  0.62           N  
ATOM    557  N   TRP E  81      93.533 125.827 137.322  1.00  0.68           N  
ATOM    558  CA  TRP E  81      94.170 124.560 137.064  1.00  0.68           C  
ATOM    559  C   TRP E  81      94.408 123.802 138.351  1.00  0.68           C  
ATOM    560  O   TRP E  81      95.097 124.265 139.253  1.00  0.68           O  
ATOM    561  CB  TRP E  81      95.518 124.778 136.362  1.00  0.68           C  
ATOM    562  CG  TRP E  81      96.209 123.514 135.901  1.00  0.68           C  
ATOM    563  CD1 TRP E  81      97.253 122.893 136.506  1.00  0.68           C  
ATOM    564  CD2 TRP E  81      95.900 122.746 134.737  1.00  0.68           C  
ATOM    565  CE2 TRP E  81      96.877 121.733 134.647  1.00  0.68           C  
ATOM    566  CE3 TRP E  81      94.885 122.842 133.801  1.00  0.68           C  
ATOM    567  NE1 TRP E  81      97.706 121.857 135.740  1.00  0.68           N  
ATOM    568  CZ2 TRP E  81      96.861 120.834 133.594  1.00  0.68           C  
ATOM    569  CZ3 TRP E  81      94.874 121.941 132.734  1.00  0.68           C  
ATOM    570  CH2 TRP E  81      95.870 120.970 132.617  1.00  0.68           C  
ATOM    571  N   ALA E  82      93.863 122.579 138.440  1.00  0.71           N  
ATOM    572  CA  ALA E  82      93.890 121.798 139.651  1.00  0.71           C  
ATOM    573  C   ALA E  82      94.693 120.510 139.482  1.00  0.71           C  
ATOM    574  O   ALA E  82      94.469 119.534 140.194  1.00  0.71           O  
ATOM    575  CB  ALA E  82      92.436 121.532 140.082  1.00  0.71           C  
ATOM    576  N   PHE E  83      95.661 120.478 138.534  1.00  0.70           N  
ATOM    577  CA  PHE E  83      96.442 119.279 138.271  1.00  0.70           C  
ATOM    578  C   PHE E  83      97.901 119.381 138.717  1.00  0.70           C  
ATOM    579  O   PHE E  83      98.494 118.381 139.122  1.00  0.70           O  
ATOM    580  CB  PHE E  83      96.397 118.915 136.767  1.00  0.70           C  
ATOM    581  CG  PHE E  83      95.017 118.580 136.326  1.00  0.70           C  
ATOM    582  CD1 PHE E  83      94.559 117.271 136.501  1.00  0.70           C  
ATOM    583  CD2 PHE E  83      94.187 119.521 135.700  1.00  0.70           C  
ATOM    584  CE1 PHE E  83      93.296 116.894 136.041  1.00  0.70           C  
ATOM    585  CE2 PHE E  83      92.923 119.148 135.236  1.00  0.70           C  
ATOM    586  CZ  PHE E  83      92.482 117.831 135.399  1.00  0.70           C  
ATOM    587  N   GLY E  84      98.535 120.576 138.695  1.00  0.74           N  
ATOM    588  CA  GLY E  84      99.909 120.754 139.182  1.00  0.74           C  
ATOM    589  C   GLY E  84     100.906 121.139 138.113  1.00  0.74           C  
ATOM    590  O   GLY E  84     100.548 121.317 136.949  1.00  0.74           O  
ATOM    591  N   ASP E  85     102.196 121.277 138.507  1.00  0.73           N  
ATOM    592  CA  ASP E  85     103.304 121.811 137.735  1.00  0.73           C  
ATOM    593  C   ASP E  85     103.575 121.077 136.419  1.00  0.73           C  
ATOM    594  O   ASP E  85     103.387 121.603 135.320  1.00  0.73           O  
ATOM    595  CB  ASP E  85     104.538 121.739 138.680  1.00  0.73           C  
ATOM    596  CG  ASP E  85     105.822 122.170 137.994  1.00  0.73           C  
ATOM    597  OD1 ASP E  85     106.125 123.370 137.855  1.00  0.73           O  
ATOM    598  OD2 ASP E  85     106.502 121.217 137.537  1.00  0.73           O1-
ATOM    599  N   ILE E  86     103.996 119.798 136.509  1.00  0.75           N  
ATOM    600  CA  ILE E  86     104.280 118.960 135.350  1.00  0.75           C  
ATOM    601  C   ILE E  86     103.089 118.689 134.409  1.00  0.75           C  
ATOM    602  O   ILE E  86     103.299 118.838 133.201  1.00  0.75           O  
ATOM    603  CB  ILE E  86     105.100 117.703 135.698  1.00  0.75           C  
ATOM    604  CG1 ILE E  86     105.790 117.068 134.461  1.00  0.75           C  
ATOM    605  CG2 ILE E  86     104.275 116.650 136.472  1.00  0.75           C  
ATOM    606  CD1 ILE E  86     106.947 117.889 133.872  1.00  0.75           C  
ATOM    607  N   PRO E  87     101.832 118.359 134.779  1.00  0.78           N  
ATOM    608  CA  PRO E  87     100.773 118.096 133.813  1.00  0.78           C  
ATOM    609  C   PRO E  87     100.382 119.320 133.008  1.00  0.78           C  
ATOM    610  O   PRO E  87      99.994 119.147 131.854  1.00  0.78           O  
ATOM    611  CB  PRO E  87      99.604 117.564 134.653  1.00  0.78           C  
ATOM    612  CG  PRO E  87      99.805 118.240 135.999  1.00  0.78           C  
ATOM    613  CD  PRO E  87     101.321 118.246 136.144  1.00  0.78           C  
ATOM    614  N   CYS E  88     100.454 120.562 133.556  1.00  0.75           N  
ATOM    615  CA  CYS E  88     100.195 121.747 132.739  1.00  0.75           C  
ATOM    616  C   CYS E  88     101.246 121.917 131.677  1.00  0.75           C  
ATOM    617  O   CYS E  88     100.916 122.135 130.514  1.00  0.75           O  
ATOM    618  CB  CYS E  88     100.119 123.095 133.486  1.00  0.75           C  
ATOM    619  SG  CYS E  88      99.747 124.520 132.382  1.00  0.75           S  
ATOM    620  N   ARG E  89     102.536 121.788 132.041  1.00  0.69           N  
ATOM    621  CA  ARG E  89     103.617 121.947 131.091  1.00  0.69           C  
ATOM    622  C   ARG E  89     103.538 120.942 129.964  1.00  0.69           C  
ATOM    623  O   ARG E  89     103.677 121.308 128.800  1.00  0.69           O  
ATOM    624  CB  ARG E  89     104.990 121.854 131.774  1.00  0.69           C  
ATOM    625  CG  ARG E  89     105.259 123.031 132.725  1.00  0.69           C  
ATOM    626  CD  ARG E  89     106.669 123.042 133.301  1.00  0.69           C  
ATOM    627  NE  ARG E  89     106.807 121.829 134.146  1.00  0.69           N  
ATOM    628  CZ  ARG E  89     107.972 121.463 134.681  1.00  0.69           C  
ATOM    629  NH1 ARG E  89     109.106 122.065 134.359  1.00  0.69           N1+
ATOM    630  NH2 ARG E  89     107.999 120.556 135.642  1.00  0.69           N  
ATOM    631  N   VAL E  90     103.222 119.667 130.287  1.00  0.79           N  
ATOM    632  CA  VAL E  90     102.915 118.647 129.291  1.00  0.79           C  
ATOM    633  C   VAL E  90     101.717 119.036 128.450  1.00  0.79           C  
ATOM    634  O   VAL E  90     101.791 119.006 127.225  1.00  0.79           O  
ATOM    635  CB  VAL E  90     102.694 117.260 129.900  1.00  0.79           C  
ATOM    636  CG1 VAL E  90     102.236 116.234 128.836  1.00  0.79           C  
ATOM    637  CG2 VAL E  90     104.018 116.783 130.524  1.00  0.79           C  
ATOM    638  N   GLY E  91     100.596 119.485 129.048  1.00  0.81           N  
ATOM    639  CA  GLY E  91      99.419 119.875 128.282  1.00  0.81           C  
ATOM    640  C   GLY E  91      99.631 121.032 127.330  1.00  0.81           C  
ATOM    641  O   GLY E  91      99.214 120.970 126.179  1.00  0.81           O  
ATOM    642  N   LEU E  92     100.308 122.108 127.772  1.00  0.77           N  
ATOM    643  CA  LEU E  92     100.666 123.244 126.933  1.00  0.77           C  
ATOM    644  C   LEU E  92     101.671 122.951 125.833  1.00  0.77           C  
ATOM    645  O   LEU E  92     101.482 123.378 124.689  1.00  0.77           O  
ATOM    646  CB  LEU E  92     101.238 124.405 127.771  1.00  0.77           C  
ATOM    647  CG  LEU E  92     100.245 125.050 128.752  1.00  0.77           C  
ATOM    648  CD1 LEU E  92     100.954 126.188 129.500  1.00  0.77           C  
ATOM    649  CD2 LEU E  92      98.962 125.551 128.066  1.00  0.77           C  
ATOM    650  N   PHE E  93     102.754 122.203 126.148  1.00  0.76           N  
ATOM    651  CA  PHE E  93     103.743 121.747 125.188  1.00  0.76           C  
ATOM    652  C   PHE E  93     103.081 120.863 124.149  1.00  0.76           C  
ATOM    653  O   PHE E  93     103.188 121.137 122.960  1.00  0.76           O  
ATOM    654  CB  PHE E  93     104.912 121.023 125.938  1.00  0.76           C  
ATOM    655  CG  PHE E  93     105.703 120.033 125.120  1.00  0.76           C  
ATOM    656  CD1 PHE E  93     106.675 120.452 124.204  1.00  0.76           C  
ATOM    657  CD2 PHE E  93     105.398 118.663 125.200  1.00  0.76           C  
ATOM    658  CE1 PHE E  93     107.270 119.536 123.329  1.00  0.76           C  
ATOM    659  CE2 PHE E  93     106.024 117.740 124.360  1.00  0.76           C  
ATOM    660  CZ  PHE E  93     106.954 118.179 123.419  1.00  0.76           C  
ATOM    661  N   THR E  94     102.312 119.844 124.578  1.00  0.80           N  
ATOM    662  CA  THR E  94     101.652 118.885 123.694  1.00  0.80           C  
ATOM    663  C   THR E  94     100.653 119.570 122.782  1.00  0.80           C  
ATOM    664  O   THR E  94     100.667 119.372 121.569  1.00  0.80           O  
ATOM    665  CB  THR E  94     101.037 117.722 124.471  1.00  0.80           C  
ATOM    666  CG2 THR E  94     100.334 116.688 123.590  1.00  0.80           C  
ATOM    667  OG1 THR E  94     102.072 117.004 125.131  1.00  0.80           O  
ATOM    668  N   LEU E  95      99.823 120.503 123.301  1.00  0.81           N  
ATOM    669  CA  LEU E  95      98.933 121.302 122.469  1.00  0.81           C  
ATOM    670  C   LEU E  95      99.614 122.140 121.405  1.00  0.81           C  
ATOM    671  O   LEU E  95      99.184 122.188 120.254  1.00  0.81           O  
ATOM    672  CB  LEU E  95      98.173 122.343 123.309  1.00  0.81           C  
ATOM    673  CG  LEU E  95      96.987 121.790 124.093  1.00  0.81           C  
ATOM    674  CD1 LEU E  95      96.620 122.779 125.183  1.00  0.81           C  
ATOM    675  CD2 LEU E  95      95.728 121.530 123.257  1.00  0.81           C  
ATOM    676  N   ALA E  96     100.687 122.859 121.773  1.00  0.82           N  
ATOM    677  CA  ALA E  96     101.449 123.645 120.832  1.00  0.82           C  
ATOM    678  C   ALA E  96     102.201 122.800 119.821  1.00  0.82           C  
ATOM    679  O   ALA E  96     102.176 123.076 118.623  1.00  0.82           O  
ATOM    680  CB  ALA E  96     102.400 124.591 121.590  1.00  0.82           C  
ATOM    681  N   MET E  97     102.842 121.716 120.283  1.00  0.78           N  
ATOM    682  CA  MET E  97     103.603 120.792 119.477  1.00  0.78           C  
ATOM    683  C   MET E  97     102.738 120.083 118.463  1.00  0.78           C  
ATOM    684  O   MET E  97     103.031 120.061 117.273  1.00  0.78           O  
ATOM    685  CB  MET E  97     104.298 119.802 120.439  1.00  0.78           C  
ATOM    686  CG  MET E  97     105.339 118.852 119.851  1.00  0.78           C  
ATOM    687  SD  MET E  97     104.701 117.430 118.958  1.00  0.78           S  
ATOM    688  CE  MET E  97     104.295 116.477 120.451  1.00  0.78           C  
ATOM    689  N   ASN E  98     101.587 119.536 118.877  1.00  0.82           N  
ATOM    690  CA  ASN E  98     100.720 118.857 117.946  1.00  0.82           C  
ATOM    691  C   ASN E  98      99.967 119.773 117.004  1.00  0.82           C  
ATOM    692  O   ASN E  98      99.709 119.386 115.869  1.00  0.82           O  
ATOM    693  CB  ASN E  98      99.758 117.929 118.685  1.00  0.82           C  
ATOM    694  CG  ASN E  98     100.536 116.825 119.371  1.00  0.82           C  
ATOM    695  ND2 ASN E  98     101.322 116.038 118.607  1.00  0.82           N  
ATOM    696  OD1 ASN E  98     100.440 116.628 120.580  1.00  0.82           O  
ATOM    697  N   ARG E  99      99.658 121.021 117.412  1.00  0.77           N  
ATOM    698  CA  ARG E  99      99.178 122.047 116.498  1.00  0.77           C  
ATOM    699  C   ARG E  99     100.191 122.366 115.411  1.00  0.77           C  
ATOM    700  O   ARG E  99      99.877 122.273 114.224  1.00  0.77           O  
ATOM    701  CB  ARG E  99      98.849 123.347 117.284  1.00  0.77           C  
ATOM    702  CG  ARG E  99      98.800 124.644 116.444  1.00  0.77           C  
ATOM    703  CD  ARG E  99      98.344 125.925 117.153  1.00  0.77           C  
ATOM    704  NE  ARG E  99      99.137 126.111 118.405  1.00  0.77           N  
ATOM    705  CZ  ARG E  99      98.636 126.084 119.644  1.00  0.77           C  
ATOM    706  NH1 ARG E  99      97.368 125.758 119.880  1.00  0.77           N1+
ATOM    707  NH2 ARG E  99      99.407 126.401 120.682  1.00  0.77           N  
ATOM    708  N   ALA E 100     101.453 122.662 115.788  1.00  0.83           N  
ATOM    709  CA  ALA E 100     102.511 122.948 114.844  1.00  0.83           C  
ATOM    710  C   ALA E 100     102.820 121.752 113.961  1.00  0.83           C  
ATOM    711  O   ALA E 100     102.951 121.869 112.744  1.00  0.83           O  
ATOM    712  CB  ALA E 100     103.772 123.435 115.584  1.00  0.83           C  
ATOM    713  N   GLY E 101     102.872 120.535 114.541  1.00  0.87           N  
ATOM    714  CA  GLY E 101     103.073 119.302 113.795  1.00  0.87           C  
ATOM    715  C   GLY E 101     101.952 118.964 112.840  1.00  0.87           C  
ATOM    716  O   GLY E 101     102.234 118.545 111.724  1.00  0.87           O  
ATOM    717  N   SER E 102     100.671 119.197 113.217  1.00  0.84           N  
ATOM    718  CA  SER E 102      99.501 119.075 112.337  1.00  0.84           C  
ATOM    719  C   SER E 102      99.681 120.004 111.156  1.00  0.84           C  
ATOM    720  O   SER E 102      99.746 119.552 110.016  1.00  0.84           O  
ATOM    721  CB  SER E 102      98.171 119.370 113.104  1.00  0.84           C  
ATOM    722  OG  SER E 102      97.026 119.421 112.271  1.00  0.84           O  
ATOM    723  N   ILE E 103      99.973 121.301 111.399  1.00  0.80           N  
ATOM    724  CA  ILE E 103     100.220 122.281 110.349  1.00  0.80           C  
ATOM    725  C   ILE E 103     101.371 121.905 109.434  1.00  0.80           C  
ATOM    726  O   ILE E 103     101.253 121.961 108.210  1.00  0.80           O  
ATOM    727  CB  ILE E 103     100.482 123.664 110.926  1.00  0.80           C  
ATOM    728  CG1 ILE E 103      99.222 124.206 111.640  1.00  0.80           C  
ATOM    729  CG2 ILE E 103     100.974 124.630 109.825  1.00  0.80           C  
ATOM    730  CD1 ILE E 103      99.493 125.458 112.480  1.00  0.80           C  
ATOM    731  N   VAL E 104     102.507 121.459 109.999  1.00  0.82           N  
ATOM    732  CA  VAL E 104     103.648 120.982 109.237  1.00  0.82           C  
ATOM    733  C   VAL E 104     103.278 119.828 108.317  1.00  0.82           C  
ATOM    734  O   VAL E 104     103.594 119.851 107.127  1.00  0.82           O  
ATOM    735  CB  VAL E 104     104.783 120.575 110.175  1.00  0.82           C  
ATOM    736  CG1 VAL E 104     105.855 119.714 109.487  1.00  0.82           C  
ATOM    737  CG2 VAL E 104     105.454 121.844 110.731  1.00  0.82           C  
ATOM    738  N   PHE E 105     102.541 118.816 108.814  1.00  0.82           N  
ATOM    739  CA  PHE E 105     102.085 117.702 108.001  1.00  0.82           C  
ATOM    740  C   PHE E 105     101.042 118.060 106.951  1.00  0.82           C  
ATOM    741  O   PHE E 105     101.073 117.503 105.855  1.00  0.82           O  
ATOM    742  CB  PHE E 105     101.652 116.474 108.833  1.00  0.82           C  
ATOM    743  CG  PHE E 105     102.852 115.814 109.444  1.00  0.82           C  
ATOM    744  CD1 PHE E 105     103.841 115.240 108.630  1.00  0.82           C  
ATOM    745  CD2 PHE E 105     103.019 115.770 110.832  1.00  0.82           C  
ATOM    746  CE1 PHE E 105     105.004 114.703 109.189  1.00  0.82           C  
ATOM    747  CE2 PHE E 105     104.194 115.263 111.396  1.00  0.82           C  
ATOM    748  CZ  PHE E 105     105.192 114.734 110.572  1.00  0.82           C  
ATOM    749  N   LEU E 106     100.137 119.031 107.211  1.00  0.81           N  
ATOM    750  CA  LEU E 106      99.251 119.589 106.193  1.00  0.81           C  
ATOM    751  C   LEU E 106     100.038 120.200 105.037  1.00  0.81           C  
ATOM    752  O   LEU E 106      99.775 119.940 103.862  1.00  0.81           O  
ATOM    753  CB  LEU E 106      98.356 120.726 106.752  1.00  0.81           C  
ATOM    754  CG  LEU E 106      97.337 120.334 107.833  1.00  0.81           C  
ATOM    755  CD1 LEU E 106      96.664 121.591 108.391  1.00  0.81           C  
ATOM    756  CD2 LEU E 106      96.250 119.384 107.333  1.00  0.81           C  
ATOM    757  N   THR E 107     101.076 120.993 105.366  1.00  0.82           N  
ATOM    758  CA  THR E 107     102.004 121.604 104.413  1.00  0.82           C  
ATOM    759  C   THR E 107     102.815 120.596 103.628  1.00  0.82           C  
ATOM    760  O   THR E 107     102.983 120.725 102.416  1.00  0.82           O  
ATOM    761  CB  THR E 107     102.976 122.574 105.054  1.00  0.82           C  
ATOM    762  CG2 THR E 107     103.629 123.493 104.014  1.00  0.82           C  
ATOM    763  OG1 THR E 107     102.257 123.430 105.914  1.00  0.82           O  
ATOM    764  N   VAL E 108     103.317 119.534 104.296  1.00  0.85           N  
ATOM    765  CA  VAL E 108     103.984 118.397 103.663  1.00  0.85           C  
ATOM    766  C   VAL E 108     103.079 117.670 102.690  1.00  0.85           C  
ATOM    767  O   VAL E 108     103.471 117.422 101.552  1.00  0.85           O  
ATOM    768  CB  VAL E 108     104.536 117.419 104.700  1.00  0.85           C  
ATOM    769  CG1 VAL E 108     104.964 116.050 104.117  1.00  0.85           C  
ATOM    770  CG2 VAL E 108     105.746 118.095 105.358  1.00  0.85           C  
ATOM    771  N   VAL E 109     101.820 117.373 103.075  1.00  0.83           N  
ATOM    772  CA  VAL E 109     100.826 116.787 102.184  1.00  0.83           C  
ATOM    773  C   VAL E 109     100.511 117.683 100.987  1.00  0.83           C  
ATOM    774  O   VAL E 109     100.407 117.220  99.851  1.00  0.83           O  
ATOM    775  CB  VAL E 109      99.547 116.430 102.939  1.00  0.83           C  
ATOM    776  CG1 VAL E 109      98.402 116.071 101.979  1.00  0.83           C  
ATOM    777  CG2 VAL E 109      99.800 115.221 103.857  1.00  0.83           C  
ATOM    778  N   ALA E 110     100.372 119.008 101.191  1.00  0.85           N  
ATOM    779  CA  ALA E 110     100.175 119.965 100.119  1.00  0.85           C  
ATOM    780  C   ALA E 110     101.336 120.036  99.129  1.00  0.85           C  
ATOM    781  O   ALA E 110     101.131 120.038  97.915  1.00  0.85           O  
ATOM    782  CB  ALA E 110      99.925 121.360 100.717  1.00  0.85           C  
ATOM    783  N   ALA E 111     102.587 120.059  99.631  1.00  0.85           N  
ATOM    784  CA  ALA E 111     103.787 119.948  98.825  1.00  0.85           C  
ATOM    785  C   ALA E 111     103.933 118.597  98.110  1.00  0.85           C  
ATOM    786  O   ALA E 111     104.265 118.564  96.929  1.00  0.85           O  
ATOM    787  CB  ALA E 111     105.038 120.310  99.651  1.00  0.85           C  
ATOM    788  N   ASP E 112     103.630 117.448  98.751  1.00  0.79           N  
ATOM    789  CA  ASP E 112     103.590 116.142  98.101  1.00  0.79           C  
ATOM    790  C   ASP E 112     102.627 116.123  96.914  1.00  0.79           C  
ATOM    791  O   ASP E 112     102.983 115.767  95.791  1.00  0.79           O  
ATOM    792  CB  ASP E 112     103.181 115.093  99.173  1.00  0.79           C  
ATOM    793  CG  ASP E 112     102.960 113.690  98.622  1.00  0.79           C  
ATOM    794  OD1 ASP E 112     103.964 113.028  98.274  1.00  0.79           O  
ATOM    795  OD2 ASP E 112     101.785 113.235  98.592  1.00  0.79           O1-
ATOM    796  N   ARG E 113     101.396 116.626  97.111  1.00  0.72           N  
ATOM    797  CA  ARG E 113     100.421 116.755  96.046  1.00  0.72           C  
ATOM    798  C   ARG E 113     100.850 117.709  94.936  1.00  0.72           C  
ATOM    799  O   ARG E 113     100.556 117.486  93.762  1.00  0.72           O  
ATOM    800  CB  ARG E 113      99.052 117.176  96.603  1.00  0.72           C  
ATOM    801  CG  ARG E 113      98.420 116.133  97.543  1.00  0.72           C  
ATOM    802  CD  ARG E 113      97.333 116.778  98.398  1.00  0.72           C  
ATOM    803  NE  ARG E 113      96.601 115.688  99.123  1.00  0.72           N  
ATOM    804  CZ  ARG E 113      95.468 115.894  99.809  1.00  0.72           C  
ATOM    805  NH1 ARG E 113      94.913 117.101  99.863  1.00  0.72           N1+
ATOM    806  NH2 ARG E 113      94.880 114.895 100.465  1.00  0.72           N  
ATOM    807  N   TYR E 114     101.580 118.791  95.272  1.00  0.80           N  
ATOM    808  CA  TYR E 114     102.188 119.695  94.312  1.00  0.80           C  
ATOM    809  C   TYR E 114     103.173 118.981  93.402  1.00  0.80           C  
ATOM    810  O   TYR E 114     103.105 119.104  92.181  1.00  0.80           O  
ATOM    811  CB  TYR E 114     102.903 120.839  95.079  1.00  0.80           C  
ATOM    812  CG  TYR E 114     103.628 121.813  94.202  1.00  0.80           C  
ATOM    813  CD1 TYR E 114     102.925 122.806  93.520  1.00  0.80           C  
ATOM    814  CD2 TYR E 114     105.020 121.723  94.035  1.00  0.80           C  
ATOM    815  CE1 TYR E 114     103.605 123.699  92.688  1.00  0.80           C  
ATOM    816  CE2 TYR E 114     105.696 122.613  93.186  1.00  0.80           C  
ATOM    817  CZ  TYR E 114     104.978 123.599  92.498  1.00  0.80           C  
ATOM    818  OH  TYR E 114     105.589 124.505  91.607  1.00  0.80           O  
ATOM    819  N   PHE E 115     104.077 118.169  93.976  1.00  0.79           N  
ATOM    820  CA  PHE E 115     105.008 117.346  93.228  1.00  0.79           C  
ATOM    821  C   PHE E 115     104.311 116.267  92.412  1.00  0.79           C  
ATOM    822  O   PHE E 115     104.674 116.041  91.259  1.00  0.79           O  
ATOM    823  CB  PHE E 115     106.142 116.784  94.119  1.00  0.79           C  
ATOM    824  CG  PHE E 115     107.200 117.830  94.334  1.00  0.79           C  
ATOM    825  CD1 PHE E 115     108.216 118.000  93.382  1.00  0.79           C  
ATOM    826  CD2 PHE E 115     107.211 118.643  95.474  1.00  0.79           C  
ATOM    827  CE1 PHE E 115     109.217 118.961  93.562  1.00  0.79           C  
ATOM    828  CE2 PHE E 115     108.189 119.628  95.646  1.00  0.79           C  
ATOM    829  CZ  PHE E 115     109.199 119.782  94.692  1.00  0.79           C  
ATOM    830  N   LYS E 116     103.246 115.640  92.952  1.00  0.72           N  
ATOM    831  CA  LYS E 116     102.430 114.671  92.241  1.00  0.72           C  
ATOM    832  C   LYS E 116     101.790 115.211  90.964  1.00  0.72           C  
ATOM    833  O   LYS E 116     101.764 114.536  89.934  1.00  0.72           O  
ATOM    834  CB  LYS E 116     101.298 114.131  93.160  1.00  0.72           C  
ATOM    835  CG  LYS E 116     100.454 113.020  92.511  1.00  0.72           C  
ATOM    836  CD  LYS E 116      99.394 112.423  93.447  1.00  0.72           C  
ATOM    837  CE  LYS E 116      98.573 111.327  92.762  1.00  0.72           C  
ATOM    838  NZ  LYS E 116      97.581 110.772  93.707  1.00  0.72           N1+
ATOM    839  N   VAL E 117     101.237 116.437  91.012  1.00  0.77           N  
ATOM    840  CA  VAL E 117     100.530 117.045  89.894  1.00  0.77           C  
ATOM    841  C   VAL E 117     101.411 117.889  88.981  1.00  0.77           C  
ATOM    842  O   VAL E 117     101.369 117.766  87.757  1.00  0.77           O  
ATOM    843  CB  VAL E 117      99.396 117.923  90.410  1.00  0.77           C  
ATOM    844  CG1 VAL E 117      98.611 118.558  89.244  1.00  0.77           C  
ATOM    845  CG2 VAL E 117      98.452 117.064  91.274  1.00  0.77           C  
ATOM    846  N   VAL E 118     102.200 118.821  89.553  1.00  0.81           N  
ATOM    847  CA  VAL E 118     102.954 119.822  88.809  1.00  0.81           C  
ATOM    848  C   VAL E 118     104.223 119.250  88.213  1.00  0.81           C  
ATOM    849  O   VAL E 118     104.583 119.566  87.078  1.00  0.81           O  
ATOM    850  CB  VAL E 118     103.254 121.058  89.657  1.00  0.81           C  
ATOM    851  CG1 VAL E 118     103.970 122.142  88.823  1.00  0.81           C  
ATOM    852  CG2 VAL E 118     101.927 121.601  90.230  1.00  0.81           C  
ATOM    853  N   HIS E 119     104.916 118.352  88.944  1.00  0.76           N  
ATOM    854  CA  HIS E 119     106.154 117.754  88.471  1.00  0.76           C  
ATOM    855  C   HIS E 119     106.063 116.229  88.420  1.00  0.76           C  
ATOM    856  O   HIS E 119     106.821 115.577  89.138  1.00  0.76           O  
ATOM    857  CB  HIS E 119     107.349 118.145  89.372  1.00  0.76           C  
ATOM    858  CG  HIS E 119     107.474 119.609  89.570  1.00  0.76           C  
ATOM    859  CD2 HIS E 119     107.121 120.383  90.631  1.00  0.76           C  
ATOM    860  ND1 HIS E 119     107.947 120.383  88.540  1.00  0.76           N  
ATOM    861  CE1 HIS E 119     107.868 121.622  88.980  1.00  0.76           C  
ATOM    862  NE2 HIS E 119     107.377 121.675  90.239  1.00  0.76           N  
ATOM    863  N   PRO E 120     105.213 115.582  87.613  1.00  0.80           N  
ATOM    864  CA  PRO E 120     104.800 114.183  87.779  1.00  0.80           C  
ATOM    865  C   PRO E 120     105.940 113.191  87.726  1.00  0.80           C  
ATOM    866  O   PRO E 120     105.884 112.157  88.392  1.00  0.80           O  
ATOM    867  CB  PRO E 120     103.822 113.915  86.618  1.00  0.80           C  
ATOM    868  CG  PRO E 120     103.401 115.301  86.133  1.00  0.80           C  
ATOM    869  CD  PRO E 120     104.618 116.171  86.419  1.00  0.80           C  
ATOM    870  N   HIS E 121     106.981 113.505  86.936  1.00  0.74           N  
ATOM    871  CA  HIS E 121     108.113 112.636  86.671  1.00  0.74           C  
ATOM    872  C   HIS E 121     109.288 112.940  87.580  1.00  0.74           C  
ATOM    873  O   HIS E 121     110.396 112.452  87.371  1.00  0.74           O  
ATOM    874  CB  HIS E 121     108.606 112.778  85.211  1.00  0.74           C  
ATOM    875  CG  HIS E 121     107.495 112.836  84.222  1.00  0.74           C  
ATOM    876  CD2 HIS E 121     107.113 113.843  83.390  1.00  0.74           C  
ATOM    877  ND1 HIS E 121     106.655 111.759  84.091  1.00  0.74           N  
ATOM    878  CE1 HIS E 121     105.773 112.116  83.183  1.00  0.74           C  
ATOM    879  NE2 HIS E 121     106.005 113.368  82.726  1.00  0.74           N  
ATOM    880  N   HIS E 122     109.094 113.796  88.603  1.00  0.74           N  
ATOM    881  CA  HIS E 122     110.104 114.083  89.605  1.00  0.74           C  
ATOM    882  C   HIS E 122     110.427 112.874  90.483  1.00  0.74           C  
ATOM    883  O   HIS E 122     109.556 112.067  90.798  1.00  0.74           O  
ATOM    884  CB  HIS E 122     109.708 115.287  90.486  1.00  0.74           C  
ATOM    885  CG  HIS E 122     110.858 116.107  90.953  1.00  0.74           C  
ATOM    886  CD2 HIS E 122     111.300 117.328  90.547  1.00  0.74           C  
ATOM    887  ND1 HIS E 122     111.640 115.626  91.973  1.00  0.74           N  
ATOM    888  CE1 HIS E 122     112.544 116.564  92.185  1.00  0.74           C  
ATOM    889  NE2 HIS E 122     112.383 117.611  91.347  1.00  0.74           N  
ATOM    890  N   ALA E 123     111.690 112.749  90.946  1.00  0.75           N  
ATOM    891  CA  ALA E 123     112.153 111.650  91.773  1.00  0.75           C  
ATOM    892  C   ALA E 123     111.599 111.720  93.197  1.00  0.75           C  
ATOM    893  O   ALA E 123     111.596 110.736  93.934  1.00  0.75           O  
ATOM    894  CB  ALA E 123     113.697 111.658  91.810  1.00  0.75           C  
ATOM    895  N   VAL E 124     111.063 112.888  93.612  1.00  0.76           N  
ATOM    896  CA  VAL E 124     110.354 113.058  94.878  1.00  0.76           C  
ATOM    897  C   VAL E 124     109.101 112.188  94.973  1.00  0.76           C  
ATOM    898  O   VAL E 124     108.760 111.689  96.042  1.00  0.76           O  
ATOM    899  CB  VAL E 124     110.073 114.527  95.191  1.00  0.76           C  
ATOM    900  CG1 VAL E 124     109.285 114.712  96.506  1.00  0.76           C  
ATOM    901  CG2 VAL E 124     111.427 115.247  95.342  1.00  0.76           C  
ATOM    902  N   ASN E 125     108.408 111.910  93.849  1.00  0.70           N  
ATOM    903  CA  ASN E 125     107.146 111.176  93.855  1.00  0.70           C  
ATOM    904  C   ASN E 125     107.330 109.676  94.050  1.00  0.70           C  
ATOM    905  O   ASN E 125     106.377 108.926  94.274  1.00  0.70           O  
ATOM    906  CB  ASN E 125     106.367 111.385  92.535  1.00  0.70           C  
ATOM    907  CG  ASN E 125     106.150 112.871  92.312  1.00  0.70           C  
ATOM    908  ND2 ASN E 125     106.085 113.307  91.040  1.00  0.70           N  
ATOM    909  OD1 ASN E 125     106.033 113.654  93.258  1.00  0.70           O  
ATOM    910  N   THR E 126     108.582 109.200  93.940  1.00  0.71           N  
ATOM    911  CA  THR E 126     108.945 107.795  93.978  1.00  0.71           C  
ATOM    912  C   THR E 126     109.835 107.485  95.150  1.00  0.71           C  
ATOM    913  O   THR E 126     110.461 106.426  95.204  1.00  0.71           O  
ATOM    914  CB  THR E 126     109.631 107.311  92.705  1.00  0.71           C  
ATOM    915  CG2 THR E 126     108.623 107.412  91.558  1.00  0.71           C  
ATOM    916  OG1 THR E 126     110.745 108.110  92.334  1.00  0.71           O  
ATOM    917  N   ILE E 127     109.901 108.381  96.157  1.00  0.76           N  
ATOM    918  CA  ILE E 127     110.664 108.139  97.370  1.00  0.76           C  
ATOM    919  C   ILE E 127     110.222 106.875  98.112  1.00  0.76           C  
ATOM    920  O   ILE E 127     109.076 106.433  98.041  1.00  0.76           O  
ATOM    921  CB  ILE E 127     110.713 109.341  98.313  1.00  0.76           C  
ATOM    922  CG1 ILE E 127     109.312 109.787  98.777  1.00  0.76           C  
ATOM    923  CG2 ILE E 127     111.480 110.477  97.605  1.00  0.76           C  
ATOM    924  CD1 ILE E 127     109.315 110.735  99.976  1.00  0.76           C  
ATOM    925  N   SER E 128     111.149 106.208  98.825  1.00  0.77           N  
ATOM    926  CA  SER E 128     110.822 105.011  99.582  1.00  0.77           C  
ATOM    927  C   SER E 128     110.214 105.321 100.938  1.00  0.77           C  
ATOM    928  O   SER E 128     110.218 106.450 101.425  1.00  0.77           O  
ATOM    929  CB  SER E 128     112.035 104.056  99.759  1.00  0.77           C  
ATOM    930  OG  SER E 128     113.082 104.626 100.549  1.00  0.77           O  
ATOM    931  N   THR E 129     109.677 104.282 101.612  1.00  0.75           N  
ATOM    932  CA  THR E 129     109.117 104.365 102.958  1.00  0.75           C  
ATOM    933  C   THR E 129     110.142 104.814 103.986  1.00  0.75           C  
ATOM    934  O   THR E 129     109.832 105.562 104.910  1.00  0.75           O  
ATOM    935  CB  THR E 129     108.491 103.046 103.401  1.00  0.75           C  
ATOM    936  CG2 THR E 129     107.311 102.713 102.476  1.00  0.75           C  
ATOM    937  OG1 THR E 129     109.406 101.963 103.294  1.00  0.75           O  
ATOM    938  N   ARG E 130     111.412 104.391 103.824  1.00  0.69           N  
ATOM    939  CA  ARG E 130     112.539 104.811 104.638  1.00  0.69           C  
ATOM    940  C   ARG E 130     112.871 106.294 104.532  1.00  0.69           C  
ATOM    941  O   ARG E 130     113.167 106.947 105.533  1.00  0.69           O  
ATOM    942  CB  ARG E 130     113.793 103.981 104.283  1.00  0.69           C  
ATOM    943  CG  ARG E 130     114.964 104.163 105.270  1.00  0.69           C  
ATOM    944  CD  ARG E 130     116.105 103.175 105.016  1.00  0.69           C  
ATOM    945  NE  ARG E 130     117.228 103.494 105.964  1.00  0.69           N  
ATOM    946  CZ  ARG E 130     118.258 104.308 105.690  1.00  0.69           C  
ATOM    947  NH1 ARG E 130     118.343 104.967 104.539  1.00  0.69           N1+
ATOM    948  NH2 ARG E 130     119.229 104.468 106.588  1.00  0.69           N  
ATOM    949  N   VAL E 131     112.820 106.869 103.309  1.00  0.79           N  
ATOM    950  CA  VAL E 131     112.980 108.302 103.076  1.00  0.79           C  
ATOM    951  C   VAL E 131     111.872 109.079 103.753  1.00  0.79           C  
ATOM    952  O   VAL E 131     112.128 110.045 104.471  1.00  0.79           O  
ATOM    953  CB  VAL E 131     113.028 108.632 101.585  1.00  0.79           C  
ATOM    954  CG1 VAL E 131     113.039 110.154 101.332  1.00  0.79           C  
ATOM    955  CG2 VAL E 131     114.295 108.004 100.977  1.00  0.79           C  
ATOM    956  N   ALA E 132     110.611 108.617 103.611  1.00  0.82           N  
ATOM    957  CA  ALA E 132     109.483 109.195 104.304  1.00  0.82           C  
ATOM    958  C   ALA E 132     109.628 109.132 105.814  1.00  0.82           C  
ATOM    959  O   ALA E 132     109.451 110.141 106.492  1.00  0.82           O  
ATOM    960  CB  ALA E 132     108.189 108.495 103.859  1.00  0.82           C  
ATOM    961  N   ALA E 133     110.044 107.985 106.382  1.00  0.83           N  
ATOM    962  CA  ALA E 133     110.308 107.829 107.798  1.00  0.83           C  
ATOM    963  C   ALA E 133     111.356 108.808 108.320  1.00  0.83           C  
ATOM    964  O   ALA E 133     111.160 109.457 109.347  1.00  0.83           O  
ATOM    965  CB  ALA E 133     110.755 106.379 108.087  1.00  0.83           C  
ATOM    966  N   GLY E 134     112.466 109.001 107.576  1.00  0.85           N  
ATOM    967  CA  GLY E 134     113.501 109.962 107.941  1.00  0.85           C  
ATOM    968  C   GLY E 134     113.077 111.407 107.849  1.00  0.85           C  
ATOM    969  O   GLY E 134     113.365 112.199 108.742  1.00  0.85           O  
ATOM    970  N   ILE E 135     112.338 111.790 106.786  1.00  0.80           N  
ATOM    971  CA  ILE E 135     111.760 113.125 106.636  1.00  0.80           C  
ATOM    972  C   ILE E 135     110.773 113.434 107.733  1.00  0.80           C  
ATOM    973  O   ILE E 135     110.839 114.492 108.357  1.00  0.80           O  
ATOM    974  CB  ILE E 135     111.087 113.299 105.275  1.00  0.80           C  
ATOM    975  CG1 ILE E 135     112.185 113.386 104.198  1.00  0.80           C  
ATOM    976  CG2 ILE E 135     110.154 114.538 105.206  1.00  0.80           C  
ATOM    977  CD1 ILE E 135     111.639 113.184 102.784  1.00  0.80           C  
ATOM    978  N   VAL E 136     109.868 112.489 108.041  1.00  0.83           N  
ATOM    979  CA  VAL E 136     108.903 112.619 109.111  1.00  0.83           C  
ATOM    980  C   VAL E 136     109.568 112.810 110.455  1.00  0.83           C  
ATOM    981  O   VAL E 136     109.244 113.745 111.183  1.00  0.83           O  
ATOM    982  CB  VAL E 136     108.020 111.385 109.145  1.00  0.83           C  
ATOM    983  CG1 VAL E 136     107.243 111.259 110.463  1.00  0.83           C  
ATOM    984  CG2 VAL E 136     107.074 111.463 107.941  1.00  0.83           C  
ATOM    985  N   CYS E 137     110.556 111.961 110.801  1.00  0.86           N  
ATOM    986  CA  CYS E 137     111.279 112.027 112.059  1.00  0.86           C  
ATOM    987  C   CYS E 137     112.010 113.341 112.233  1.00  0.86           C  
ATOM    988  O   CYS E 137     111.977 113.940 113.308  1.00  0.86           O  
ATOM    989  CB  CYS E 137     112.269 110.846 112.205  1.00  0.86           C  
ATOM    990  SG  CYS E 137     111.428 109.273 112.579  1.00  0.86           S  
ATOM    991  N   THR E 138     112.628 113.853 111.149  1.00  0.83           N  
ATOM    992  CA  THR E 138     113.189 115.203 111.108  1.00  0.83           C  
ATOM    993  C   THR E 138     112.144 116.273 111.334  1.00  0.83           C  
ATOM    994  O   THR E 138     112.342 117.163 112.156  1.00  0.83           O  
ATOM    995  CB  THR E 138     113.926 115.514 109.811  1.00  0.83           C  
ATOM    996  CG2 THR E 138     114.527 116.928 109.795  1.00  0.83           C  
ATOM    997  OG1 THR E 138     115.033 114.639 109.677  1.00  0.83           O  
ATOM    998  N   LEU E 139     110.969 116.208 110.673  1.00  0.81           N  
ATOM    999  CA  LEU E 139     109.891 117.158 110.905  1.00  0.81           C  
ATOM   1000  C   LEU E 139     109.373 117.137 112.326  1.00  0.81           C  
ATOM   1001  O   LEU E 139     109.270 118.188 112.957  1.00  0.81           O  
ATOM   1002  CB  LEU E 139     108.705 116.921 109.952  1.00  0.81           C  
ATOM   1003  CG  LEU E 139     109.042 117.187 108.478  1.00  0.81           C  
ATOM   1004  CD1 LEU E 139     108.044 116.422 107.606  1.00  0.81           C  
ATOM   1005  CD2 LEU E 139     109.071 118.684 108.134  1.00  0.81           C  
ATOM   1006  N   TRP E 140     109.118 115.952 112.914  1.00  0.80           N  
ATOM   1007  CA  TRP E 140     108.749 115.839 114.314  1.00  0.80           C  
ATOM   1008  C   TRP E 140     109.810 116.426 115.221  1.00  0.80           C  
ATOM   1009  O   TRP E 140     109.487 117.227 116.092  1.00  0.80           O  
ATOM   1010  CB  TRP E 140     108.481 114.382 114.753  1.00  0.80           C  
ATOM   1011  CG  TRP E 140     107.114 113.859 114.369  1.00  0.80           C  
ATOM   1012  CD1 TRP E 140     106.850 112.953 113.396  1.00  0.80           C  
ATOM   1013  CD2 TRP E 140     105.855 114.160 114.994  1.00  0.80           C  
ATOM   1014  CE2 TRP E 140     104.867 113.421 114.300  1.00  0.80           C  
ATOM   1015  CE3 TRP E 140     105.514 114.967 116.072  1.00  0.80           C  
ATOM   1016  NE1 TRP E 140     105.503 112.683 113.332  1.00  0.80           N  
ATOM   1017  CZ2 TRP E 140     103.532 113.500 114.668  1.00  0.80           C  
ATOM   1018  CZ3 TRP E 140     104.171 115.001 116.467  1.00  0.80           C  
ATOM   1019  CH2 TRP E 140     103.193 114.287 115.774  1.00  0.80           C  
ATOM   1020  N   ALA E 141     111.104 116.126 114.984  1.00  0.86           N  
ATOM   1021  CA  ALA E 141     112.211 116.699 115.721  1.00  0.86           C  
ATOM   1022  C   ALA E 141     112.229 118.228 115.661  1.00  0.86           C  
ATOM   1023  O   ALA E 141     112.359 118.879 116.694  1.00  0.86           O  
ATOM   1024  CB  ALA E 141     113.554 116.109 115.234  1.00  0.86           C  
ATOM   1025  N   LEU E 142     112.004 118.845 114.480  1.00  0.79           N  
ATOM   1026  CA  LEU E 142     111.891 120.292 114.319  1.00  0.79           C  
ATOM   1027  C   LEU E 142     110.773 120.907 115.137  1.00  0.79           C  
ATOM   1028  O   LEU E 142     110.946 121.942 115.783  1.00  0.79           O  
ATOM   1029  CB  LEU E 142     111.637 120.680 112.841  1.00  0.79           C  
ATOM   1030  CG  LEU E 142     112.825 120.442 111.896  1.00  0.79           C  
ATOM   1031  CD1 LEU E 142     112.389 120.637 110.434  1.00  0.79           C  
ATOM   1032  CD2 LEU E 142     114.021 121.340 112.242  1.00  0.79           C  
ATOM   1033  N   VAL E 143     109.599 120.252 115.153  1.00  0.80           N  
ATOM   1034  CA  VAL E 143     108.485 120.639 115.999  1.00  0.80           C  
ATOM   1035  C   VAL E 143     108.812 120.504 117.485  1.00  0.80           C  
ATOM   1036  O   VAL E 143     108.531 121.405 118.274  1.00  0.80           O  
ATOM   1037  CB  VAL E 143     107.223 119.853 115.691  1.00  0.80           C  
ATOM   1038  CG1 VAL E 143     106.052 120.461 116.463  1.00  0.80           C  
ATOM   1039  CG2 VAL E 143     106.831 119.955 114.207  1.00  0.80           C  
ATOM   1040  N   ILE E 144     109.460 119.401 117.927  1.00  0.80           N  
ATOM   1041  CA  ILE E 144     109.907 119.248 119.313  1.00  0.80           C  
ATOM   1042  C   ILE E 144     110.884 120.352 119.704  1.00  0.80           C  
ATOM   1043  O   ILE E 144     110.672 121.053 120.691  1.00  0.80           O  
ATOM   1044  CB  ILE E 144     110.513 117.860 119.584  1.00  0.80           C  
ATOM   1045  CG1 ILE E 144     109.512 116.708 119.309  1.00  0.80           C  
ATOM   1046  CG2 ILE E 144     111.083 117.736 121.018  1.00  0.80           C  
ATOM   1047  CD1 ILE E 144     108.265 116.724 120.189  1.00  0.80           C  
ATOM   1048  N   LEU E 145     111.917 120.619 118.884  1.00  0.79           N  
ATOM   1049  CA  LEU E 145     112.909 121.660 119.115  1.00  0.79           C  
ATOM   1050  C   LEU E 145     112.322 123.056 119.216  1.00  0.79           C  
ATOM   1051  O   LEU E 145     112.732 123.854 120.059  1.00  0.79           O  
ATOM   1052  CB  LEU E 145     113.991 121.642 118.011  1.00  0.79           C  
ATOM   1053  CG  LEU E 145     114.903 120.399 118.027  1.00  0.79           C  
ATOM   1054  CD1 LEU E 145     115.770 120.389 116.758  1.00  0.79           C  
ATOM   1055  CD2 LEU E 145     115.760 120.308 119.302  1.00  0.79           C  
ATOM   1056  N   GLY E 146     111.317 123.382 118.382  1.00  0.80           N  
ATOM   1057  CA  GLY E 146     110.651 124.676 118.445  1.00  0.80           C  
ATOM   1058  C   GLY E 146     109.678 124.850 119.590  1.00  0.80           C  
ATOM   1059  O   GLY E 146     109.356 125.977 119.959  1.00  0.80           O  
ATOM   1060  N   THR E 147     109.197 123.746 120.193  1.00  0.75           N  
ATOM   1061  CA  THR E 147     108.112 123.792 121.179  1.00  0.75           C  
ATOM   1062  C   THR E 147     108.546 123.454 122.604  1.00  0.75           C  
ATOM   1063  O   THR E 147     107.925 123.884 123.578  1.00  0.75           O  
ATOM   1064  CB  THR E 147     106.960 122.872 120.797  1.00  0.75           C  
ATOM   1065  CG2 THR E 147     105.759 123.060 121.722  1.00  0.75           C  
ATOM   1066  OG1 THR E 147     106.465 123.223 119.515  1.00  0.75           O  
ATOM   1067  N   VAL E 148     109.668 122.730 122.823  1.00  0.75           N  
ATOM   1068  CA  VAL E 148     110.131 122.354 124.167  1.00  0.75           C  
ATOM   1069  C   VAL E 148     110.545 123.508 125.072  1.00  0.75           C  
ATOM   1070  O   VAL E 148     110.742 123.322 126.272  1.00  0.75           O  
ATOM   1071  CB  VAL E 148     111.246 121.312 124.190  1.00  0.75           C  
ATOM   1072  CG1 VAL E 148     110.699 119.950 123.720  1.00  0.75           C  
ATOM   1073  CG2 VAL E 148     112.470 121.809 123.396  1.00  0.75           C  
ATOM   1074  N   TYR E 149     110.606 124.750 124.548  1.00  0.66           N  
ATOM   1075  CA  TYR E 149     110.776 125.967 125.328  1.00  0.66           C  
ATOM   1076  C   TYR E 149     109.698 126.091 126.410  1.00  0.66           C  
ATOM   1077  O   TYR E 149     109.998 126.460 127.546  1.00  0.66           O  
ATOM   1078  CB  TYR E 149     110.852 127.216 124.407  1.00  0.66           C  
ATOM   1079  CG  TYR E 149     112.134 127.214 123.613  1.00  0.66           C  
ATOM   1080  CD1 TYR E 149     113.355 127.467 124.259  1.00  0.66           C  
ATOM   1081  CD2 TYR E 149     112.145 126.987 122.226  1.00  0.66           C  
ATOM   1082  CE1 TYR E 149     114.556 127.497 123.539  1.00  0.66           C  
ATOM   1083  CE2 TYR E 149     113.349 127.017 121.504  1.00  0.66           C  
ATOM   1084  CZ  TYR E 149     114.554 127.280 122.162  1.00  0.66           C  
ATOM   1085  OH  TYR E 149     115.763 127.346 121.445  1.00  0.66           O  
ATOM   1086  N   LEU E 150     108.453 125.646 126.119  1.00  0.68           N  
ATOM   1087  CA  LEU E 150     107.343 125.634 127.063  1.00  0.68           C  
ATOM   1088  C   LEU E 150     107.532 124.683 128.244  1.00  0.68           C  
ATOM   1089  O   LEU E 150     106.888 124.809 129.286  1.00  0.68           O  
ATOM   1090  CB  LEU E 150     106.022 125.225 126.361  1.00  0.68           C  
ATOM   1091  CG  LEU E 150     105.434 126.283 125.410  1.00  0.68           C  
ATOM   1092  CD1 LEU E 150     104.271 125.675 124.615  1.00  0.68           C  
ATOM   1093  CD2 LEU E 150     104.964 127.537 126.163  1.00  0.68           C  
ATOM   1094  N   LEU E 151     108.433 123.685 128.137  1.00  0.70           N  
ATOM   1095  CA  LEU E 151     108.663 122.730 129.206  1.00  0.70           C  
ATOM   1096  C   LEU E 151     109.592 123.275 130.284  1.00  0.70           C  
ATOM   1097  O   LEU E 151     109.637 122.764 131.405  1.00  0.70           O  
ATOM   1098  CB  LEU E 151     109.216 121.400 128.644  1.00  0.70           C  
ATOM   1099  CG  LEU E 151     108.171 120.559 127.882  1.00  0.70           C  
ATOM   1100  CD1 LEU E 151     108.870 119.459 127.076  1.00  0.70           C  
ATOM   1101  CD2 LEU E 151     107.124 119.937 128.820  1.00  0.70           C  
ATOM   1102  N   LEU E 152     110.324 124.368 129.993  1.00  0.67           N  
ATOM   1103  CA  LEU E 152     111.306 124.934 130.899  1.00  0.67           C  
ATOM   1104  C   LEU E 152     110.778 126.138 131.642  1.00  0.67           C  
ATOM   1105  O   LEU E 152     111.504 126.818 132.366  1.00  0.67           O  
ATOM   1106  CB  LEU E 152     112.590 125.339 130.145  1.00  0.67           C  
ATOM   1107  CG  LEU E 152     113.343 124.158 129.507  1.00  0.67           C  
ATOM   1108  CD1 LEU E 152     114.563 124.685 128.739  1.00  0.67           C  
ATOM   1109  CD2 LEU E 152     113.777 123.109 130.546  1.00  0.67           C  
ATOM   1110  N   GLU E 153     109.479 126.417 131.520  1.00  0.57           N  
ATOM   1111  CA  GLU E 153     108.872 127.555 132.146  1.00  0.57           C  
ATOM   1112  C   GLU E 153     108.203 127.106 133.436  1.00  0.57           C  
ATOM   1113  O   GLU E 153     107.563 126.059 133.485  1.00  0.57           O  
ATOM   1114  CB  GLU E 153     107.860 128.155 131.158  1.00  0.57           C  
ATOM   1115  CG  GLU E 153     108.473 128.762 129.869  1.00  0.57           C  
ATOM   1116  CD  GLU E 153     107.400 129.053 128.817  1.00  0.57           C  
ATOM   1117  OE1 GLU E 153     106.190 129.020 129.168  1.00  0.57           O  
ATOM   1118  OE2 GLU E 153     107.783 129.295 127.643  1.00  0.57           O1-
ATOM   1119  N   ASN E 154     108.375 127.870 134.543  1.00  0.56           N  
ATOM   1120  CA  ASN E 154     107.686 127.633 135.805  1.00  0.56           C  
ATOM   1121  C   ASN E 154     106.223 127.938 135.586  1.00  0.56           C  
ATOM   1122  O   ASN E 154     105.869 129.048 135.199  1.00  0.56           O  
ATOM   1123  CB  ASN E 154     108.293 128.506 136.945  1.00  0.56           C  
ATOM   1124  CG  ASN E 154     107.764 128.158 138.337  1.00  0.56           C  
ATOM   1125  ND2 ASN E 154     108.609 128.334 139.377  1.00  0.56           N  
ATOM   1126  OD1 ASN E 154     106.617 127.754 138.532  1.00  0.56           O  
ATOM   1127  N   HIS E 155     105.373 126.929 135.789  1.00  0.59           N  
ATOM   1128  CA  HIS E 155     103.984 127.041 135.487  1.00  0.59           C  
ATOM   1129  C   HIS E 155     103.337 126.202 136.523  1.00  0.59           C  
ATOM   1130  O   HIS E 155     103.728 125.065 136.748  1.00  0.59           O  
ATOM   1131  CB  HIS E 155     103.616 126.429 134.130  1.00  0.59           C  
ATOM   1132  CG  HIS E 155     103.860 127.375 133.033  1.00  0.59           C  
ATOM   1133  CD2 HIS E 155     104.738 127.290 132.007  1.00  0.59           C  
ATOM   1134  ND1 HIS E 155     103.184 128.572 133.010  1.00  0.59           N  
ATOM   1135  CE1 HIS E 155     103.681 129.212 131.966  1.00  0.59           C  
ATOM   1136  NE2 HIS E 155     104.614 128.474 131.326  1.00  0.59           N  
ATOM   1137  N   LEU E 156     102.299 126.678 137.187  1.00  0.69           N  
ATOM   1138  CA  LEU E 156     101.380 127.663 136.717  1.00  0.69           C  
ATOM   1139  C   LEU E 156     101.650 129.024 137.295  1.00  0.69           C  
ATOM   1140  O   LEU E 156     102.663 129.238 137.945  1.00  0.69           O  
ATOM   1141  CB  LEU E 156     100.037 127.142 137.197  1.00  0.69           C  
ATOM   1142  CG  LEU E 156      99.613 125.745 136.699  1.00  0.69           C  
ATOM   1143  CD1 LEU E 156      99.317 125.840 135.227  1.00  0.69           C  
ATOM   1144  CD2 LEU E 156     100.296 124.451 137.178  1.00  0.69           C  
ATOM   1145  N   CYS E 157     100.753 130.001 137.070  1.00  0.64           N  
ATOM   1146  CA  CYS E 157     101.075 131.371 137.447  1.00  0.64           C  
ATOM   1147  C   CYS E 157     100.440 131.851 138.741  1.00  0.64           C  
ATOM   1148  O   CYS E 157     100.914 132.814 139.340  1.00  0.64           O  
ATOM   1149  CB  CYS E 157     100.647 132.306 136.298  1.00  0.64           C  
ATOM   1150  SG  CYS E 157     101.309 131.729 134.697  1.00  0.64           S  
ATOM   1151  N   VAL E 158      99.369 131.185 139.224  1.00  0.55           N  
ATOM   1152  CA  VAL E 158      98.736 131.415 140.525  1.00  0.55           C  
ATOM   1153  C   VAL E 158      98.400 132.872 140.824  1.00  0.55           C  
ATOM   1154  O   VAL E 158      98.712 133.445 141.865  1.00  0.55           O  
ATOM   1155  CB  VAL E 158      99.444 130.700 141.666  1.00  0.55           C  
ATOM   1156  CG1 VAL E 158      98.514 130.585 142.891  1.00  0.55           C  
ATOM   1157  CG2 VAL E 158      99.852 129.290 141.194  1.00  0.55           C  
ATOM   1158  N   GLN E 159      97.700 133.528 139.882  1.00  0.52           N  
ATOM   1159  CA  GLN E 159      97.344 134.914 140.033  1.00  0.52           C  
ATOM   1160  C   GLN E 159      96.137 134.944 140.940  1.00  0.52           C  
ATOM   1161  O   GLN E 159      95.111 134.347 140.628  1.00  0.52           O  
ATOM   1162  CB  GLN E 159      97.010 135.575 138.678  1.00  0.52           C  
ATOM   1163  CG  GLN E 159      96.658 137.074 138.805  1.00  0.52           C  
ATOM   1164  CD  GLN E 159      96.364 137.700 137.445  1.00  0.52           C  
ATOM   1165  NE2 GLN E 159      95.378 138.623 137.405  1.00  0.52           N  
ATOM   1166  OE1 GLN E 159      97.004 137.387 136.435  1.00  0.52           O  
ATOM   1167  N   GLU E 160      96.267 135.565 142.126  1.00  0.53           N  
ATOM   1168  CA  GLU E 160      95.172 135.737 143.067  1.00  0.53           C  
ATOM   1169  C   GLU E 160      94.513 134.435 143.514  1.00  0.53           C  
ATOM   1170  O   GLU E 160      93.287 134.319 143.541  1.00  0.53           O  
ATOM   1171  CB  GLU E 160      94.100 136.719 142.550  1.00  0.53           C  
ATOM   1172  CG  GLU E 160      94.624 138.106 142.124  1.00  0.53           C  
ATOM   1173  CD  GLU E 160      93.510 138.878 141.423  1.00  0.53           C  
ATOM   1174  OE1 GLU E 160      93.673 139.136 140.198  1.00  0.53           O  
ATOM   1175  OE2 GLU E 160      92.499 139.199 142.098  1.00  0.53           O1-
ATOM   1176  N   THR E 161      95.323 133.401 143.837  1.00  0.50           N  
ATOM   1177  CA  THR E 161      94.858 132.090 144.317  1.00  0.50           C  
ATOM   1178  C   THR E 161      94.401 131.222 143.152  1.00  0.50           C  
ATOM   1179  O   THR E 161      94.231 130.010 143.282  1.00  0.50           O  
ATOM   1180  CB  THR E 161      93.856 132.161 145.491  1.00  0.50           C  
ATOM   1181  CG2 THR E 161      93.353 130.829 146.080  1.00  0.50           C  
ATOM   1182  OG1 THR E 161      94.467 132.841 146.578  1.00  0.50           O  
ATOM   1183  N   ALA E 162      94.287 131.779 141.926  1.00  0.62           N  
ATOM   1184  CA  ALA E 162      93.761 131.089 140.782  1.00  0.62           C  
ATOM   1185  C   ALA E 162      94.877 130.671 139.878  1.00  0.62           C  
ATOM   1186  O   ALA E 162      95.635 131.430 139.269  1.00  0.62           O  
ATOM   1187  CB  ALA E 162      92.741 131.928 140.002  1.00  0.62           C  
ATOM   1188  N   VAL E 163      95.026 129.360 139.822  1.00  0.69           N  
ATOM   1189  CA  VAL E 163      96.089 128.741 139.117  1.00  0.69           C  
ATOM   1190  C   VAL E 163      95.951 128.896 137.571  1.00  0.69           C  
ATOM   1191  O   VAL E 163      94.988 128.409 136.990  1.00  0.69           O  
ATOM   1192  CB  VAL E 163      96.111 127.299 139.560  1.00  0.69           C  
ATOM   1193  CG1 VAL E 163      97.351 126.739 138.931  1.00  0.69           C  
ATOM   1194  CG2 VAL E 163      96.314 127.042 141.066  1.00  0.69           C  
ATOM   1195  N   SER E 164      96.910 129.545 136.841  1.00  0.71           N  
ATOM   1196  CA  SER E 164      96.737 129.865 135.411  1.00  0.71           C  
ATOM   1197  C   SER E 164      97.572 128.981 134.491  1.00  0.71           C  
ATOM   1198  O   SER E 164      98.794 129.049 134.541  1.00  0.71           O  
ATOM   1199  CB  SER E 164      96.959 131.377 135.066  1.00  0.71           C  
ATOM   1200  OG  SER E 164      96.580 131.764 133.736  1.00  0.71           O  
ATOM   1201  N   CYS E 165      96.916 128.115 133.661  1.00  0.72           N  
ATOM   1202  CA  CYS E 165      97.502 127.137 132.729  1.00  0.72           C  
ATOM   1203  C   CYS E 165      97.256 127.586 131.314  1.00  0.72           C  
ATOM   1204  O   CYS E 165      96.327 127.132 130.647  1.00  0.72           O  
ATOM   1205  CB  CYS E 165      96.927 125.686 132.852  1.00  0.72           C  
ATOM   1206  SG  CYS E 165      97.783 124.380 131.886  1.00  0.72           S  
ATOM   1207  N   GLU E 166      98.071 128.519 130.828  1.00  0.72           N  
ATOM   1208  CA  GLU E 166      97.914 129.035 129.498  1.00  0.72           C  
ATOM   1209  C   GLU E 166      99.279 129.448 128.977  1.00  0.72           C  
ATOM   1210  O   GLU E 166     100.064 130.022 129.724  1.00  0.72           O  
ATOM   1211  CB  GLU E 166      96.950 130.244 129.583  1.00  0.72           C  
ATOM   1212  CG  GLU E 166      96.632 130.897 128.233  1.00  0.72           C  
ATOM   1213  CD  GLU E 166      95.980 129.847 127.367  1.00  0.72           C  
ATOM   1214  OE1 GLU E 166      96.654 129.383 126.416  1.00  0.72           O  
ATOM   1215  OE2 GLU E 166      94.825 129.481 127.714  1.00  0.72           O1-
ATOM   1216  N   SER E 167      99.593 129.165 127.690  1.00  0.72           N  
ATOM   1217  CA  SER E 167     100.856 129.532 127.055  1.00  0.72           C  
ATOM   1218  C   SER E 167     100.684 130.792 126.232  1.00  0.72           C  
ATOM   1219  O   SER E 167     101.648 131.397 125.768  1.00  0.72           O  
ATOM   1220  CB  SER E 167     101.388 128.418 126.106  1.00  0.72           C  
ATOM   1221  OG  SER E 167     100.389 127.958 125.187  1.00  0.72           O  
ATOM   1222  N   PHE E 168      99.433 131.246 126.060  1.00  0.70           N  
ATOM   1223  CA  PHE E 168      99.083 132.501 125.437  1.00  0.70           C  
ATOM   1224  C   PHE E 168      98.652 133.550 126.442  1.00  0.70           C  
ATOM   1225  O   PHE E 168      97.465 133.758 126.702  1.00  0.70           O  
ATOM   1226  CB  PHE E 168      97.915 132.280 124.460  1.00  0.70           C  
ATOM   1227  CG  PHE E 168      98.401 131.562 123.248  1.00  0.70           C  
ATOM   1228  CD1 PHE E 168      99.312 132.169 122.371  1.00  0.70           C  
ATOM   1229  CD2 PHE E 168      97.947 130.267 122.972  1.00  0.70           C  
ATOM   1230  CE1 PHE E 168      99.750 131.496 121.228  1.00  0.70           C  
ATOM   1231  CE2 PHE E 168      98.375 129.597 121.822  1.00  0.70           C  
ATOM   1232  CZ  PHE E 168      99.281 130.208 120.952  1.00  0.70           C  
ATOM   1233  N   ILE E 169      99.613 134.308 126.990  1.00  0.64           N  
ATOM   1234  CA  ILE E 169      99.314 135.394 127.898  1.00  0.64           C  
ATOM   1235  C   ILE E 169      99.653 136.652 127.137  1.00  0.64           C  
ATOM   1236  O   ILE E 169     100.603 136.736 126.367  1.00  0.64           O  
ATOM   1237  CB  ILE E 169     100.041 135.310 129.235  1.00  0.64           C  
ATOM   1238  CG1 ILE E 169      99.649 134.003 129.962  1.00  0.64           C  
ATOM   1239  CG2 ILE E 169      99.685 136.514 130.135  1.00  0.64           C  
ATOM   1240  CD1 ILE E 169     100.546 133.696 131.165  1.00  0.64           C  
ATOM   1241  N   MET E 170      98.807 137.668 127.266  1.00  0.57           N  
ATOM   1242  CA  MET E 170      99.054 138.966 126.713  1.00  0.57           C  
ATOM   1243  C   MET E 170     100.080 139.777 127.510  1.00  0.57           C  
ATOM   1244  O   MET E 170      99.743 140.424 128.500  1.00  0.57           O  
ATOM   1245  CB  MET E 170      97.698 139.667 126.703  1.00  0.57           C  
ATOM   1246  CG  MET E 170      96.695 139.088 125.703  1.00  0.57           C  
ATOM   1247  SD  MET E 170      95.228 140.123 125.420  1.00  0.57           S  
ATOM   1248  CE  MET E 170      94.739 140.157 127.165  1.00  0.57           C  
ATOM   1249  N   GLU E 171     101.366 139.756 127.088  1.00  0.53           N  
ATOM   1250  CA  GLU E 171     102.440 140.444 127.782  1.00  0.53           C  
ATOM   1251  C   GLU E 171     103.301 141.251 126.840  1.00  0.53           C  
ATOM   1252  O   GLU E 171     103.524 140.902 125.685  1.00  0.53           O  
ATOM   1253  CB  GLU E 171     103.352 139.466 128.557  1.00  0.53           C  
ATOM   1254  CG  GLU E 171     102.559 138.718 129.649  1.00  0.53           C  
ATOM   1255  CD  GLU E 171     103.371 137.775 130.527  1.00  0.53           C  
ATOM   1256  OE1 GLU E 171     104.585 137.587 130.265  1.00  0.53           O  
ATOM   1257  OE2 GLU E 171     102.751 137.233 131.479  1.00  0.53           O1-
ATOM   1258  N   SER E 172     103.821 142.386 127.343  1.00  0.56           N  
ATOM   1259  CA  SER E 172     104.610 143.347 126.579  1.00  0.56           C  
ATOM   1260  C   SER E 172     106.084 143.014 126.498  1.00  0.56           C  
ATOM   1261  O   SER E 172     106.948 143.857 126.736  1.00  0.56           O  
ATOM   1262  CB  SER E 172     104.513 144.779 127.156  1.00  0.56           C  
ATOM   1263  OG  SER E 172     103.185 145.272 127.011  1.00  0.56           O  
ATOM   1264  N   ALA E 173     106.423 141.777 126.125  1.00  0.60           N  
ATOM   1265  CA  ALA E 173     107.787 141.384 125.894  1.00  0.60           C  
ATOM   1266  C   ALA E 173     107.772 140.508 124.665  1.00  0.60           C  
ATOM   1267  O   ALA E 173     106.860 139.712 124.464  1.00  0.60           O  
ATOM   1268  CB  ALA E 173     108.388 140.620 127.095  1.00  0.60           C  
ATOM   1269  N   ASN E 174     108.766 140.668 123.765  1.00  0.57           N  
ATOM   1270  CA  ASN E 174     108.902 139.811 122.602  1.00  0.57           C  
ATOM   1271  C   ASN E 174     109.169 138.363 123.019  1.00  0.57           C  
ATOM   1272  O   ASN E 174     110.039 138.088 123.844  1.00  0.57           O  
ATOM   1273  CB  ASN E 174     110.003 140.366 121.657  1.00  0.57           C  
ATOM   1274  CG  ASN E 174     110.034 139.646 120.315  1.00  0.57           C  
ATOM   1275  ND2 ASN E 174     109.475 140.263 119.253  1.00  0.57           N  
ATOM   1276  OD1 ASN E 174     110.558 138.535 120.207  1.00  0.57           O  
ATOM   1277  N   GLY E 175     108.398 137.412 122.457  1.00  0.69           N  
ATOM   1278  CA  GLY E 175     108.506 136.009 122.792  1.00  0.69           C  
ATOM   1279  C   GLY E 175     108.563 135.198 121.541  1.00  0.69           C  
ATOM   1280  O   GLY E 175     107.884 135.487 120.559  1.00  0.69           O  
ATOM   1281  N   TRP E 176     109.334 134.091 121.574  1.00  0.66           N  
ATOM   1282  CA  TRP E 176     109.393 133.123 120.495  1.00  0.66           C  
ATOM   1283  C   TRP E 176     108.028 132.495 120.244  1.00  0.66           C  
ATOM   1284  O   TRP E 176     107.637 132.306 119.096  1.00  0.66           O  
ATOM   1285  CB  TRP E 176     110.500 132.057 120.770  1.00  0.66           C  
ATOM   1286  CG  TRP E 176     110.437 130.763 119.954  1.00  0.66           C  
ATOM   1287  CD1 TRP E 176     110.210 129.499 120.417  1.00  0.66           C  
ATOM   1288  CD2 TRP E 176     110.424 130.670 118.518  1.00  0.66           C  
ATOM   1289  CE2 TRP E 176     110.197 129.315 118.194  1.00  0.66           C  
ATOM   1290  CE3 TRP E 176     110.551 131.629 117.522  1.00  0.66           C  
ATOM   1291  NE1 TRP E 176     110.064 128.624 119.370  1.00  0.66           N  
ATOM   1292  CZ2 TRP E 176     110.108 128.902 116.871  1.00  0.66           C  
ATOM   1293  CZ3 TRP E 176     110.456 131.213 116.190  1.00  0.66           C  
ATOM   1294  CH2 TRP E 176     110.244 129.868 115.866  1.00  0.66           C  
ATOM   1295  N   HIS E 177     107.248 132.197 121.305  1.00  0.67           N  
ATOM   1296  CA  HIS E 177     105.978 131.494 121.198  1.00  0.67           C  
ATOM   1297  C   HIS E 177     104.937 132.194 120.314  1.00  0.67           C  
ATOM   1298  O   HIS E 177     104.320 131.569 119.451  1.00  0.67           O  
ATOM   1299  CB  HIS E 177     105.391 131.235 122.602  1.00  0.67           C  
ATOM   1300  CG  HIS E 177     104.208 130.336 122.573  1.00  0.67           C  
ATOM   1301  CD2 HIS E 177     102.891 130.643 122.463  1.00  0.67           C  
ATOM   1302  ND1 HIS E 177     104.384 128.974 122.647  1.00  0.67           N  
ATOM   1303  CE1 HIS E 177     103.170 128.473 122.593  1.00  0.67           C  
ATOM   1304  NE2 HIS E 177     102.231 129.438 122.484  1.00  0.67           N  
ATOM   1305  N   ASP E 178     104.763 133.526 120.464  1.00  0.71           N  
ATOM   1306  CA  ASP E 178     103.925 134.354 119.607  1.00  0.71           C  
ATOM   1307  C   ASP E 178     104.431 134.448 118.167  1.00  0.71           C  
ATOM   1308  O   ASP E 178     103.652 134.399 117.214  1.00  0.71           O  
ATOM   1309  CB  ASP E 178     103.758 135.780 120.197  1.00  0.71           C  
ATOM   1310  CG  ASP E 178     102.809 135.803 121.392  1.00  0.71           C  
ATOM   1311  OD1 ASP E 178     102.152 134.769 121.670  1.00  0.71           O  
ATOM   1312  OD2 ASP E 178     102.656 136.899 121.989  1.00  0.71           O1-
ATOM   1313  N   ILE E 179     105.762 134.566 117.962  1.00  0.75           N  
ATOM   1314  CA  ILE E 179     106.392 134.536 116.643  1.00  0.75           C  
ATOM   1315  C   ILE E 179     106.161 133.208 115.943  1.00  0.75           C  
ATOM   1316  O   ILE E 179     105.765 133.181 114.778  1.00  0.75           O  
ATOM   1317  CB  ILE E 179     107.885 134.863 116.713  1.00  0.75           C  
ATOM   1318  CG1 ILE E 179     108.071 136.327 117.174  1.00  0.75           C  
ATOM   1319  CG2 ILE E 179     108.591 134.619 115.355  1.00  0.75           C  
ATOM   1320  CD1 ILE E 179     109.517 136.671 117.546  1.00  0.75           C  
ATOM   1321  N   MET E 180     106.328 132.073 116.658  1.00  0.71           N  
ATOM   1322  CA  MET E 180     106.022 130.739 116.169  1.00  0.71           C  
ATOM   1323  C   MET E 180     104.561 130.619 115.759  1.00  0.71           C  
ATOM   1324  O   MET E 180     104.270 130.166 114.656  1.00  0.71           O  
ATOM   1325  CB  MET E 180     106.372 129.671 117.239  1.00  0.71           C  
ATOM   1326  CG  MET E 180     106.080 128.210 116.836  1.00  0.71           C  
ATOM   1327  SD  MET E 180     106.160 127.031 118.219  1.00  0.71           S  
ATOM   1328  CE  MET E 180     104.471 127.383 118.793  1.00  0.71           C  
ATOM   1329  N   PHE E 181     103.623 131.121 116.589  1.00  0.74           N  
ATOM   1330  CA  PHE E 181     102.193 131.147 116.319  1.00  0.74           C  
ATOM   1331  C   PHE E 181     101.816 131.893 115.033  1.00  0.74           C  
ATOM   1332  O   PHE E 181     100.996 131.446 114.232  1.00  0.74           O  
ATOM   1333  CB  PHE E 181     101.479 131.795 117.535  1.00  0.74           C  
ATOM   1334  CG  PHE E 181      99.992 131.653 117.446  1.00  0.74           C  
ATOM   1335  CD1 PHE E 181      99.423 130.378 117.501  1.00  0.74           C  
ATOM   1336  CD2 PHE E 181      99.157 132.764 117.252  1.00  0.74           C  
ATOM   1337  CE1 PHE E 181      98.041 130.210 117.430  1.00  0.74           C  
ATOM   1338  CE2 PHE E 181      97.770 132.600 117.154  1.00  0.74           C  
ATOM   1339  CZ  PHE E 181      97.216 131.322 117.268  1.00  0.74           C  
ATOM   1340  N   GLN E 182     102.425 133.065 114.788  1.00  0.77           N  
ATOM   1341  CA  GLN E 182     102.263 133.794 113.544  1.00  0.77           C  
ATOM   1342  C   GLN E 182     102.919 133.117 112.348  1.00  0.77           C  
ATOM   1343  O   GLN E 182     102.326 133.000 111.274  1.00  0.77           O  
ATOM   1344  CB  GLN E 182     102.815 135.229 113.706  1.00  0.77           C  
ATOM   1345  CG  GLN E 182     102.067 136.052 114.777  1.00  0.77           C  
ATOM   1346  CD  GLN E 182     100.651 136.294 114.287  1.00  0.77           C  
ATOM   1347  NE2 GLN E 182      99.615 135.982 115.084  1.00  0.77           N  
ATOM   1348  OE1 GLN E 182     100.470 136.765 113.160  1.00  0.77           O  
ATOM   1349  N   LEU E 183     104.163 132.623 112.514  1.00  0.79           N  
ATOM   1350  CA  LEU E 183     104.922 131.930 111.485  1.00  0.79           C  
ATOM   1351  C   LEU E 183     104.262 130.641 111.026  1.00  0.79           C  
ATOM   1352  O   LEU E 183     104.208 130.380 109.825  1.00  0.79           O  
ATOM   1353  CB  LEU E 183     106.347 131.581 111.975  1.00  0.79           C  
ATOM   1354  CG  LEU E 183     107.251 130.867 110.943  1.00  0.79           C  
ATOM   1355  CD1 LEU E 183     107.845 131.841 109.913  1.00  0.79           C  
ATOM   1356  CD2 LEU E 183     108.343 130.070 111.670  1.00  0.79           C  
ATOM   1357  N   GLU E 184     103.722 129.828 111.965  1.00  0.77           N  
ATOM   1358  CA  GLU E 184     103.052 128.562 111.711  1.00  0.77           C  
ATOM   1359  C   GLU E 184     101.728 128.744 111.010  1.00  0.77           C  
ATOM   1360  O   GLU E 184     101.169 127.807 110.460  1.00  0.77           O  
ATOM   1361  CB  GLU E 184     102.840 127.683 112.987  1.00  0.77           C  
ATOM   1362  CG  GLU E 184     101.677 128.104 113.933  1.00  0.77           C  
ATOM   1363  CD  GLU E 184     101.480 127.244 115.187  1.00  0.77           C  
ATOM   1364  OE1 GLU E 184     102.155 126.201 115.348  1.00  0.77           O  
ATOM   1365  OE2 GLU E 184     100.621 127.632 116.027  1.00  0.77           O1-
ATOM   1366  N   PHE E 185     101.179 129.959 110.943  1.00  0.79           N  
ATOM   1367  CA  PHE E 185     100.134 130.219 109.992  1.00  0.79           C  
ATOM   1368  C   PHE E 185     100.728 130.770 108.710  1.00  0.79           C  
ATOM   1369  O   PHE E 185     100.592 130.168 107.650  1.00  0.79           O  
ATOM   1370  CB  PHE E 185      99.138 131.209 110.601  1.00  0.79           C  
ATOM   1371  CG  PHE E 185      98.061 131.626 109.634  1.00  0.79           C  
ATOM   1372  CD1 PHE E 185      97.186 130.690 109.070  1.00  0.79           C  
ATOM   1373  CD2 PHE E 185      97.970 132.963 109.229  1.00  0.79           C  
ATOM   1374  CE1 PHE E 185      96.193 131.091 108.170  1.00  0.79           C  
ATOM   1375  CE2 PHE E 185      96.971 133.374 108.345  1.00  0.79           C  
ATOM   1376  CZ  PHE E 185      96.073 132.438 107.823  1.00  0.79           C  
ATOM   1377  N   PHE E 186     101.406 131.931 108.762  1.00  0.82           N  
ATOM   1378  CA  PHE E 186     101.693 132.711 107.571  1.00  0.82           C  
ATOM   1379  C   PHE E 186     102.565 132.057 106.516  1.00  0.82           C  
ATOM   1380  O   PHE E 186     102.262 132.115 105.323  1.00  0.82           O  
ATOM   1381  CB  PHE E 186     102.304 134.084 107.942  1.00  0.82           C  
ATOM   1382  CG  PHE E 186     101.232 135.073 108.292  1.00  0.82           C  
ATOM   1383  CD1 PHE E 186     100.194 135.356 107.388  1.00  0.82           C  
ATOM   1384  CD2 PHE E 186     101.288 135.786 109.497  1.00  0.82           C  
ATOM   1385  CE1 PHE E 186      99.218 136.310 107.694  1.00  0.82           C  
ATOM   1386  CE2 PHE E 186     100.327 136.756 109.795  1.00  0.82           C  
ATOM   1387  CZ  PHE E 186      99.285 137.013 108.898  1.00  0.82           C  
ATOM   1388  N   MET E 187     103.668 131.405 106.914  1.00  0.81           N  
ATOM   1389  CA  MET E 187     104.521 130.720 105.961  1.00  0.81           C  
ATOM   1390  C   MET E 187     103.895 129.445 105.367  1.00  0.81           C  
ATOM   1391  O   MET E 187     103.820 129.364 104.139  1.00  0.81           O  
ATOM   1392  CB  MET E 187     105.929 130.503 106.562  1.00  0.81           C  
ATOM   1393  CG  MET E 187     106.937 129.928 105.555  1.00  0.81           C  
ATOM   1394  SD  MET E 187     108.610 129.691 106.224  1.00  0.81           S  
ATOM   1395  CE  MET E 187     108.193 128.286 107.295  1.00  0.81           C  
ATOM   1396  N   PRO E 188     103.354 128.464 106.101  1.00  0.86           N  
ATOM   1397  CA  PRO E 188     102.606 127.350 105.534  1.00  0.86           C  
ATOM   1398  C   PRO E 188     101.351 127.771 104.810  1.00  0.86           C  
ATOM   1399  O   PRO E 188     101.021 127.097 103.845  1.00  0.86           O  
ATOM   1400  CB  PRO E 188     102.341 126.394 106.698  1.00  0.86           C  
ATOM   1401  CG  PRO E 188     102.578 127.239 107.927  1.00  0.86           C  
ATOM   1402  CD  PRO E 188     103.653 128.216 107.501  1.00  0.86           C  
ATOM   1403  N   LEU E 189     100.660 128.870 105.192  1.00  0.80           N  
ATOM   1404  CA  LEU E 189      99.565 129.434 104.408  1.00  0.80           C  
ATOM   1405  C   LEU E 189     100.020 129.784 103.007  1.00  0.80           C  
ATOM   1406  O   LEU E 189      99.400 129.379 102.024  1.00  0.80           O  
ATOM   1407  CB  LEU E 189      98.999 130.738 105.047  1.00  0.80           C  
ATOM   1408  CG  LEU E 189      97.956 131.519 104.212  1.00  0.80           C  
ATOM   1409  CD1 LEU E 189      96.614 130.775 104.150  1.00  0.80           C  
ATOM   1410  CD2 LEU E 189      97.815 132.965 104.720  1.00  0.80           C  
ATOM   1411  N   GLY E 190     101.162 130.490 102.871  1.00  0.85           N  
ATOM   1412  CA  GLY E 190     101.685 130.858 101.563  1.00  0.85           C  
ATOM   1413  C   GLY E 190     102.128 129.675 100.739  1.00  0.85           C  
ATOM   1414  O   GLY E 190     101.880 129.622  99.538  1.00  0.85           O  
ATOM   1415  N   ILE E 191     102.756 128.670 101.386  1.00  0.82           N  
ATOM   1416  CA  ILE E 191     103.135 127.408 100.753  1.00  0.82           C  
ATOM   1417  C   ILE E 191     101.920 126.593 100.315  1.00  0.82           C  
ATOM   1418  O   ILE E 191     101.842 126.157  99.167  1.00  0.82           O  
ATOM   1419  CB  ILE E 191     104.034 126.549 101.652  1.00  0.82           C  
ATOM   1420  CG1 ILE E 191     105.308 127.320 102.077  1.00  0.82           C  
ATOM   1421  CG2 ILE E 191     104.421 125.236 100.926  1.00  0.82           C  
ATOM   1422  CD1 ILE E 191     106.103 126.644 103.204  1.00  0.82           C  
ATOM   1423  N   ILE E 192     100.903 126.409 101.190  1.00  0.81           N  
ATOM   1424  CA  ILE E 192      99.660 125.705 100.879  1.00  0.81           C  
ATOM   1425  C   ILE E 192      98.901 126.388  99.758  1.00  0.81           C  
ATOM   1426  O   ILE E 192      98.488 125.738  98.798  1.00  0.81           O  
ATOM   1427  CB  ILE E 192      98.778 125.518 102.128  1.00  0.81           C  
ATOM   1428  CG1 ILE E 192      99.370 124.376 102.994  1.00  0.81           C  
ATOM   1429  CG2 ILE E 192      97.283 125.260 101.791  1.00  0.81           C  
ATOM   1430  CD1 ILE E 192      98.714 124.196 104.369  1.00  0.81           C  
ATOM   1431  N   LEU E 193      98.743 127.726  99.808  1.00  0.80           N  
ATOM   1432  CA  LEU E 193      98.059 128.473  98.768  1.00  0.80           C  
ATOM   1433  C   LEU E 193      98.726 128.427  97.418  1.00  0.80           C  
ATOM   1434  O   LEU E 193      98.059 128.221  96.404  1.00  0.80           O  
ATOM   1435  CB  LEU E 193      97.836 129.949  99.158  1.00  0.80           C  
ATOM   1436  CG  LEU E 193      96.755 130.166 100.229  1.00  0.80           C  
ATOM   1437  CD1 LEU E 193      96.490 131.669 100.397  1.00  0.80           C  
ATOM   1438  CD2 LEU E 193      95.454 129.425  99.892  1.00  0.80           C  
ATOM   1439  N   PHE E 194     100.063 128.567  97.373  1.00  0.80           N  
ATOM   1440  CA  PHE E 194     100.829 128.395  96.160  1.00  0.80           C  
ATOM   1441  C   PHE E 194     100.664 126.991  95.591  1.00  0.80           C  
ATOM   1442  O   PHE E 194     100.319 126.830  94.419  1.00  0.80           O  
ATOM   1443  CB  PHE E 194     102.315 128.716  96.482  1.00  0.80           C  
ATOM   1444  CG  PHE E 194     103.273 128.312  95.396  1.00  0.80           C  
ATOM   1445  CD1 PHE E 194     103.400 129.075  94.230  1.00  0.80           C  
ATOM   1446  CD2 PHE E 194     104.004 127.120  95.514  1.00  0.80           C  
ATOM   1447  CE1 PHE E 194     104.279 128.676  93.217  1.00  0.80           C  
ATOM   1448  CE2 PHE E 194     104.831 126.688  94.474  1.00  0.80           C  
ATOM   1449  CZ  PHE E 194     104.977 127.471  93.326  1.00  0.80           C  
ATOM   1450  N   CYS E 195     100.838 125.946  96.428  1.00  0.84           N  
ATOM   1451  CA  CYS E 195     100.724 124.569  95.991  1.00  0.84           C  
ATOM   1452  C   CYS E 195      99.338 124.229  95.470  1.00  0.84           C  
ATOM   1453  O   CYS E 195      99.200 123.694  94.372  1.00  0.84           O  
ATOM   1454  CB  CYS E 195     101.127 123.589  97.124  1.00  0.84           C  
ATOM   1455  SG  CYS E 195     102.917 123.622  97.478  1.00  0.84           S  
ATOM   1456  N   SER E 196      98.272 124.606  96.200  1.00  0.81           N  
ATOM   1457  CA  SER E 196      96.890 124.413  95.775  1.00  0.81           C  
ATOM   1458  C   SER E 196      96.520 125.159  94.508  1.00  0.81           C  
ATOM   1459  O   SER E 196      95.909 124.586  93.610  1.00  0.81           O  
ATOM   1460  CB  SER E 196      95.870 124.804  96.869  1.00  0.81           C  
ATOM   1461  OG  SER E 196      95.989 123.927  97.990  1.00  0.81           O  
ATOM   1462  N   PHE E 197      96.912 126.444  94.365  1.00  0.78           N  
ATOM   1463  CA  PHE E 197      96.666 127.231  93.164  1.00  0.78           C  
ATOM   1464  C   PHE E 197      97.343 126.637  91.937  1.00  0.78           C  
ATOM   1465  O   PHE E 197      96.733 126.491  90.877  1.00  0.78           O  
ATOM   1466  CB  PHE E 197      97.139 128.696  93.390  1.00  0.78           C  
ATOM   1467  CG  PHE E 197      96.889 129.584  92.196  1.00  0.78           C  
ATOM   1468  CD1 PHE E 197      97.930 129.907  91.310  1.00  0.78           C  
ATOM   1469  CD2 PHE E 197      95.599 130.056  91.922  1.00  0.78           C  
ATOM   1470  CE1 PHE E 197      97.685 130.694  90.177  1.00  0.78           C  
ATOM   1471  CE2 PHE E 197      95.352 130.846  90.794  1.00  0.78           C  
ATOM   1472  CZ  PHE E 197      96.396 131.170  89.923  1.00  0.78           C  
ATOM   1473  N   LYS E 198      98.620 126.237  92.062  1.00  0.77           N  
ATOM   1474  CA  LYS E 198      99.342 125.582  90.995  1.00  0.77           C  
ATOM   1475  C   LYS E 198      98.793 124.224  90.616  1.00  0.77           C  
ATOM   1476  O   LYS E 198      98.714 123.904  89.432  1.00  0.77           O  
ATOM   1477  CB  LYS E 198     100.829 125.457  91.347  1.00  0.77           C  
ATOM   1478  CG  LYS E 198     101.577 126.797  91.443  1.00  0.77           C  
ATOM   1479  CD  LYS E 198     101.663 127.541  90.104  1.00  0.77           C  
ATOM   1480  CE  LYS E 198     102.489 128.818  90.215  1.00  0.77           C  
ATOM   1481  NZ  LYS E 198     102.479 129.552  88.933  1.00  0.77           N1+
ATOM   1482  N   ILE E 199      98.367 123.393  91.586  1.00  0.77           N  
ATOM   1483  CA  ILE E 199      97.692 122.134  91.296  1.00  0.77           C  
ATOM   1484  C   ILE E 199      96.413 122.339  90.493  1.00  0.77           C  
ATOM   1485  O   ILE E 199      96.209 121.688  89.467  1.00  0.77           O  
ATOM   1486  CB  ILE E 199      97.378 121.374  92.580  1.00  0.77           C  
ATOM   1487  CG1 ILE E 199      98.669 120.832  93.224  1.00  0.77           C  
ATOM   1488  CG2 ILE E 199      96.400 120.207  92.323  1.00  0.77           C  
ATOM   1489  CD1 ILE E 199      98.477 120.495  94.708  1.00  0.77           C  
ATOM   1490  N   VAL E 200      95.553 123.301  90.899  1.00  0.78           N  
ATOM   1491  CA  VAL E 200      94.327 123.635  90.180  1.00  0.78           C  
ATOM   1492  C   VAL E 200      94.604 124.160  88.788  1.00  0.78           C  
ATOM   1493  O   VAL E 200      93.971 123.744  87.814  1.00  0.78           O  
ATOM   1494  CB  VAL E 200      93.470 124.651  90.931  1.00  0.78           C  
ATOM   1495  CG1 VAL E 200      92.226 125.068  90.111  1.00  0.78           C  
ATOM   1496  CG2 VAL E 200      93.029 124.012  92.258  1.00  0.78           C  
ATOM   1497  N   TRP E 201      95.590 125.072  88.658  1.00  0.75           N  
ATOM   1498  CA  TRP E 201      96.016 125.611  87.385  1.00  0.75           C  
ATOM   1499  C   TRP E 201      96.548 124.521  86.467  1.00  0.75           C  
ATOM   1500  O   TRP E 201      96.108 124.409  85.328  1.00  0.75           O  
ATOM   1501  CB  TRP E 201      97.068 126.734  87.587  1.00  0.75           C  
ATOM   1502  CG  TRP E 201      97.369 127.550  86.333  1.00  0.75           C  
ATOM   1503  CD1 TRP E 201      96.696 128.638  85.854  1.00  0.75           C  
ATOM   1504  CD2 TRP E 201      98.397 127.257  85.373  1.00  0.75           C  
ATOM   1505  CE2 TRP E 201      98.285 128.220  84.340  1.00  0.75           C  
ATOM   1506  CE3 TRP E 201      99.364 126.262  85.317  1.00  0.75           C  
ATOM   1507  NE1 TRP E 201      97.241 129.051  84.660  1.00  0.75           N  
ATOM   1508  CZ2 TRP E 201      99.148 128.199  83.254  1.00  0.75           C  
ATOM   1509  CZ3 TRP E 201     100.230 126.245  84.219  1.00  0.75           C  
ATOM   1510  CH2 TRP E 201     100.133 127.205  83.205  1.00  0.75           C  
ATOM   1511  N   SER E 202      97.438 123.629  86.944  1.00  0.76           N  
ATOM   1512  CA  SER E 202      97.963 122.518  86.153  1.00  0.76           C  
ATOM   1513  C   SER E 202      96.901 121.514  85.736  1.00  0.76           C  
ATOM   1514  O   SER E 202      96.862 121.072  84.588  1.00  0.76           O  
ATOM   1515  CB  SER E 202      99.110 121.749  86.851  1.00  0.76           C  
ATOM   1516  OG  SER E 202     100.238 122.602  87.048  1.00  0.76           O  
ATOM   1517  N   LEU E 203      95.972 121.145  86.640  1.00  0.71           N  
ATOM   1518  CA  LEU E 203      94.851 120.267  86.333  1.00  0.71           C  
ATOM   1519  C   LEU E 203      93.853 120.831  85.337  1.00  0.71           C  
ATOM   1520  O   LEU E 203      93.254 120.089  84.556  1.00  0.71           O  
ATOM   1521  CB  LEU E 203      94.105 119.795  87.603  1.00  0.71           C  
ATOM   1522  CG  LEU E 203      94.844 118.704  88.404  1.00  0.71           C  
ATOM   1523  CD1 LEU E 203      94.099 118.407  89.714  1.00  0.71           C  
ATOM   1524  CD2 LEU E 203      95.029 117.402  87.605  1.00  0.71           C  
ATOM   1525  N   ARG E 204      93.633 122.155  85.326  1.00  0.66           N  
ATOM   1526  CA  ARG E 204      92.790 122.779  84.332  1.00  0.66           C  
ATOM   1527  C   ARG E 204      93.544 123.161  83.066  1.00  0.66           C  
ATOM   1528  O   ARG E 204      92.960 123.190  81.989  1.00  0.66           O  
ATOM   1529  CB  ARG E 204      92.097 124.015  84.933  1.00  0.66           C  
ATOM   1530  CG  ARG E 204      91.081 123.663  86.035  1.00  0.66           C  
ATOM   1531  CD  ARG E 204      90.401 124.912  86.600  1.00  0.66           C  
ATOM   1532  NE  ARG E 204      89.413 124.467  87.641  1.00  0.66           N  
ATOM   1533  CZ  ARG E 204      88.685 125.282  88.415  1.00  0.66           C  
ATOM   1534  NH1 ARG E 204      88.772 126.599  88.288  1.00  0.66           N1+
ATOM   1535  NH2 ARG E 204      87.850 124.766  89.318  1.00  0.66           N  
ATOM   1536  N   ARG E 205      94.868 123.403  83.116  1.00  0.67           N  
ATOM   1537  CA  ARG E 205      95.649 123.747  81.941  1.00  0.67           C  
ATOM   1538  C   ARG E 205      95.862 122.579  80.998  1.00  0.67           C  
ATOM   1539  O   ARG E 205      95.982 122.747  79.779  1.00  0.67           O  
ATOM   1540  CB  ARG E 205      97.025 124.339  82.334  1.00  0.67           C  
ATOM   1541  CG  ARG E 205      97.895 124.803  81.149  1.00  0.67           C  
ATOM   1542  CD  ARG E 205      97.228 125.900  80.317  1.00  0.67           C  
ATOM   1543  NE  ARG E 205      98.110 126.178  79.142  1.00  0.67           N  
ATOM   1544  CZ  ARG E 205      98.057 125.503  77.985  1.00  0.67           C  
ATOM   1545  NH1 ARG E 205      97.262 124.453  77.799  1.00  0.67           N1+
ATOM   1546  NH2 ARG E 205      98.846 125.889  76.982  1.00  0.67           N  
ATOM   1547  N   ARG E 206      95.883 121.355  81.554  1.00  0.63           N  
ATOM   1548  CA  ARG E 206      96.008 120.126  80.804  1.00  0.63           C  
ATOM   1549  C   ARG E 206      94.637 119.542  80.493  1.00  0.63           C  
ATOM   1550  O   ARG E 206      94.526 118.411  80.011  1.00  0.63           O  
ATOM   1551  CB  ARG E 206      96.779 119.074  81.637  1.00  0.63           C  
ATOM   1552  CG  ARG E 206      98.201 119.485  82.062  1.00  0.63           C  
ATOM   1553  CD  ARG E 206      98.939 118.403  82.865  1.00  0.63           C  
ATOM   1554  NE  ARG E 206      99.275 117.274  81.927  1.00  0.63           N  
ATOM   1555  CZ  ARG E 206     100.315 117.276  81.079  1.00  0.63           C  
ATOM   1556  NH1 ARG E 206     101.179 118.286  81.044  1.00  0.63           N1+
ATOM   1557  NH2 ARG E 206     100.491 116.256  80.240  1.00  0.63           N  
ATOM   1558  N   GLN E 207      93.563 120.295  80.812  1.00  0.63           N  
ATOM   1559  CA  GLN E 207      92.171 119.935  80.619  1.00  0.63           C  
ATOM   1560  C   GLN E 207      91.711 118.716  81.421  1.00  0.63           C  
ATOM   1561  O   GLN E 207      90.651 118.155  81.160  1.00  0.63           O  
ATOM   1562  CB  GLN E 207      91.816 119.811  79.107  1.00  0.63           C  
ATOM   1563  CG  GLN E 207      91.953 121.133  78.314  1.00  0.63           C  
ATOM   1564  CD  GLN E 207      90.935 122.172  78.769  1.00  0.63           C  
ATOM   1565  NE2 GLN E 207      89.635 121.933  78.495  1.00  0.63           N  
ATOM   1566  OE1 GLN E 207      91.286 123.192  79.363  1.00  0.63           O  
ATOM   1567  N   GLN E 208      92.470 118.285  82.449  1.00  0.62           N  
ATOM   1568  CA  GLN E 208      92.248 117.048  83.180  1.00  0.62           C  
ATOM   1569  C   GLN E 208      91.047 117.116  84.077  1.00  0.62           C  
ATOM   1570  O   GLN E 208      90.219 116.212  84.124  1.00  0.62           O  
ATOM   1571  CB  GLN E 208      93.479 116.681  84.042  1.00  0.62           C  
ATOM   1572  CG  GLN E 208      94.722 116.351  83.194  1.00  0.62           C  
ATOM   1573  CD  GLN E 208      94.478 115.121  82.326  1.00  0.62           C  
ATOM   1574  NE2 GLN E 208      94.791 115.213  81.017  1.00  0.62           N  
ATOM   1575  OE1 GLN E 208      94.008 114.082  82.797  1.00  0.62           O  
ATOM   1576  N   LEU E 209      90.905 118.245  84.794  1.00  0.53           N  
ATOM   1577  CA  LEU E 209      89.780 118.461  85.676  1.00  0.53           C  
ATOM   1578  C   LEU E 209      88.450 118.434  84.971  1.00  0.53           C  
ATOM   1579  O   LEU E 209      87.518 117.757  85.389  1.00  0.53           O  
ATOM   1580  CB  LEU E 209      89.901 119.822  86.379  1.00  0.53           C  
ATOM   1581  CG  LEU E 209      88.698 120.256  87.250  1.00  0.53           C  
ATOM   1582  CD1 LEU E 209      89.261 121.255  88.220  1.00  0.53           C  
ATOM   1583  CD2 LEU E 209      87.547 121.024  86.581  1.00  0.53           C  
ATOM   1584  N   ALA E 210      88.331 119.164  83.846  1.00  0.41           N  
ATOM   1585  CA  ALA E 210      87.075 119.297  83.140  1.00  0.41           C  
ATOM   1586  C   ALA E 210      86.645 117.988  82.500  1.00  0.41           C  
ATOM   1587  O   ALA E 210      85.451 117.721  82.357  1.00  0.41           O  
ATOM   1588  CB  ALA E 210      87.167 120.427  82.096  1.00  0.41           C  
ATOM   1589  N   ARG E 211      87.626 117.125  82.180  1.00  0.51           N  
ATOM   1590  CA  ARG E 211      87.440 115.849  81.534  1.00  0.51           C  
ATOM   1591  C   ARG E 211      87.243 114.695  82.509  1.00  0.51           C  
ATOM   1592  O   ARG E 211      86.983 113.577  82.078  1.00  0.51           O  
ATOM   1593  CB  ARG E 211      88.700 115.520  80.702  1.00  0.51           C  
ATOM   1594  CG  ARG E 211      88.828 116.357  79.421  1.00  0.51           C  
ATOM   1595  CD  ARG E 211      90.110 116.006  78.674  1.00  0.51           C  
ATOM   1596  NE  ARG E 211      90.179 116.890  77.467  1.00  0.51           N  
ATOM   1597  CZ  ARG E 211      91.175 116.829  76.574  1.00  0.51           C  
ATOM   1598  NH1 ARG E 211      92.163 115.952  76.722  1.00  0.51           N1+
ATOM   1599  NH2 ARG E 211      91.184 117.638  75.518  1.00  0.51           N  
ATOM   1600  N   GLN E 212      87.330 114.919  83.842  1.00  0.62           N  
ATOM   1601  CA  GLN E 212      87.213 113.813  84.777  1.00  0.62           C  
ATOM   1602  C   GLN E 212      86.489 114.162  86.076  1.00  0.62           C  
ATOM   1603  O   GLN E 212      86.823 115.092  86.794  1.00  0.62           O  
ATOM   1604  CB  GLN E 212      88.618 113.258  85.113  1.00  0.62           C  
ATOM   1605  CG  GLN E 212      88.661 112.027  86.051  1.00  0.62           C  
ATOM   1606  CD  GLN E 212      88.114 110.780  85.372  1.00  0.62           C  
ATOM   1607  NE2 GLN E 212      87.102 110.108  85.961  1.00  0.62           N  
ATOM   1608  OE1 GLN E 212      88.606 110.368  84.317  1.00  0.62           O  
ATOM   1609  N   ALA E 213      85.482 113.335  86.460  1.00  0.71           N  
ATOM   1610  CA  ALA E 213      84.705 113.498  87.682  1.00  0.71           C  
ATOM   1611  C   ALA E 213      85.495 113.359  88.986  1.00  0.71           C  
ATOM   1612  O   ALA E 213      85.300 114.107  89.950  1.00  0.71           O  
ATOM   1613  CB  ALA E 213      83.546 112.484  87.662  1.00  0.71           C  
ATOM   1614  N   ARG E 214      86.421 112.385  89.037  1.00  0.60           N  
ATOM   1615  CA  ARG E 214      87.371 112.181  90.119  1.00  0.60           C  
ATOM   1616  C   ARG E 214      88.406 113.296  90.253  1.00  0.60           C  
ATOM   1617  O   ARG E 214      88.751 113.685  91.365  1.00  0.60           O  
ATOM   1618  CB  ARG E 214      88.066 110.805  90.022  1.00  0.60           C  
ATOM   1619  CG  ARG E 214      87.115 109.609  90.238  1.00  0.60           C  
ATOM   1620  CD  ARG E 214      87.853 108.272  90.119  1.00  0.60           C  
ATOM   1621  NE  ARG E 214      86.864 107.169  90.355  1.00  0.60           N  
ATOM   1622  CZ  ARG E 214      87.167 105.872  90.199  1.00  0.60           C  
ATOM   1623  NH1 ARG E 214      88.379 105.492  89.806  1.00  0.60           N1+
ATOM   1624  NH2 ARG E 214      86.252 104.934  90.434  1.00  0.60           N  
ATOM   1625  N   MET E 215      88.916 113.862  89.137  1.00  0.66           N  
ATOM   1626  CA  MET E 215      89.771 115.043  89.153  1.00  0.66           C  
ATOM   1627  C   MET E 215      89.028 116.268  89.617  1.00  0.66           C  
ATOM   1628  O   MET E 215      89.553 117.084  90.374  1.00  0.66           O  
ATOM   1629  CB  MET E 215      90.424 115.332  87.788  1.00  0.66           C  
ATOM   1630  CG  MET E 215      91.417 114.253  87.318  1.00  0.66           C  
ATOM   1631  SD  MET E 215      92.874 114.055  88.391  1.00  0.66           S  
ATOM   1632  CE  MET E 215      92.270 112.639  89.364  1.00  0.66           C  
ATOM   1633  N   LYS E 216      87.746 116.414  89.230  1.00  0.67           N  
ATOM   1634  CA  LYS E 216      86.895 117.409  89.845  1.00  0.67           C  
ATOM   1635  C   LYS E 216      86.753 117.220  91.351  1.00  0.67           C  
ATOM   1636  O   LYS E 216      86.830 118.192  92.097  1.00  0.67           O  
ATOM   1637  CB  LYS E 216      85.479 117.450  89.237  1.00  0.67           C  
ATOM   1638  CG  LYS E 216      85.390 118.069  87.846  1.00  0.67           C  
ATOM   1639  CD  LYS E 216      83.954 118.063  87.305  1.00  0.67           C  
ATOM   1640  CE  LYS E 216      83.874 118.704  85.917  1.00  0.67           C  
ATOM   1641  NZ  LYS E 216      82.492 118.660  85.393  1.00  0.67           N1+
ATOM   1642  N   LYS E 217      86.573 115.975  91.843  1.00  0.65           N  
ATOM   1643  CA  LYS E 217      86.560 115.675  93.267  1.00  0.65           C  
ATOM   1644  C   LYS E 217      87.858 116.025  93.971  1.00  0.65           C  
ATOM   1645  O   LYS E 217      87.829 116.676  95.014  1.00  0.65           O  
ATOM   1646  CB  LYS E 217      86.201 114.185  93.527  1.00  0.65           C  
ATOM   1647  CG  LYS E 217      86.057 113.809  95.013  1.00  0.65           C  
ATOM   1648  CD  LYS E 217      85.648 112.340  95.235  1.00  0.65           C  
ATOM   1649  CE  LYS E 217      85.566 111.968  96.726  1.00  0.65           C  
ATOM   1650  NZ  LYS E 217      85.173 110.551  96.918  1.00  0.65           N1+
ATOM   1651  N   ALA E 218      89.021 115.666  93.397  1.00  0.70           N  
ATOM   1652  CA  ALA E 218      90.319 116.008  93.939  1.00  0.70           C  
ATOM   1653  C   ALA E 218      90.526 117.512  94.041  1.00  0.70           C  
ATOM   1654  O   ALA E 218      90.901 118.030  95.090  1.00  0.70           O  
ATOM   1655  CB  ALA E 218      91.412 115.376  93.052  1.00  0.70           C  
ATOM   1656  N   THR E 219      90.190 118.259  92.974  1.00  0.73           N  
ATOM   1657  CA  THR E 219      90.240 119.719  92.954  1.00  0.73           C  
ATOM   1658  C   THR E 219      89.329 120.372  93.953  1.00  0.73           C  
ATOM   1659  O   THR E 219      89.718 121.315  94.643  1.00  0.73           O  
ATOM   1660  CB  THR E 219      89.888 120.276  91.598  1.00  0.73           C  
ATOM   1661  CG2 THR E 219      89.847 121.812  91.592  1.00  0.73           C  
ATOM   1662  OG1 THR E 219      90.915 119.898  90.697  1.00  0.73           O  
ATOM   1663  N   ARG E 220      88.085 119.879  94.087  1.00  0.67           N  
ATOM   1664  CA  ARG E 220      87.188 120.353  95.118  1.00  0.67           C  
ATOM   1665  C   ARG E 220      87.749 120.117  96.513  1.00  0.67           C  
ATOM   1666  O   ARG E 220      87.804 121.037  97.322  1.00  0.67           O  
ATOM   1667  CB  ARG E 220      85.798 119.669  95.029  1.00  0.67           C  
ATOM   1668  CG  ARG E 220      84.925 120.135  93.846  1.00  0.67           C  
ATOM   1669  CD  ARG E 220      83.457 119.671  93.902  1.00  0.67           C  
ATOM   1670  NE  ARG E 220      83.396 118.161  93.892  1.00  0.67           N  
ATOM   1671  CZ  ARG E 220      83.224 117.407  92.798  1.00  0.67           C  
ATOM   1672  NH1 ARG E 220      83.134 117.966  91.602  1.00  0.67           N1+
ATOM   1673  NH2 ARG E 220      83.210 116.076  92.862  1.00  0.67           N  
ATOM   1674  N   PHE E 221      88.247 118.906  96.824  1.00  0.73           N  
ATOM   1675  CA  PHE E 221      88.806 118.618  98.135  1.00  0.73           C  
ATOM   1676  C   PHE E 221      90.114 119.347  98.439  1.00  0.73           C  
ATOM   1677  O   PHE E 221      90.380 119.683  99.590  1.00  0.73           O  
ATOM   1678  CB  PHE E 221      88.910 117.100  98.420  1.00  0.73           C  
ATOM   1679  CG  PHE E 221      87.593 116.584  98.946  1.00  0.73           C  
ATOM   1680  CD1 PHE E 221      87.312 116.643 100.322  1.00  0.73           C  
ATOM   1681  CD2 PHE E 221      86.614 116.063  98.088  1.00  0.73           C  
ATOM   1682  CE1 PHE E 221      86.096 116.168 100.828  1.00  0.73           C  
ATOM   1683  CE2 PHE E 221      85.396 115.588  98.587  1.00  0.73           C  
ATOM   1684  CZ  PHE E 221      85.140 115.630  99.960  1.00  0.73           C  
ATOM   1685  N   ILE E 222      90.948 119.663  97.428  1.00  0.76           N  
ATOM   1686  CA  ILE E 222      92.092 120.565  97.572  1.00  0.76           C  
ATOM   1687  C   ILE E 222      91.679 121.972  97.969  1.00  0.76           C  
ATOM   1688  O   ILE E 222      92.269 122.583  98.864  1.00  0.76           O  
ATOM   1689  CB  ILE E 222      92.948 120.582  96.314  1.00  0.76           C  
ATOM   1690  CG1 ILE E 222      93.783 119.286  96.271  1.00  0.76           C  
ATOM   1691  CG2 ILE E 222      93.865 121.828  96.210  1.00  0.76           C  
ATOM   1692  CD1 ILE E 222      94.146 118.911  94.838  1.00  0.76           C  
ATOM   1693  N   MET E 223      90.612 122.510  97.346  1.00  0.75           N  
ATOM   1694  CA  MET E 223      90.011 123.759  97.766  1.00  0.75           C  
ATOM   1695  C   MET E 223      89.454 123.674  99.183  1.00  0.75           C  
ATOM   1696  O   MET E 223      89.710 124.556  99.999  1.00  0.75           O  
ATOM   1697  CB  MET E 223      88.894 124.211  96.797  1.00  0.75           C  
ATOM   1698  CG  MET E 223      89.382 124.583  95.385  1.00  0.75           C  
ATOM   1699  SD  MET E 223      88.012 125.056  94.284  1.00  0.75           S  
ATOM   1700  CE  MET E 223      89.043 125.367  92.827  1.00  0.75           C  
ATOM   1701  N   VAL E 224      88.739 122.578  99.532  1.00  0.78           N  
ATOM   1702  CA  VAL E 224      88.195 122.347 100.872  1.00  0.78           C  
ATOM   1703  C   VAL E 224      89.272 122.348 101.949  1.00  0.78           C  
ATOM   1704  O   VAL E 224      89.150 123.069 102.934  1.00  0.78           O  
ATOM   1705  CB  VAL E 224      87.376 121.050 100.974  1.00  0.78           C  
ATOM   1706  CG1 VAL E 224      86.923 120.727 102.418  1.00  0.78           C  
ATOM   1707  CG2 VAL E 224      86.114 121.157 100.100  1.00  0.78           C  
ATOM   1708  N   VAL E 225      90.390 121.605 101.778  1.00  0.78           N  
ATOM   1709  CA  VAL E 225      91.480 121.587 102.753  1.00  0.78           C  
ATOM   1710  C   VAL E 225      92.172 122.937 102.922  1.00  0.78           C  
ATOM   1711  O   VAL E 225      92.508 123.343 104.037  1.00  0.78           O  
ATOM   1712  CB  VAL E 225      92.505 120.466 102.546  1.00  0.78           C  
ATOM   1713  CG1 VAL E 225      91.789 119.103 102.619  1.00  0.78           C  
ATOM   1714  CG2 VAL E 225      93.291 120.614 101.231  1.00  0.78           C  
ATOM   1715  N   ALA E 226      92.372 123.696 101.821  1.00  0.82           N  
ATOM   1716  CA  ALA E 226      92.890 125.050 101.860  1.00  0.82           C  
ATOM   1717  C   ALA E 226      91.962 126.016 102.590  1.00  0.82           C  
ATOM   1718  O   ALA E 226      92.398 126.766 103.462  1.00  0.82           O  
ATOM   1719  CB  ALA E 226      93.142 125.562 100.424  1.00  0.82           C  
ATOM   1720  N   ILE E 227      90.645 125.978 102.293  1.00  0.78           N  
ATOM   1721  CA  ILE E 227      89.625 126.767 102.977  1.00  0.78           C  
ATOM   1722  C   ILE E 227      89.535 126.419 104.454  1.00  0.78           C  
ATOM   1723  O   ILE E 227      89.542 127.322 105.285  1.00  0.78           O  
ATOM   1724  CB  ILE E 227      88.267 126.669 102.275  1.00  0.78           C  
ATOM   1725  CG1 ILE E 227      88.342 127.415 100.921  1.00  0.78           C  
ATOM   1726  CG2 ILE E 227      87.108 127.236 103.134  1.00  0.78           C  
ATOM   1727  CD1 ILE E 227      87.326 126.914  99.889  1.00  0.78           C  
ATOM   1728  N   VAL E 228      89.534 125.117 104.829  1.00  0.78           N  
ATOM   1729  CA  VAL E 228      89.542 124.660 106.223  1.00  0.78           C  
ATOM   1730  C   VAL E 228      90.752 125.173 106.986  1.00  0.78           C  
ATOM   1731  O   VAL E 228      90.622 125.718 108.080  1.00  0.78           O  
ATOM   1732  CB  VAL E 228      89.443 123.131 106.324  1.00  0.78           C  
ATOM   1733  CG1 VAL E 228      89.782 122.586 107.732  1.00  0.78           C  
ATOM   1734  CG2 VAL E 228      88.009 122.707 105.947  1.00  0.78           C  
ATOM   1735  N   PHE E 229      91.965 125.106 106.399  1.00  0.75           N  
ATOM   1736  CA  PHE E 229      93.158 125.665 107.011  1.00  0.75           C  
ATOM   1737  C   PHE E 229      93.044 127.173 107.250  1.00  0.75           C  
ATOM   1738  O   PHE E 229      93.366 127.683 108.326  1.00  0.75           O  
ATOM   1739  CB  PHE E 229      94.379 125.357 106.103  1.00  0.75           C  
ATOM   1740  CG  PHE E 229      95.673 125.877 106.675  1.00  0.75           C  
ATOM   1741  CD1 PHE E 229      96.361 125.117 107.624  1.00  0.75           C  
ATOM   1742  CD2 PHE E 229      96.174 127.145 106.333  1.00  0.75           C  
ATOM   1743  CE1 PHE E 229      97.554 125.580 108.184  1.00  0.75           C  
ATOM   1744  CE2 PHE E 229      97.345 127.631 106.927  1.00  0.75           C  
ATOM   1745  CZ  PHE E 229      98.049 126.839 107.838  1.00  0.75           C  
ATOM   1746  N   ILE E 230      92.546 127.928 106.252  1.00  0.78           N  
ATOM   1747  CA  ILE E 230      92.321 129.362 106.378  1.00  0.78           C  
ATOM   1748  C   ILE E 230      91.293 129.705 107.441  1.00  0.78           C  
ATOM   1749  O   ILE E 230      91.545 130.531 108.312  1.00  0.78           O  
ATOM   1750  CB  ILE E 230      91.885 129.979 105.054  1.00  0.78           C  
ATOM   1751  CG1 ILE E 230      93.022 129.868 104.023  1.00  0.78           C  
ATOM   1752  CG2 ILE E 230      91.471 131.464 105.212  1.00  0.78           C  
ATOM   1753  CD1 ILE E 230      92.548 130.180 102.604  1.00  0.78           C  
ATOM   1754  N   THR E 231      90.118 129.053 107.450  1.00  0.78           N  
ATOM   1755  CA  THR E 231      89.038 129.403 108.367  1.00  0.78           C  
ATOM   1756  C   THR E 231      89.324 128.993 109.792  1.00  0.78           C  
ATOM   1757  O   THR E 231      88.784 129.574 110.733  1.00  0.78           O  
ATOM   1758  CB  THR E 231      87.673 128.852 107.963  1.00  0.78           C  
ATOM   1759  CG2 THR E 231      87.259 129.471 106.622  1.00  0.78           C  
ATOM   1760  OG1 THR E 231      87.684 127.445 107.779  1.00  0.78           O  
ATOM   1761  N   CYS E 232      90.224 128.016 109.988  1.00  0.76           N  
ATOM   1762  CA  CYS E 232      90.585 127.545 111.304  1.00  0.76           C  
ATOM   1763  C   CYS E 232      91.821 128.199 111.923  1.00  0.76           C  
ATOM   1764  O   CYS E 232      91.919 128.271 113.147  1.00  0.76           O  
ATOM   1765  CB  CYS E 232      90.798 126.023 111.255  1.00  0.76           C  
ATOM   1766  SG  CYS E 232      89.246 125.083 111.045  1.00  0.76           S  
ATOM   1767  N   TYR E 233      92.778 128.726 111.125  1.00  0.78           N  
ATOM   1768  CA  TYR E 233      93.979 129.353 111.669  1.00  0.78           C  
ATOM   1769  C   TYR E 233      94.069 130.852 111.436  1.00  0.78           C  
ATOM   1770  O   TYR E 233      94.756 131.558 112.172  1.00  0.78           O  
ATOM   1771  CB  TYR E 233      95.244 128.706 111.067  1.00  0.78           C  
ATOM   1772  CG  TYR E 233      95.424 127.331 111.610  1.00  0.78           C  
ATOM   1773  CD1 TYR E 233      95.860 127.173 112.928  1.00  0.78           C  
ATOM   1774  CD2 TYR E 233      95.229 126.196 110.814  1.00  0.78           C  
ATOM   1775  CE1 TYR E 233      96.087 125.898 113.447  1.00  0.78           C  
ATOM   1776  CE2 TYR E 233      95.471 124.916 111.331  1.00  0.78           C  
ATOM   1777  CZ  TYR E 233      95.884 124.765 112.660  1.00  0.78           C  
ATOM   1778  OH  TYR E 233      96.162 123.501 113.217  1.00  0.78           O  
ATOM   1779  N   LEU E 234      93.352 131.418 110.448  1.00  0.77           N  
ATOM   1780  CA  LEU E 234      93.316 132.865 110.258  1.00  0.77           C  
ATOM   1781  C   LEU E 234      92.698 133.676 111.410  1.00  0.77           C  
ATOM   1782  O   LEU E 234      93.293 134.697 111.765  1.00  0.77           O  
ATOM   1783  CB  LEU E 234      92.616 133.238 108.926  1.00  0.77           C  
ATOM   1784  CG  LEU E 234      92.541 134.733 108.567  1.00  0.77           C  
ATOM   1785  CD1 LEU E 234      93.908 135.297 108.158  1.00  0.77           C  
ATOM   1786  CD2 LEU E 234      91.490 134.938 107.466  1.00  0.77           C  
ATOM   1787  N   PRO E 235      91.566 133.345 112.057  1.00  0.82           N  
ATOM   1788  CA  PRO E 235      90.927 134.259 113.000  1.00  0.82           C  
ATOM   1789  C   PRO E 235      91.708 134.454 114.288  1.00  0.82           C  
ATOM   1790  O   PRO E 235      91.640 135.516 114.905  1.00  0.82           O  
ATOM   1791  CB  PRO E 235      89.561 133.610 113.281  1.00  0.82           C  
ATOM   1792  CG  PRO E 235      89.272 132.748 112.058  1.00  0.82           C  
ATOM   1793  CD  PRO E 235      90.663 132.247 111.691  1.00  0.82           C  
ATOM   1794  N   SER E 236      92.418 133.411 114.751  1.00  0.80           N  
ATOM   1795  CA  SER E 236      93.299 133.455 115.908  1.00  0.80           C  
ATOM   1796  C   SER E 236      94.529 134.280 115.651  1.00  0.80           C  
ATOM   1797  O   SER E 236      94.973 135.051 116.504  1.00  0.80           O  
ATOM   1798  CB  SER E 236      93.694 132.040 116.387  1.00  0.80           C  
ATOM   1799  OG  SER E 236      94.353 131.319 115.342  1.00  0.80           O  
ATOM   1800  N   VAL E 237      95.093 134.165 114.437  1.00  0.81           N  
ATOM   1801  CA  VAL E 237      96.177 135.000 113.970  1.00  0.81           C  
ATOM   1802  C   VAL E 237      95.808 136.461 113.895  1.00  0.81           C  
ATOM   1803  O   VAL E 237      96.513 137.292 114.464  1.00  0.81           O  
ATOM   1804  CB  VAL E 237      96.691 134.494 112.641  1.00  0.81           C  
ATOM   1805  CG1 VAL E 237      97.597 135.503 111.907  1.00  0.81           C  
ATOM   1806  CG2 VAL E 237      97.475 133.223 112.978  1.00  0.81           C  
ATOM   1807  N   SER E 238      94.669 136.821 113.268  1.00  0.80           N  
ATOM   1808  CA  SER E 238      94.232 138.210 113.156  1.00  0.80           C  
ATOM   1809  C   SER E 238      93.944 138.854 114.504  1.00  0.80           C  
ATOM   1810  O   SER E 238      94.369 139.978 114.761  1.00  0.80           O  
ATOM   1811  CB  SER E 238      93.051 138.429 112.165  1.00  0.80           C  
ATOM   1812  OG  SER E 238      91.839 137.811 112.597  1.00  0.80           O  
ATOM   1813  N   ALA E 239      93.288 138.130 115.438  1.00  0.79           N  
ATOM   1814  CA  ALA E 239      93.111 138.551 116.818  1.00  0.79           C  
ATOM   1815  C   ALA E 239      94.425 138.728 117.576  1.00  0.79           C  
ATOM   1816  O   ALA E 239      94.605 139.684 118.329  1.00  0.79           O  
ATOM   1817  CB  ALA E 239      92.199 137.565 117.577  1.00  0.79           C  
ATOM   1818  N   ARG E 240      95.404 137.821 117.373  1.00  0.67           N  
ATOM   1819  CA  ARG E 240      96.750 137.971 117.904  1.00  0.67           C  
ATOM   1820  C   ARG E 240      97.500 139.173 117.320  1.00  0.67           C  
ATOM   1821  O   ARG E 240      98.180 139.888 118.050  1.00  0.67           O  
ATOM   1822  CB  ARG E 240      97.567 136.655 117.775  1.00  0.67           C  
ATOM   1823  CG  ARG E 240      98.985 136.647 118.407  1.00  0.67           C  
ATOM   1824  CD  ARG E 240      99.091 137.106 119.872  1.00  0.67           C  
ATOM   1825  NE  ARG E 240      98.377 136.122 120.750  1.00  0.67           N  
ATOM   1826  CZ  ARG E 240      98.383 136.140 122.090  1.00  0.67           C  
ATOM   1827  NH1 ARG E 240      99.155 136.965 122.794  1.00  0.67           N1+
ATOM   1828  NH2 ARG E 240      97.582 135.324 122.773  1.00  0.67           N  
ATOM   1829  N   LEU E 241      97.375 139.458 116.008  1.00  0.68           N  
ATOM   1830  CA  LEU E 241      97.870 140.678 115.378  1.00  0.68           C  
ATOM   1831  C   LEU E 241      97.218 141.945 115.895  1.00  0.68           C  
ATOM   1832  O   LEU E 241      97.882 142.962 116.084  1.00  0.68           O  
ATOM   1833  CB  LEU E 241      97.706 140.647 113.847  1.00  0.68           C  
ATOM   1834  CG  LEU E 241      98.565 139.586 113.144  1.00  0.68           C  
ATOM   1835  CD1 LEU E 241      98.175 139.471 111.668  1.00  0.68           C  
ATOM   1836  CD2 LEU E 241     100.069 139.860 113.276  1.00  0.68           C  
ATOM   1837  N   TYR E 242      95.900 141.916 116.167  1.00  0.65           N  
ATOM   1838  CA  TYR E 242      95.237 142.997 116.875  1.00  0.65           C  
ATOM   1839  C   TYR E 242      95.810 143.198 118.261  1.00  0.65           C  
ATOM   1840  O   TYR E 242      96.152 144.328 118.617  1.00  0.65           O  
ATOM   1841  CB  TYR E 242      93.700 142.797 116.957  1.00  0.65           C  
ATOM   1842  CG  TYR E 242      93.035 142.941 115.613  1.00  0.65           C  
ATOM   1843  CD1 TYR E 242      93.418 143.931 114.691  1.00  0.65           C  
ATOM   1844  CD2 TYR E 242      91.969 142.094 115.273  1.00  0.65           C  
ATOM   1845  CE1 TYR E 242      92.787 144.034 113.446  1.00  0.65           C  
ATOM   1846  CE2 TYR E 242      91.331 142.200 114.029  1.00  0.65           C  
ATOM   1847  CZ  TYR E 242      91.749 143.168 113.112  1.00  0.65           C  
ATOM   1848  OH  TYR E 242      91.123 143.296 111.858  1.00  0.65           O  
ATOM   1849  N   PHE E 243      96.038 142.130 119.035  1.00  0.61           N  
ATOM   1850  CA  PHE E 243      96.748 142.180 120.301  1.00  0.61           C  
ATOM   1851  C   PHE E 243      98.176 142.757 120.195  1.00  0.61           C  
ATOM   1852  O   PHE E 243      98.634 143.478 121.073  1.00  0.61           O  
ATOM   1853  CB  PHE E 243      96.726 140.781 120.989  1.00  0.61           C  
ATOM   1854  CG  PHE E 243      97.609 140.760 122.218  1.00  0.61           C  
ATOM   1855  CD1 PHE E 243      97.453 141.709 123.238  1.00  0.61           C  
ATOM   1856  CD2 PHE E 243      98.799 140.027 122.187  1.00  0.61           C  
ATOM   1857  CE1 PHE E 243      98.482 141.954 124.149  1.00  0.61           C  
ATOM   1858  CE2 PHE E 243      99.784 140.176 123.160  1.00  0.61           C  
ATOM   1859  CZ  PHE E 243      99.631 141.168 124.125  1.00  0.61           C  
ATOM   1860  N   LEU E 244      98.941 142.465 119.135  1.00  0.58           N  
ATOM   1861  CA  LEU E 244     100.229 143.109 118.921  1.00  0.58           C  
ATOM   1862  C   LEU E 244     100.176 144.606 118.642  1.00  0.58           C  
ATOM   1863  O   LEU E 244     101.075 145.353 119.022  1.00  0.58           O  
ATOM   1864  CB  LEU E 244     100.959 142.460 117.740  1.00  0.58           C  
ATOM   1865  CG  LEU E 244     101.426 141.020 117.990  1.00  0.58           C  
ATOM   1866  CD1 LEU E 244     101.909 140.465 116.651  1.00  0.58           C  
ATOM   1867  CD2 LEU E 244     102.527 140.925 119.055  1.00  0.58           C  
ATOM   1868  N   TRP E 245      99.146 145.061 117.904  1.00  0.56           N  
ATOM   1869  CA  TRP E 245      98.869 146.463 117.656  1.00  0.56           C  
ATOM   1870  C   TRP E 245      98.428 147.221 118.908  1.00  0.56           C  
ATOM   1871  O   TRP E 245      98.779 148.386 119.110  1.00  0.56           O  
ATOM   1872  CB  TRP E 245      97.787 146.595 116.552  1.00  0.56           C  
ATOM   1873  CG  TRP E 245      97.482 148.027 116.122  1.00  0.56           C  
ATOM   1874  CD1 TRP E 245      96.348 148.764 116.328  1.00  0.56           C  
ATOM   1875  CD2 TRP E 245      98.432 148.909 115.511  1.00  0.56           C  
ATOM   1876  CE2 TRP E 245      97.793 150.162 115.353  1.00  0.56           C  
ATOM   1877  CE3 TRP E 245      99.751 148.727 115.121  1.00  0.56           C  
ATOM   1878  NE1 TRP E 245      96.519 150.047 115.856  1.00  0.56           N  
ATOM   1879  CZ2 TRP E 245      98.467 151.233 114.788  1.00  0.56           C  
ATOM   1880  CZ3 TRP E 245     100.427 149.809 114.550  1.00  0.56           C  
ATOM   1881  CH2 TRP E 245      99.793 151.044 114.376  1.00  0.56           C  
ATOM   1882  N   THR E 246      97.600 146.575 119.757  1.00  0.57           N  
ATOM   1883  CA  THR E 246      97.198 147.069 121.070  1.00  0.57           C  
ATOM   1884  C   THR E 246      98.364 147.212 122.024  1.00  0.57           C  
ATOM   1885  O   THR E 246      99.428 146.629 121.860  1.00  0.57           O  
ATOM   1886  CB  THR E 246      96.027 146.360 121.789  1.00  0.57           C  
ATOM   1887  CG2 THR E 246      94.762 146.365 120.931  1.00  0.57           C  
ATOM   1888  OG1 THR E 246      96.256 145.010 122.136  1.00  0.57           O  
ATOM   1889  N   VAL E 247      98.206 148.051 123.062  1.00  0.43           N  
ATOM   1890  CA  VAL E 247      99.183 148.168 124.122  1.00  0.43           C  
ATOM   1891  C   VAL E 247      98.452 147.636 125.317  1.00  0.43           C  
ATOM   1892  O   VAL E 247      97.316 148.090 125.490  1.00  0.43           O  
ATOM   1893  CB  VAL E 247      99.562 149.612 124.411  1.00  0.43           C  
ATOM   1894  CG1 VAL E 247     100.473 149.690 125.657  1.00  0.43           C  
ATOM   1895  CG2 VAL E 247     100.259 150.176 123.160  1.00  0.43           C  
ATOM   1896  N   PRO E 248      98.964 146.726 126.154  1.00  0.35           N  
ATOM   1897  CA  PRO E 248      98.180 146.238 127.259  1.00  0.35           C  
ATOM   1898  C   PRO E 248      97.648 147.282 128.201  1.00  0.35           C  
ATOM   1899  O   PRO E 248      98.408 148.029 128.812  1.00  0.35           O  
ATOM   1900  CB  PRO E 248      99.042 145.200 127.968  1.00  0.35           C  
ATOM   1901  CG  PRO E 248      99.941 144.654 126.861  1.00  0.35           C  
ATOM   1902  CD  PRO E 248     100.034 145.786 125.822  1.00  0.35           C  
ATOM   1903  N   SER E 249      96.322 147.320 128.329  1.00  0.31           N  
ATOM   1904  CA  SER E 249      95.645 148.214 129.225  1.00  0.31           C  
ATOM   1905  C   SER E 249      94.415 147.452 129.631  1.00  0.31           C  
ATOM   1906  O   SER E 249      93.660 146.944 128.804  1.00  0.31           O  
ATOM   1907  CB  SER E 249      95.301 149.589 128.599  1.00  0.31           C  
ATOM   1908  OG  SER E 249      94.643 150.451 129.534  1.00  0.31           O  
ATOM   1909  N   SER E 250      94.209 147.324 130.952  1.00  0.28           N  
ATOM   1910  CA  SER E 250      93.469 146.222 131.563  1.00  0.28           C  
ATOM   1911  C   SER E 250      92.035 146.005 131.111  1.00  0.28           C  
ATOM   1912  O   SER E 250      91.560 144.864 131.108  1.00  0.28           O  
ATOM   1913  CB  SER E 250      93.449 146.299 133.114  1.00  0.28           C  
ATOM   1914  OG  SER E 250      92.825 147.495 133.586  1.00  0.28           O  
ATOM   1915  N   ALA E 251      91.311 147.075 130.739  1.00  0.38           N  
ATOM   1916  CA  ALA E 251      89.928 147.049 130.314  1.00  0.38           C  
ATOM   1917  C   ALA E 251      89.709 147.056 128.798  1.00  0.38           C  
ATOM   1918  O   ALA E 251      88.584 146.836 128.346  1.00  0.38           O  
ATOM   1919  CB  ALA E 251      89.212 148.291 130.884  1.00  0.38           C  
ATOM   1920  N   CYS E 252      90.744 147.234 127.955  1.00  0.55           N  
ATOM   1921  CA  CYS E 252      90.577 147.220 126.501  1.00  0.55           C  
ATOM   1922  C   CYS E 252      91.074 145.922 125.891  1.00  0.55           C  
ATOM   1923  O   CYS E 252      90.616 145.512 124.826  1.00  0.55           O  
ATOM   1924  CB  CYS E 252      91.313 148.404 125.827  1.00  0.55           C  
ATOM   1925  SG  CYS E 252      90.603 150.010 126.313  1.00  0.55           S  
ATOM   1926  N   ASP E 253      91.967 145.202 126.586  1.00  0.59           N  
ATOM   1927  CA  ASP E 253      92.333 143.840 126.251  1.00  0.59           C  
ATOM   1928  C   ASP E 253      91.339 142.662 126.524  1.00  0.59           C  
ATOM   1929  O   ASP E 253      91.466 141.638 125.844  1.00  0.59           O  
ATOM   1930  CB  ASP E 253      93.655 143.490 126.941  1.00  0.59           C  
ATOM   1931  CG  ASP E 253      94.801 144.420 126.597  1.00  0.59           C  
ATOM   1932  OD1 ASP E 253      94.884 144.927 125.449  1.00  0.59           O  
ATOM   1933  OD2 ASP E 253      95.620 144.618 127.529  1.00  0.59           O1-
ATOM   1934  N   PRO E 254      90.344 142.656 127.437  1.00  0.57           N  
ATOM   1935  CA  PRO E 254      89.418 141.551 127.671  1.00  0.57           C  
ATOM   1936  C   PRO E 254      88.692 141.049 126.442  1.00  0.57           C  
ATOM   1937  O   PRO E 254      88.523 139.839 126.297  1.00  0.57           O  
ATOM   1938  CB  PRO E 254      88.413 142.096 128.706  1.00  0.57           C  
ATOM   1939  CG  PRO E 254      89.132 143.210 129.459  1.00  0.57           C  
ATOM   1940  CD  PRO E 254      90.238 143.637 128.502  1.00  0.57           C  
ATOM   1941  N   SER E 255      88.225 141.966 125.569  1.00  0.62           N  
ATOM   1942  CA  SER E 255      87.494 141.624 124.354  1.00  0.62           C  
ATOM   1943  C   SER E 255      88.350 140.870 123.349  1.00  0.62           C  
ATOM   1944  O   SER E 255      87.946 139.825 122.838  1.00  0.62           O  
ATOM   1945  CB  SER E 255      86.845 142.859 123.655  1.00  0.62           C  
ATOM   1946  OG  SER E 255      87.816 143.808 123.212  1.00  0.62           O  
ATOM   1947  N   VAL E 256      89.584 141.353 123.090  1.00  0.64           N  
ATOM   1948  CA  VAL E 256      90.568 140.721 122.223  1.00  0.64           C  
ATOM   1949  C   VAL E 256      91.071 139.399 122.775  1.00  0.64           C  
ATOM   1950  O   VAL E 256      91.238 138.440 122.025  1.00  0.64           O  
ATOM   1951  CB  VAL E 256      91.718 141.641 121.796  1.00  0.64           C  
ATOM   1952  CG1 VAL E 256      91.126 142.865 121.070  1.00  0.64           C  
ATOM   1953  CG2 VAL E 256      92.578 142.102 122.981  1.00  0.64           C  
ATOM   1954  N   HIS E 257      91.286 139.282 124.105  1.00  0.63           N  
ATOM   1955  CA  HIS E 257      91.653 138.019 124.737  1.00  0.63           C  
ATOM   1956  C   HIS E 257      90.574 136.970 124.665  1.00  0.63           C  
ATOM   1957  O   HIS E 257      90.825 135.806 124.348  1.00  0.63           O  
ATOM   1958  CB  HIS E 257      91.963 138.185 126.233  1.00  0.63           C  
ATOM   1959  CG  HIS E 257      92.763 137.061 126.825  1.00  0.63           C  
ATOM   1960  CD2 HIS E 257      92.500 136.254 127.889  1.00  0.63           C  
ATOM   1961  ND1 HIS E 257      94.051 136.858 126.386  1.00  0.63           N  
ATOM   1962  CE1 HIS E 257      94.563 135.954 127.189  1.00  0.63           C  
ATOM   1963  NE2 HIS E 257      93.667 135.558 128.118  1.00  0.63           N  
ATOM   1964  N   GLY E 258      89.316 137.371 124.952  1.00  0.71           N  
ATOM   1965  CA  GLY E 258      88.140 136.538 124.750  1.00  0.71           C  
ATOM   1966  C   GLY E 258      88.043 136.056 123.334  1.00  0.71           C  
ATOM   1967  O   GLY E 258      87.990 134.854 123.093  1.00  0.71           O  
ATOM   1968  N   ALA E 259      88.101 136.986 122.359  1.00  0.77           N  
ATOM   1969  CA  ALA E 259      88.070 136.674 120.947  1.00  0.77           C  
ATOM   1970  C   ALA E 259      89.184 135.723 120.530  1.00  0.77           C  
ATOM   1971  O   ALA E 259      88.926 134.752 119.825  1.00  0.77           O  
ATOM   1972  CB  ALA E 259      88.135 137.966 120.102  1.00  0.77           C  
ATOM   1973  N   LEU E 260      90.422 135.932 121.019  1.00  0.75           N  
ATOM   1974  CA  LEU E 260      91.559 135.071 120.770  1.00  0.75           C  
ATOM   1975  C   LEU E 260      91.384 133.632 121.224  1.00  0.75           C  
ATOM   1976  O   LEU E 260      91.719 132.702 120.497  1.00  0.75           O  
ATOM   1977  CB  LEU E 260      92.819 135.640 121.451  1.00  0.75           C  
ATOM   1978  CG  LEU E 260      94.100 134.894 121.044  1.00  0.75           C  
ATOM   1979  CD1 LEU E 260      95.124 135.900 120.526  1.00  0.75           C  
ATOM   1980  CD2 LEU E 260      94.653 133.995 122.165  1.00  0.75           C  
ATOM   1981  N   HIS E 261      90.843 133.402 122.434  1.00  0.74           N  
ATOM   1982  CA  HIS E 261      90.529 132.061 122.912  1.00  0.74           C  
ATOM   1983  C   HIS E 261      89.407 131.378 122.146  1.00  0.74           C  
ATOM   1984  O   HIS E 261      89.488 130.190 121.831  1.00  0.74           O  
ATOM   1985  CB  HIS E 261      90.213 132.035 124.418  1.00  0.74           C  
ATOM   1986  CG  HIS E 261      91.419 132.332 125.229  1.00  0.74           C  
ATOM   1987  CD2 HIS E 261      91.757 133.412 125.976  1.00  0.74           C  
ATOM   1988  ND1 HIS E 261      92.451 131.428 125.190  1.00  0.74           N  
ATOM   1989  CE1 HIS E 261      93.416 131.965 125.903  1.00  0.74           C  
ATOM   1990  NE2 HIS E 261      93.045 133.168 126.392  1.00  0.74           N  
ATOM   1991  N   ILE E 262      88.336 132.120 121.785  1.00  0.75           N  
ATOM   1992  CA  ILE E 262      87.249 131.616 120.942  1.00  0.75           C  
ATOM   1993  C   ILE E 262      87.751 131.222 119.564  1.00  0.75           C  
ATOM   1994  O   ILE E 262      87.399 130.170 119.029  1.00  0.75           O  
ATOM   1995  CB  ILE E 262      86.092 132.611 120.797  1.00  0.75           C  
ATOM   1996  CG1 ILE E 262      85.469 133.001 122.162  1.00  0.75           C  
ATOM   1997  CG2 ILE E 262      84.997 132.093 119.829  1.00  0.75           C  
ATOM   1998  CD1 ILE E 262      84.858 131.846 122.952  1.00  0.75           C  
ATOM   1999  N   THR E 263      88.632 132.034 118.960  1.00  0.79           N  
ATOM   2000  CA  THR E 263      89.219 131.725 117.670  1.00  0.79           C  
ATOM   2001  C   THR E 263      90.318 130.683 117.744  1.00  0.79           C  
ATOM   2002  O   THR E 263      90.609 129.998 116.767  1.00  0.79           O  
ATOM   2003  CB  THR E 263      89.741 132.953 116.955  1.00  0.79           C  
ATOM   2004  CG2 THR E 263      88.585 133.914 116.665  1.00  0.79           C  
ATOM   2005  OG1 THR E 263      90.665 133.687 117.735  1.00  0.79           O  
ATOM   2006  N   LEU E 264      90.940 130.477 118.920  1.00  0.79           N  
ATOM   2007  CA  LEU E 264      91.906 129.419 119.150  1.00  0.79           C  
ATOM   2008  C   LEU E 264      91.254 128.046 119.283  1.00  0.79           C  
ATOM   2009  O   LEU E 264      91.860 127.021 118.978  1.00  0.79           O  
ATOM   2010  CB  LEU E 264      92.759 129.730 120.397  1.00  0.79           C  
ATOM   2011  CG  LEU E 264      93.986 128.829 120.621  1.00  0.79           C  
ATOM   2012  CD1 LEU E 264      94.994 128.937 119.463  1.00  0.79           C  
ATOM   2013  CD2 LEU E 264      94.637 129.211 121.957  1.00  0.79           C  
ATOM   2014  N   SER E 265      89.954 127.987 119.648  1.00  0.79           N  
ATOM   2015  CA  SER E 265      89.138 126.769 119.561  1.00  0.79           C  
ATOM   2016  C   SER E 265      89.043 126.237 118.145  1.00  0.79           C  
ATOM   2017  O   SER E 265      88.944 125.030 117.915  1.00  0.79           O  
ATOM   2018  CB  SER E 265      87.684 126.921 120.083  1.00  0.79           C  
ATOM   2019  OG  SER E 265      87.631 126.765 121.498  1.00  0.79           O  
ATOM   2020  N   PHE E 266      89.097 127.134 117.142  1.00  0.77           N  
ATOM   2021  CA  PHE E 266      89.041 126.802 115.728  1.00  0.77           C  
ATOM   2022  C   PHE E 266      90.247 126.014 115.265  1.00  0.77           C  
ATOM   2023  O   PHE E 266      90.164 125.158 114.387  1.00  0.77           O  
ATOM   2024  CB  PHE E 266      88.862 128.039 114.829  1.00  0.77           C  
ATOM   2025  CG  PHE E 266      87.667 128.888 115.172  1.00  0.77           C  
ATOM   2026  CD1 PHE E 266      86.586 128.477 115.975  1.00  0.77           C  
ATOM   2027  CD2 PHE E 266      87.633 130.175 114.625  1.00  0.77           C  
ATOM   2028  CE1 PHE E 266      85.516 129.339 116.236  1.00  0.77           C  
ATOM   2029  CE2 PHE E 266      86.564 131.039 114.876  1.00  0.77           C  
ATOM   2030  CZ  PHE E 266      85.506 130.623 115.689  1.00  0.77           C  
ATOM   2031  N   THR E 267      91.404 126.213 115.910  1.00  0.79           N  
ATOM   2032  CA  THR E 267      92.568 125.362 115.708  1.00  0.79           C  
ATOM   2033  C   THR E 267      92.293 123.917 116.062  1.00  0.79           C  
ATOM   2034  O   THR E 267      92.668 122.996 115.344  1.00  0.79           O  
ATOM   2035  CB  THR E 267      93.728 125.811 116.567  1.00  0.79           C  
ATOM   2036  CG2 THR E 267      94.853 124.775 116.656  1.00  0.79           C  
ATOM   2037  OG1 THR E 267      94.285 127.011 116.052  1.00  0.79           O  
ATOM   2038  N   TYR E 268      91.612 123.649 117.189  1.00  0.79           N  
ATOM   2039  CA  TYR E 268      91.312 122.279 117.576  1.00  0.79           C  
ATOM   2040  C   TYR E 268      90.196 121.700 116.724  1.00  0.79           C  
ATOM   2041  O   TYR E 268      90.143 120.504 116.446  1.00  0.79           O  
ATOM   2042  CB  TYR E 268      90.935 122.168 119.064  1.00  0.79           C  
ATOM   2043  CG  TYR E 268      91.880 122.957 119.920  1.00  0.79           C  
ATOM   2044  CD1 TYR E 268      91.332 123.856 120.834  1.00  0.79           C  
ATOM   2045  CD2 TYR E 268      93.279 122.859 119.827  1.00  0.79           C  
ATOM   2046  CE1 TYR E 268      92.145 124.621 121.671  1.00  0.79           C  
ATOM   2047  CE2 TYR E 268      94.103 123.657 120.634  1.00  0.79           C  
ATOM   2048  CZ  TYR E 268      93.532 124.529 121.569  1.00  0.79           C  
ATOM   2049  OH  TYR E 268      94.342 125.316 122.407  1.00  0.79           O  
ATOM   2050  N   MET E 269      89.303 122.580 116.229  1.00  0.74           N  
ATOM   2051  CA  MET E 269      88.313 122.267 115.216  1.00  0.74           C  
ATOM   2052  C   MET E 269      88.937 121.785 113.917  1.00  0.74           C  
ATOM   2053  O   MET E 269      88.432 120.827 113.339  1.00  0.74           O  
ATOM   2054  CB  MET E 269      87.385 123.476 114.941  1.00  0.74           C  
ATOM   2055  CG  MET E 269      86.302 123.303 113.853  1.00  0.74           C  
ATOM   2056  SD  MET E 269      85.491 124.843 113.318  1.00  0.74           S  
ATOM   2057  CE  MET E 269      85.051 125.470 114.959  1.00  0.74           C  
ATOM   2058  N   ASN E 270      90.067 122.374 113.447  1.00  0.78           N  
ATOM   2059  CA  ASN E 270      90.834 121.880 112.303  1.00  0.78           C  
ATOM   2060  C   ASN E 270      91.152 120.405 112.459  1.00  0.78           C  
ATOM   2061  O   ASN E 270      90.733 119.587 111.650  1.00  0.78           O  
ATOM   2062  CB  ASN E 270      92.125 122.739 112.124  1.00  0.78           C  
ATOM   2063  CG  ASN E 270      93.058 122.315 110.991  1.00  0.78           C  
ATOM   2064  ND2 ASN E 270      94.183 121.662 111.356  1.00  0.78           N  
ATOM   2065  OD1 ASN E 270      92.784 122.609 109.822  1.00  0.78           O  
ATOM   2066  N   SER E 271      91.765 120.016 113.579  1.00  0.79           N  
ATOM   2067  CA  SER E 271      92.187 118.654 113.825  1.00  0.79           C  
ATOM   2068  C   SER E 271      91.054 117.665 114.069  1.00  0.79           C  
ATOM   2069  O   SER E 271      91.189 116.456 113.881  1.00  0.79           O  
ATOM   2070  CB  SER E 271      93.044 118.641 115.091  1.00  0.79           C  
ATOM   2071  OG  SER E 271      94.174 119.491 114.946  1.00  0.79           O  
ATOM   2072  N   MET E 272      89.878 118.158 114.513  1.00  0.71           N  
ATOM   2073  CA  MET E 272      88.621 117.424 114.448  1.00  0.71           C  
ATOM   2074  C   MET E 272      88.148 117.183 113.020  1.00  0.71           C  
ATOM   2075  O   MET E 272      87.690 116.089 112.687  1.00  0.71           O  
ATOM   2076  CB  MET E 272      87.475 118.140 115.227  1.00  0.71           C  
ATOM   2077  CG  MET E 272      86.039 117.634 114.912  1.00  0.71           C  
ATOM   2078  SD  MET E 272      84.650 118.563 115.617  1.00  0.71           S  
ATOM   2079  CE  MET E 272      84.911 120.078 114.678  1.00  0.71           C  
ATOM   2080  N   LEU E 273      88.214 118.204 112.144  1.00  0.74           N  
ATOM   2081  CA  LEU E 273      87.739 118.113 110.778  1.00  0.74           C  
ATOM   2082  C   LEU E 273      88.712 117.411 109.844  1.00  0.74           C  
ATOM   2083  O   LEU E 273      88.288 116.846 108.835  1.00  0.74           O  
ATOM   2084  CB  LEU E 273      87.419 119.508 110.191  1.00  0.74           C  
ATOM   2085  CG  LEU E 273      86.278 120.260 110.904  1.00  0.74           C  
ATOM   2086  CD1 LEU E 273      86.218 121.706 110.388  1.00  0.74           C  
ATOM   2087  CD2 LEU E 273      84.915 119.559 110.760  1.00  0.74           C  
ATOM   2088  N   ASP E 274      90.020 117.377 110.179  1.00  0.77           N  
ATOM   2089  CA  ASP E 274      91.080 116.780 109.385  1.00  0.77           C  
ATOM   2090  C   ASP E 274      90.792 115.343 108.930  1.00  0.77           C  
ATOM   2091  O   ASP E 274      90.869 115.106 107.721  1.00  0.77           O  
ATOM   2092  CB  ASP E 274      92.490 117.000 110.044  1.00  0.77           C  
ATOM   2093  CG  ASP E 274      93.105 118.341 109.625  1.00  0.77           C  
ATOM   2094  OD1 ASP E 274      92.768 118.806 108.502  1.00  0.77           O  
ATOM   2095  OD2 ASP E 274      93.926 118.918 110.383  1.00  0.77           O1-
ATOM   2096  N   PRO E 275      90.351 114.360 109.717  1.00  0.76           N  
ATOM   2097  CA  PRO E 275      90.018 113.040 109.201  1.00  0.76           C  
ATOM   2098  C   PRO E 275      88.972 113.000 108.105  1.00  0.76           C  
ATOM   2099  O   PRO E 275      89.108 112.200 107.177  1.00  0.76           O  
ATOM   2100  CB  PRO E 275      89.528 112.250 110.419  1.00  0.76           C  
ATOM   2101  CG  PRO E 275      90.162 112.950 111.618  1.00  0.76           C  
ATOM   2102  CD  PRO E 275      90.312 114.404 111.177  1.00  0.76           C  
ATOM   2103  N   LEU E 276      87.917 113.834 108.213  1.00  0.69           N  
ATOM   2104  CA  LEU E 276      86.837 113.955 107.243  1.00  0.69           C  
ATOM   2105  C   LEU E 276      87.289 114.499 105.901  1.00  0.69           C  
ATOM   2106  O   LEU E 276      86.871 114.004 104.855  1.00  0.69           O  
ATOM   2107  CB  LEU E 276      85.671 114.832 107.772  1.00  0.69           C  
ATOM   2108  CG  LEU E 276      84.866 114.237 108.946  1.00  0.69           C  
ATOM   2109  CD1 LEU E 276      83.905 115.284 109.532  1.00  0.69           C  
ATOM   2110  CD2 LEU E 276      84.029 113.019 108.533  1.00  0.69           C  
ATOM   2111  N   VAL E 277      88.164 115.521 105.890  1.00  0.70           N  
ATOM   2112  CA  VAL E 277      88.594 116.166 104.661  1.00  0.70           C  
ATOM   2113  C   VAL E 277      89.867 115.562 104.060  1.00  0.70           C  
ATOM   2114  O   VAL E 277      90.213 115.869 102.916  1.00  0.70           O  
ATOM   2115  CB  VAL E 277      88.782 117.672 104.852  1.00  0.70           C  
ATOM   2116  CG1 VAL E 277      87.449 118.334 105.259  1.00  0.70           C  
ATOM   2117  CG2 VAL E 277      89.878 117.973 105.888  1.00  0.70           C  
ATOM   2118  N   TYR E 278      90.564 114.653 104.786  1.00  0.67           N  
ATOM   2119  CA  TYR E 278      91.803 114.035 104.328  1.00  0.67           C  
ATOM   2120  C   TYR E 278      91.730 112.533 104.108  1.00  0.67           C  
ATOM   2121  O   TYR E 278      92.252 112.041 103.105  1.00  0.67           O  
ATOM   2122  CB  TYR E 278      92.966 114.270 105.337  1.00  0.67           C  
ATOM   2123  CG  TYR E 278      93.635 115.581 105.082  1.00  0.67           C  
ATOM   2124  CD1 TYR E 278      94.613 115.659 104.083  1.00  0.67           C  
ATOM   2125  CD2 TYR E 278      93.302 116.741 105.788  1.00  0.67           C  
ATOM   2126  CE1 TYR E 278      95.189 116.886 103.745  1.00  0.67           C  
ATOM   2127  CE2 TYR E 278      93.858 117.977 105.431  1.00  0.67           C  
ATOM   2128  CZ  TYR E 278      94.800 118.051 104.398  1.00  0.67           C  
ATOM   2129  OH  TYR E 278      95.407 119.262 104.018  1.00  0.67           O  
ATOM   2130  N   TYR E 279      91.115 111.752 105.021  1.00  0.67           N  
ATOM   2131  CA  TYR E 279      91.191 110.297 104.946  1.00  0.67           C  
ATOM   2132  C   TYR E 279      89.878 109.722 104.476  1.00  0.67           C  
ATOM   2133  O   TYR E 279      89.820 108.993 103.491  1.00  0.67           O  
ATOM   2134  CB  TYR E 279      91.595 109.621 106.285  1.00  0.67           C  
ATOM   2135  CG  TYR E 279      92.673 110.389 106.997  1.00  0.67           C  
ATOM   2136  CD1 TYR E 279      93.840 110.814 106.349  1.00  0.67           C  
ATOM   2137  CD2 TYR E 279      92.489 110.743 108.338  1.00  0.67           C  
ATOM   2138  CE1 TYR E 279      94.772 111.608 107.021  1.00  0.67           C  
ATOM   2139  CE2 TYR E 279      93.416 111.552 109.010  1.00  0.67           C  
ATOM   2140  CZ  TYR E 279      94.552 112.002 108.333  1.00  0.67           C  
ATOM   2141  OH  TYR E 279      95.501 112.864 108.896  1.00  0.67           O  
ATOM   2142  N   PHE E 280      88.760 110.103 105.120  1.00  0.64           N  
ATOM   2143  CA  PHE E 280      87.450 109.534 104.843  1.00  0.64           C  
ATOM   2144  C   PHE E 280      86.867 110.020 103.524  1.00  0.64           C  
ATOM   2145  O   PHE E 280      85.891 109.478 103.005  1.00  0.64           O  
ATOM   2146  CB  PHE E 280      86.456 109.858 105.983  1.00  0.64           C  
ATOM   2147  CG  PHE E 280      86.939 109.371 107.324  1.00  0.64           C  
ATOM   2148  CD1 PHE E 280      87.480 108.089 107.519  1.00  0.64           C  
ATOM   2149  CD2 PHE E 280      86.804 110.204 108.442  1.00  0.64           C  
ATOM   2150  CE1 PHE E 280      87.879 107.666 108.791  1.00  0.64           C  
ATOM   2151  CE2 PHE E 280      87.135 109.764 109.722  1.00  0.64           C  
ATOM   2152  CZ  PHE E 280      87.678 108.494 109.893  1.00  0.64           C  
ATOM   2153  N   SER E 281      87.473 111.061 102.927  1.00  0.66           N  
ATOM   2154  CA  SER E 281      87.102 111.555 101.620  1.00  0.66           C  
ATOM   2155  C   SER E 281      87.871 110.878 100.493  1.00  0.66           C  
ATOM   2156  O   SER E 281      87.486 110.982  99.321  1.00  0.66           O  
ATOM   2157  CB  SER E 281      87.306 113.092 101.536  1.00  0.66           C  
ATOM   2158  OG  SER E 281      88.685 113.471 101.529  1.00  0.66           O  
ATOM   2159  N   SER E 282      88.954 110.132 100.821  1.00  0.63           N  
ATOM   2160  CA  SER E 282      89.825 109.476  99.855  1.00  0.63           C  
ATOM   2161  C   SER E 282      89.091 108.278  99.248  1.00  0.63           C  
ATOM   2162  O   SER E 282      88.608 107.441 100.002  1.00  0.63           O  
ATOM   2163  CB  SER E 282      91.214 109.069 100.444  1.00  0.63           C  
ATOM   2164  OG  SER E 282      91.973 108.248  99.549  1.00  0.63           O  
ATOM   2165  N   PRO E 283      88.938 108.118  97.929  1.00  0.65           N  
ATOM   2166  CA  PRO E 283      88.283 106.960  97.321  1.00  0.65           C  
ATOM   2167  C   PRO E 283      89.010 105.647  97.535  1.00  0.65           C  
ATOM   2168  O   PRO E 283      88.387 104.602  97.367  1.00  0.65           O  
ATOM   2169  CB  PRO E 283      88.245 107.288  95.816  1.00  0.65           C  
ATOM   2170  CG  PRO E 283      88.387 108.807  95.737  1.00  0.65           C  
ATOM   2171  CD  PRO E 283      89.262 109.137  96.942  1.00  0.65           C  
ATOM   2172  N   SER E 284      90.331 105.677  97.809  1.00  0.58           N  
ATOM   2173  CA  SER E 284      91.139 104.485  98.027  1.00  0.58           C  
ATOM   2174  C   SER E 284      91.161 104.068  99.484  1.00  0.58           C  
ATOM   2175  O   SER E 284      91.597 102.964  99.812  1.00  0.58           O  
ATOM   2176  CB  SER E 284      92.614 104.649  97.535  1.00  0.58           C  
ATOM   2177  OG  SER E 284      93.370 105.611  98.279  1.00  0.58           O  
ATOM   2178  N   PHE E 285      90.677 104.937 100.396  1.00  0.59           N  
ATOM   2179  CA  PHE E 285      90.597 104.661 101.811  1.00  0.59           C  
ATOM   2180  C   PHE E 285      89.412 103.722 102.098  1.00  0.59           C  
ATOM   2181  O   PHE E 285      88.325 103.969 101.570  1.00  0.59           O  
ATOM   2182  CB  PHE E 285      90.452 105.989 102.585  1.00  0.59           C  
ATOM   2183  CG  PHE E 285      90.992 105.928 103.980  1.00  0.59           C  
ATOM   2184  CD1 PHE E 285      92.377 105.841 104.171  1.00  0.59           C  
ATOM   2185  CD2 PHE E 285      90.155 105.984 105.103  1.00  0.59           C  
ATOM   2186  CE1 PHE E 285      92.918 105.782 105.458  1.00  0.59           C  
ATOM   2187  CE2 PHE E 285      90.696 105.947 106.395  1.00  0.59           C  
ATOM   2188  CZ  PHE E 285      92.079 105.841 106.574  1.00  0.59           C  
ATOM   2189  N   PRO E 286      89.576 102.636 102.839  1.00  0.31           N  
ATOM   2190  CA  PRO E 286      88.473 101.814 103.305  1.00  0.31           C  
ATOM   2191  C   PRO E 286      87.714 102.382 104.496  1.00  0.31           C  
ATOM   2192  O   PRO E 286      88.081 103.468 105.023  1.00  0.31           O  
ATOM   2193  CB  PRO E 286      89.161 100.481 103.643  1.00  0.31           C  
ATOM   2194  CG  PRO E 286      90.601 100.843 104.030  1.00  0.31           C  
ATOM   2195  CD  PRO E 286      90.859 102.188 103.358  1.00  0.31           C  
ATOM   2196  OXT PRO E 286      86.726 101.711 104.917  1.00  0.31           O1-
TER    2197      PRO E 286                                                      
HETATM 2197  C   UNK     0     102.290 137.654 106.058  0.00  0.00           C  
HETATM 2198  C   UNK     0     103.759 138.090 106.093  0.00  0.00           C  
HETATM 2199  O   UNK     0     104.570 137.100 106.713  0.00  0.00           O  
HETATM 2200  C   UNK     0     104.719 137.077 108.087  0.00  0.00           C  
HETATM 2201  C   UNK     0     105.683 136.200 108.653  0.00  0.00           C  
HETATM 2202  C   UNK     0     105.917 136.242 110.045  0.00  0.00           C  
HETATM 2203  C   UNK     0     105.203 137.102 110.906  0.00  0.00           C  
HETATM 2204  C   UNK     0     104.178 137.915 110.344  0.00  0.00           C  
HETATM 2205  C   UNK     0     103.968 137.910 108.953  0.00  0.00           C  
HETATM 2206  N   UNK     0     106.440 135.284 107.889  0.00  0.00           N  
HETATM 2207  C   UNK     0     105.918 134.589 106.718  0.00  0.00           C  
HETATM 2208  C   UNK     0     106.635 135.079 105.444  0.00  0.00           C  
HETATM 2209  O   UNK     0     108.047 134.964 105.610  0.00  0.00           O  
HETATM 2210  C   UNK     0     108.527 135.760 106.694  0.00  0.00           C  
HETATM 2211  C   UNK     0     107.893 135.279 108.013  0.00  0.00           C  
HETATM 2212 Cl   UNK     0     103.125 138.922 111.277  0.00  0.00          Cl  
HETATM 2213  C   UNK     0     105.527 137.050 112.378  0.00  0.00           C  
HETATM 2214  N   UNK     0     105.375 138.198 113.071  0.00  0.00           N  
HETATM 2215  O   UNK     0     105.963 135.993 112.843  0.00  0.00           O  
HETATM 2216  C   UNK     0     105.557 138.424 114.381  0.00  0.00           C  
HETATM 2217  N   UNK     0     105.283 139.704 114.723  0.00  0.00           N1-
HETATM 2218  O   UNK     0     105.927 137.529 115.141  0.00  0.00           O  
HETATM 2219  C   UNK     0     105.648 140.252 115.902  0.00  0.00           C  
HETATM 2220  S   UNK     0     106.266 141.912 115.977  0.00  0.00           S  
HETATM 2221  C   UNK     0     106.357 141.790 117.725  0.00  0.00           C  
HETATM 2222  C   UNK     0     105.949 140.486 118.126  0.00  0.00           C  
HETATM 2223  N   UNK     0     105.537 139.647 117.099  0.00  0.00           N  
HETATM 2224  C   UNK     0     106.746 142.766 118.660  0.00  0.00           C  
HETATM 2225  C   UNK     0     106.731 142.459 120.034  0.00  0.00           C  
HETATM 2226  C   UNK     0     106.334 141.174 120.459  0.00  0.00           C  
HETATM 2227  C   UNK     0     105.952 140.200 119.514  0.00  0.00           C  
HETATM 2228  S   UNK     0     107.166 143.740 121.224  0.00  0.00           S  
HETATM 2229  O   UNK     0     107.783 144.846 120.475  0.00  0.00           O  
HETATM 2230  O   UNK     0     107.899 143.122 122.337  0.00  0.00           O  
HETATM 2231  C   UNK     0     105.554 144.352 121.884  0.00  0.00           C  
HETATM 2232  C   UNK     0     104.791 143.251 122.652  0.00  0.00           C  
HETATM 2233  C   UNK     0     103.400 143.729 123.089  0.00  0.00           C  
HETATM 2234  N   UNK     0     102.648 144.219 121.908  0.00  0.00           N1+
HETATM 2235  C   UNK     0     103.324 145.373 121.275  0.00  0.00           C  
HETATM 2236  C   UNK     0     104.701 144.952 120.752  0.00  0.00           C  
HETATM 2237  C   UNK     0     101.229 144.489 122.192  0.00  0.00           C  
END
