# Supplementary material for: Insights into the Activation Mechanism of HCA1, HCA2, and HCA3
Source: J Med Chem. 2025 Feb 12;68(4):4527–39. doi: 10.1021/acs.jmedchem.4c02567 (PMC11873900; doi:10.1021/acs.jmedchem.4c02567)
Supplement: Supplementary file 3 — jm4c02567_si_003.pdb [file jm4c02567_si_003.pdb]

ATOM      1  N   GLY E  11      87.322 135.394 132.276  1.00  0.58           N  
ATOM      2  CA  GLY E  11      85.940 135.878 131.894  1.00  0.58           C  
ATOM      3  C   GLY E  11      84.935 134.767 132.039  1.00  0.58           C  
ATOM      4  O   GLY E  11      85.311 133.619 131.841  1.00  0.58           O  
ATOM      5  N   ASP E  12      83.660 135.054 132.359  1.00  0.59           N  
ATOM      6  CA  ASP E  12      82.612 134.051 132.499  1.00  0.59           C  
ATOM      7  C   ASP E  12      82.161 133.482 131.163  1.00  0.59           C  
ATOM      8  O   ASP E  12      81.732 132.336 131.050  1.00  0.59           O  
ATOM      9  CB  ASP E  12      81.431 134.706 133.240  1.00  0.59           C  
ATOM     10  CG  ASP E  12      81.877 135.131 134.634  1.00  0.59           C  
ATOM     11  OD1 ASP E  12      82.869 134.559 135.162  1.00  0.59           O  
ATOM     12  OD2 ASP E  12      81.284 136.097 135.158  1.00  0.59           O1-
ATOM     13  N   THR E  13      82.346 134.258 130.081  1.00  0.71           N  
ATOM     14  CA  THR E  13      82.131 133.850 128.699  1.00  0.71           C  
ATOM     15  C   THR E  13      83.021 132.696 128.285  1.00  0.71           C  
ATOM     16  O   THR E  13      82.635 131.860 127.475  1.00  0.71           O  
ATOM     17  CB  THR E  13      82.287 134.991 127.702  1.00  0.71           C  
ATOM     18  CG2 THR E  13      81.225 136.058 127.995  1.00  0.71           C  
ATOM     19  OG1 THR E  13      83.554 135.631 127.801  1.00  0.71           O  
ATOM     20  N   ILE E  14      84.227 132.568 128.874  1.00  0.66           N  
ATOM     21  CA  ILE E  14      85.084 131.399 128.712  1.00  0.66           C  
ATOM     22  C   ILE E  14      84.385 130.140 129.197  1.00  0.66           C  
ATOM     23  O   ILE E  14      84.298 129.154 128.473  1.00  0.66           O  
ATOM     24  CB  ILE E  14      86.402 131.566 129.472  1.00  0.66           C  
ATOM     25  CG1 ILE E  14      87.188 132.811 128.986  1.00  0.66           C  
ATOM     26  CG2 ILE E  14      87.276 130.290 129.431  1.00  0.66           C  
ATOM     27  CD1 ILE E  14      87.602 132.767 127.511  1.00  0.66           C  
ATOM     28  N   SER E  15      83.793 130.181 130.403  1.00  0.70           N  
ATOM     29  CA  SER E  15      83.019 129.100 130.994  1.00  0.70           C  
ATOM     30  C   SER E  15      81.743 128.764 130.237  1.00  0.70           C  
ATOM     31  O   SER E  15      81.335 127.606 130.169  1.00  0.70           O  
ATOM     32  CB  SER E  15      82.622 129.400 132.460  1.00  0.70           C  
ATOM     33  OG  SER E  15      83.761 129.681 133.274  1.00  0.70           O  
ATOM     34  N   GLN E  16      81.069 129.778 129.659  1.00  0.69           N  
ATOM     35  CA  GLN E  16      79.839 129.613 128.902  1.00  0.69           C  
ATOM     36  C   GLN E  16      80.015 129.184 127.443  1.00  0.69           C  
ATOM     37  O   GLN E  16      79.061 128.713 126.824  1.00  0.69           O  
ATOM     38  CB  GLN E  16      78.999 130.919 128.948  1.00  0.69           C  
ATOM     39  CG  GLN E  16      78.572 131.359 130.372  1.00  0.69           C  
ATOM     40  CD  GLN E  16      77.723 130.289 131.051  1.00  0.69           C  
ATOM     41  NE2 GLN E  16      78.147 129.813 132.242  1.00  0.69           N  
ATOM     42  OE1 GLN E  16      76.681 129.877 130.533  1.00  0.69           O  
ATOM     43  N   VAL E  17      81.221 129.310 126.846  1.00  0.72           N  
ATOM     44  CA  VAL E  17      81.414 129.000 125.431  1.00  0.72           C  
ATOM     45  C   VAL E  17      82.465 127.922 125.200  1.00  0.72           C  
ATOM     46  O   VAL E  17      82.291 127.023 124.376  1.00  0.72           O  
ATOM     47  CB  VAL E  17      81.842 130.234 124.637  1.00  0.72           C  
ATOM     48  CG1 VAL E  17      81.872 129.899 123.135  1.00  0.72           C  
ATOM     49  CG2 VAL E  17      80.868 131.407 124.854  1.00  0.72           C  
ATOM     50  N   MET E  18      83.603 127.965 125.921  1.00  0.68           N  
ATOM     51  CA  MET E  18      84.703 127.046 125.682  1.00  0.68           C  
ATOM     52  C   MET E  18      84.457 125.588 126.052  1.00  0.68           C  
ATOM     53  O   MET E  18      84.729 124.755 125.185  1.00  0.68           O  
ATOM     54  CB  MET E  18      86.018 127.518 126.351  1.00  0.68           C  
ATOM     55  CG  MET E  18      86.523 128.891 125.879  1.00  0.68           C  
ATOM     56  SD  MET E  18      86.974 128.968 124.125  1.00  0.68           S  
ATOM     57  CE  MET E  18      88.458 127.956 124.320  1.00  0.68           C  
ATOM     58  N   PRO E  19      83.948 125.163 127.219  1.00  0.74           N  
ATOM     59  CA  PRO E  19      83.582 123.772 127.458  1.00  0.74           C  
ATOM     60  C   PRO E  19      82.684 123.116 126.403  1.00  0.74           C  
ATOM     61  O   PRO E  19      83.160 122.100 125.898  1.00  0.74           O  
ATOM     62  CB  PRO E  19      83.029 123.739 128.900  1.00  0.74           C  
ATOM     63  CG  PRO E  19      83.577 125.011 129.552  1.00  0.74           C  
ATOM     64  CD  PRO E  19      83.628 125.990 128.384  1.00  0.74           C  
ATOM     65  N   PRO E  20      81.487 123.553 125.975  1.00  0.77           N  
ATOM     66  CA  PRO E  20      80.663 122.799 125.034  1.00  0.77           C  
ATOM     67  C   PRO E  20      81.294 122.664 123.665  1.00  0.77           C  
ATOM     68  O   PRO E  20      81.192 121.590 123.072  1.00  0.77           O  
ATOM     69  CB  PRO E  20      79.322 123.555 124.989  1.00  0.77           C  
ATOM     70  CG  PRO E  20      79.684 124.975 125.422  1.00  0.77           C  
ATOM     71  CD  PRO E  20      80.781 124.739 126.457  1.00  0.77           C  
ATOM     72  N   LEU E  21      81.954 123.711 123.134  1.00  0.74           N  
ATOM     73  CA  LEU E  21      82.622 123.637 121.846  1.00  0.74           C  
ATOM     74  C   LEU E  21      83.812 122.693 121.836  1.00  0.74           C  
ATOM     75  O   LEU E  21      83.998 121.919 120.896  1.00  0.74           O  
ATOM     76  CB  LEU E  21      83.018 125.034 121.324  1.00  0.74           C  
ATOM     77  CG  LEU E  21      81.815 125.925 120.953  1.00  0.74           C  
ATOM     78  CD1 LEU E  21      82.310 127.327 120.575  1.00  0.74           C  
ATOM     79  CD2 LEU E  21      80.969 125.349 119.805  1.00  0.74           C  
ATOM     80  N   LEU E  22      84.630 122.697 122.906  1.00  0.75           N  
ATOM     81  CA  LEU E  22      85.682 121.715 123.093  1.00  0.75           C  
ATOM     82  C   LEU E  22      85.203 120.299 123.306  1.00  0.75           C  
ATOM     83  O   LEU E  22      85.829 119.360 122.819  1.00  0.75           O  
ATOM     84  CB  LEU E  22      86.641 122.095 124.222  1.00  0.75           C  
ATOM     85  CG  LEU E  22      87.531 123.295 123.880  1.00  0.75           C  
ATOM     86  CD1 LEU E  22      88.502 123.495 125.034  1.00  0.75           C  
ATOM     87  CD2 LEU E  22      88.345 123.137 122.591  1.00  0.75           C  
ATOM     88  N   ILE E  23      84.072 120.094 124.013  1.00  0.76           N  
ATOM     89  CA  ILE E  23      83.442 118.781 124.136  1.00  0.76           C  
ATOM     90  C   ILE E  23      83.058 118.223 122.775  1.00  0.76           C  
ATOM     91  O   ILE E  23      83.429 117.098 122.442  1.00  0.76           O  
ATOM     92  CB  ILE E  23      82.220 118.823 125.059  1.00  0.76           C  
ATOM     93  CG1 ILE E  23      82.672 119.001 126.525  1.00  0.76           C  
ATOM     94  CG2 ILE E  23      81.323 117.565 124.923  1.00  0.76           C  
ATOM     95  CD1 ILE E  23      81.537 119.445 127.455  1.00  0.76           C  
ATOM     96  N   VAL E  24      82.380 119.022 121.918  1.00  0.79           N  
ATOM     97  CA  VAL E  24      82.011 118.606 120.565  1.00  0.79           C  
ATOM     98  C   VAL E  24      83.240 118.309 119.720  1.00  0.79           C  
ATOM     99  O   VAL E  24      83.316 117.276 119.047  1.00  0.79           O  
ATOM    100  CB  VAL E  24      81.122 119.636 119.861  1.00  0.79           C  
ATOM    101  CG1 VAL E  24      80.869 119.262 118.382  1.00  0.79           C  
ATOM    102  CG2 VAL E  24      79.776 119.722 120.606  1.00  0.79           C  
ATOM    103  N   ALA E  25      84.260 119.192 119.791  1.00  0.79           N  
ATOM    104  CA  ALA E  25      85.520 119.035 119.094  1.00  0.79           C  
ATOM    105  C   ALA E  25      86.300 117.790 119.482  1.00  0.79           C  
ATOM    106  O   ALA E  25      86.777 117.047 118.623  1.00  0.79           O  
ATOM    107  CB  ALA E  25      86.406 120.285 119.264  1.00  0.79           C  
ATOM    108  N   PHE E  26      86.397 117.504 120.797  1.00  0.73           N  
ATOM    109  CA  PHE E  26      86.975 116.283 121.313  1.00  0.73           C  
ATOM    110  C   PHE E  26      86.206 115.056 120.872  1.00  0.73           C  
ATOM    111  O   PHE E  26      86.814 114.126 120.358  1.00  0.73           O  
ATOM    112  CB  PHE E  26      87.055 116.322 122.867  1.00  0.73           C  
ATOM    113  CG  PHE E  26      87.550 115.023 123.472  1.00  0.73           C  
ATOM    114  CD1 PHE E  26      88.919 114.796 123.594  1.00  0.73           C  
ATOM    115  CD2 PHE E  26      86.676 113.987 123.847  1.00  0.73           C  
ATOM    116  CE1 PHE E  26      89.416 113.621 124.167  1.00  0.73           C  
ATOM    117  CE2 PHE E  26      87.165 112.775 124.350  1.00  0.73           C  
ATOM    118  CZ  PHE E  26      88.537 112.605 124.542  1.00  0.73           C  
ATOM    119  N   VAL E  27      84.865 115.009 121.031  1.00  0.78           N  
ATOM    120  CA  VAL E  27      84.123 113.793 120.711  1.00  0.78           C  
ATOM    121  C   VAL E  27      84.210 113.441 119.237  1.00  0.78           C  
ATOM    122  O   VAL E  27      84.636 112.345 118.877  1.00  0.78           O  
ATOM    123  CB  VAL E  27      82.666 113.844 121.179  1.00  0.78           C  
ATOM    124  CG1 VAL E  27      81.865 112.606 120.716  1.00  0.78           C  
ATOM    125  CG2 VAL E  27      82.648 113.901 122.720  1.00  0.78           C  
ATOM    126  N   LEU E  28      83.906 114.380 118.323  1.00  0.76           N  
ATOM    127  CA  LEU E  28      83.978 114.103 116.900  1.00  0.76           C  
ATOM    128  C   LEU E  28      85.390 113.878 116.401  1.00  0.76           C  
ATOM    129  O   LEU E  28      85.642 112.989 115.583  1.00  0.76           O  
ATOM    130  CB  LEU E  28      83.293 115.213 116.087  1.00  0.76           C  
ATOM    131  CG  LEU E  28      81.764 115.274 116.258  1.00  0.76           C  
ATOM    132  CD1 LEU E  28      81.215 116.511 115.532  1.00  0.76           C  
ATOM    133  CD2 LEU E  28      81.070 113.999 115.752  1.00  0.76           C  
ATOM    134  N   GLY E  29      86.370 114.650 116.913  1.00  0.78           N  
ATOM    135  CA  GLY E  29      87.758 114.480 116.530  1.00  0.78           C  
ATOM    136  C   GLY E  29      88.360 113.207 117.042  1.00  0.78           C  
ATOM    137  O   GLY E  29      89.108 112.549 116.330  1.00  0.78           O  
ATOM    138  N   ALA E  30      88.037 112.785 118.275  1.00  0.77           N  
ATOM    139  CA  ALA E  30      88.460 111.513 118.820  1.00  0.77           C  
ATOM    140  C   ALA E  30      87.908 110.329 118.041  1.00  0.77           C  
ATOM    141  O   ALA E  30      88.648 109.402 117.710  1.00  0.77           O  
ATOM    142  CB  ALA E  30      88.032 111.385 120.295  1.00  0.77           C  
ATOM    143  N   LEU E  31      86.603 110.359 117.680  1.00  0.76           N  
ATOM    144  CA  LEU E  31      86.009 109.334 116.835  1.00  0.76           C  
ATOM    145  C   LEU E  31      86.632 109.295 115.451  1.00  0.76           C  
ATOM    146  O   LEU E  31      87.053 108.238 114.983  1.00  0.76           O  
ATOM    147  CB  LEU E  31      84.469 109.478 116.698  1.00  0.76           C  
ATOM    148  CG  LEU E  31      83.655 109.354 118.006  1.00  0.76           C  
ATOM    149  CD1 LEU E  31      82.146 109.357 117.705  1.00  0.76           C  
ATOM    150  CD2 LEU E  31      84.046 108.152 118.881  1.00  0.76           C  
ATOM    151  N   GLY E  32      86.799 110.447 114.774  1.00  0.80           N  
ATOM    152  CA  GLY E  32      87.379 110.452 113.440  1.00  0.80           C  
ATOM    153  C   GLY E  32      88.844 110.087 113.394  1.00  0.80           C  
ATOM    154  O   GLY E  32      89.275 109.320 112.538  1.00  0.80           O  
ATOM    155  N   ASN E  33      89.657 110.602 114.335  1.00  0.75           N  
ATOM    156  CA  ASN E  33      91.063 110.242 114.435  1.00  0.75           C  
ATOM    157  C   ASN E  33      91.285 108.793 114.814  1.00  0.75           C  
ATOM    158  O   ASN E  33      92.116 108.113 114.214  1.00  0.75           O  
ATOM    159  CB  ASN E  33      91.838 111.153 115.408  1.00  0.75           C  
ATOM    160  CG  ASN E  33      92.024 112.498 114.725  1.00  0.75           C  
ATOM    161  ND2 ASN E  33      91.443 113.589 115.256  1.00  0.75           N  
ATOM    162  OD1 ASN E  33      92.687 112.550 113.689  1.00  0.75           O  
ATOM    163  N   GLY E  34      90.514 108.257 115.784  1.00  0.79           N  
ATOM    164  CA  GLY E  34      90.650 106.867 116.200  1.00  0.79           C  
ATOM    165  C   GLY E  34      90.238 105.885 115.127  1.00  0.79           C  
ATOM    166  O   GLY E  34      90.927 104.900 114.885  1.00  0.79           O  
ATOM    167  N   VAL E  35      89.131 106.160 114.401  1.00  0.78           N  
ATOM    168  CA  VAL E  35      88.710 105.369 113.245  1.00  0.78           C  
ATOM    169  C   VAL E  35      89.717 105.406 112.113  1.00  0.78           C  
ATOM    170  O   VAL E  35      90.053 104.371 111.534  1.00  0.78           O  
ATOM    171  CB  VAL E  35      87.361 105.823 112.690  1.00  0.78           C  
ATOM    172  CG1 VAL E  35      87.004 105.138 111.350  1.00  0.78           C  
ATOM    173  CG2 VAL E  35      86.251 105.507 113.703  1.00  0.78           C  
ATOM    174  N   ALA E  36      90.260 106.595 111.772  1.00  0.78           N  
ATOM    175  CA  ALA E  36      91.260 106.713 110.736  1.00  0.78           C  
ATOM    176  C   ALA E  36      92.537 105.952 111.076  1.00  0.78           C  
ATOM    177  O   ALA E  36      93.023 105.158 110.271  1.00  0.78           O  
ATOM    178  CB  ALA E  36      91.565 108.198 110.471  1.00  0.78           C  
ATOM    179  N   LEU E  37      93.050 106.101 112.319  1.00  0.75           N  
ATOM    180  CA  LEU E  37      94.190 105.363 112.849  1.00  0.75           C  
ATOM    181  C   LEU E  37      93.991 103.859 112.797  1.00  0.75           C  
ATOM    182  O   LEU E  37      94.899 103.130 112.404  1.00  0.75           O  
ATOM    183  CB  LEU E  37      94.515 105.783 114.306  1.00  0.75           C  
ATOM    184  CG  LEU E  37      95.282 107.114 114.447  1.00  0.75           C  
ATOM    185  CD1 LEU E  37      95.265 107.587 115.909  1.00  0.75           C  
ATOM    186  CD2 LEU E  37      96.731 106.995 113.949  1.00  0.75           C  
ATOM    187  N   CYS E  38      92.783 103.355 113.121  1.00  0.78           N  
ATOM    188  CA  CYS E  38      92.444 101.946 112.964  1.00  0.78           C  
ATOM    189  C   CYS E  38      92.552 101.457 111.519  1.00  0.78           C  
ATOM    190  O   CYS E  38      93.121 100.396 111.259  1.00  0.78           O  
ATOM    191  CB  CYS E  38      91.030 101.624 113.520  1.00  0.78           C  
ATOM    192  SG  CYS E  38      90.938 101.687 115.338  1.00  0.78           S  
ATOM    193  N   GLY E  39      92.071 102.244 110.533  1.00  0.73           N  
ATOM    194  CA  GLY E  39      92.192 101.892 109.119  1.00  0.73           C  
ATOM    195  C   GLY E  39      93.596 101.942 108.567  1.00  0.73           C  
ATOM    196  O   GLY E  39      93.998 101.080 107.790  1.00  0.73           O  
ATOM    197  N   PHE E  40      94.400 102.938 108.979  1.00  0.68           N  
ATOM    198  CA  PHE E  40      95.822 103.001 108.670  1.00  0.68           C  
ATOM    199  C   PHE E  40      96.651 101.883 109.293  1.00  0.68           C  
ATOM    200  O   PHE E  40      97.523 101.323 108.632  1.00  0.68           O  
ATOM    201  CB  PHE E  40      96.465 104.320 109.155  1.00  0.68           C  
ATOM    202  CG  PHE E  40      96.109 105.529 108.337  1.00  0.68           C  
ATOM    203  CD1 PHE E  40      96.681 105.733 107.074  1.00  0.68           C  
ATOM    204  CD2 PHE E  40      95.298 106.543 108.865  1.00  0.68           C  
ATOM    205  CE1 PHE E  40      96.390 106.888 106.340  1.00  0.68           C  
ATOM    206  CE2 PHE E  40      94.941 107.657 108.100  1.00  0.68           C  
ATOM    207  CZ  PHE E  40      95.482 107.822 106.827  1.00  0.68           C  
ATOM    208  N   CYS E  41      96.420 101.557 110.582  1.00  0.77           N  
ATOM    209  CA  CYS E  41      97.125 100.502 111.297  1.00  0.77           C  
ATOM    210  C   CYS E  41      96.822  99.083 110.833  1.00  0.77           C  
ATOM    211  O   CYS E  41      97.721  98.242 110.822  1.00  0.77           O  
ATOM    212  CB  CYS E  41      96.909 100.591 112.834  1.00  0.77           C  
ATOM    213  SG  CYS E  41      97.776 102.010 113.591  1.00  0.77           S  
ATOM    214  N   PHE E  42      95.557  98.762 110.477  1.00  0.67           N  
ATOM    215  CA  PHE E  42      95.174  97.386 110.186  1.00  0.67           C  
ATOM    216  C   PHE E  42      94.612  97.133 108.795  1.00  0.67           C  
ATOM    217  O   PHE E  42      94.928  96.130 108.156  1.00  0.67           O  
ATOM    218  CB  PHE E  42      94.049  96.945 111.157  1.00  0.67           C  
ATOM    219  CG  PHE E  42      94.428  97.166 112.593  1.00  0.67           C  
ATOM    220  CD1 PHE E  42      95.608  96.622 113.122  1.00  0.67           C  
ATOM    221  CD2 PHE E  42      93.606  97.937 113.430  1.00  0.67           C  
ATOM    222  CE1 PHE E  42      95.961  96.845 114.457  1.00  0.67           C  
ATOM    223  CE2 PHE E  42      93.953  98.157 114.767  1.00  0.67           C  
ATOM    224  CZ  PHE E  42      95.131  97.608 115.282  1.00  0.67           C  
ATOM    225  N   HIS E  43      93.717  98.006 108.295  1.00  0.60           N  
ATOM    226  CA  HIS E  43      93.025  97.790 107.032  1.00  0.60           C  
ATOM    227  C   HIS E  43      93.879  97.984 105.793  1.00  0.60           C  
ATOM    228  O   HIS E  43      93.729  97.266 104.801  1.00  0.60           O  
ATOM    229  CB  HIS E  43      91.749  98.644 106.901  1.00  0.60           C  
ATOM    230  CG  HIS E  43      90.685  98.244 107.868  1.00  0.60           C  
ATOM    231  CD2 HIS E  43      89.591  97.462 107.663  1.00  0.60           C  
ATOM    232  ND1 HIS E  43      90.718  98.692 109.168  1.00  0.60           N  
ATOM    233  CE1 HIS E  43      89.642  98.187 109.734  1.00  0.60           C  
ATOM    234  NE2 HIS E  43      88.928  97.434 108.868  1.00  0.60           N  
ATOM    235  N   MET E  44      94.776  98.986 105.800  1.00  0.58           N  
ATOM    236  CA  MET E  44      95.712  99.224 104.718  1.00  0.58           C  
ATOM    237  C   MET E  44      96.718  98.101 104.533  1.00  0.58           C  
ATOM    238  O   MET E  44      97.270  97.558 105.483  1.00  0.58           O  
ATOM    239  CB  MET E  44      96.464 100.571 104.876  1.00  0.58           C  
ATOM    240  CG  MET E  44      95.540 101.802 104.808  1.00  0.58           C  
ATOM    241  SD  MET E  44      94.588 101.969 103.265  1.00  0.58           S  
ATOM    242  CE  MET E  44      95.973 102.299 102.142  1.00  0.58           C  
ATOM    243  N   LYS E  45      96.992  97.720 103.269  1.00  0.58           N  
ATOM    244  CA  LYS E  45      97.883  96.611 102.998  1.00  0.58           C  
ATOM    245  C   LYS E  45      99.336  97.020 103.000  1.00  0.58           C  
ATOM    246  O   LYS E  45     100.145  96.503 103.766  1.00  0.58           O  
ATOM    247  CB  LYS E  45      97.543  96.022 101.605  1.00  0.58           C  
ATOM    248  CG  LYS E  45      96.084  95.555 101.464  1.00  0.58           C  
ATOM    249  CD  LYS E  45      95.729  94.329 102.319  1.00  0.58           C  
ATOM    250  CE  LYS E  45      96.369  93.045 101.793  1.00  0.58           C  
ATOM    251  NZ  LYS E  45      95.934  91.889 102.603  1.00  0.58           N1+
ATOM    252  N   THR E  46      99.683  97.993 102.147  1.00  0.58           N  
ATOM    253  CA  THR E  46     101.056  98.430 101.997  1.00  0.58           C  
ATOM    254  C   THR E  46     100.996  99.892 101.682  1.00  0.58           C  
ATOM    255  O   THR E  46     100.737 100.311 100.554  1.00  0.58           O  
ATOM    256  CB  THR E  46     101.820  97.738 100.877  1.00  0.58           C  
ATOM    257  CG2 THR E  46     103.280  98.206 100.848  1.00  0.58           C  
ATOM    258  OG1 THR E  46     101.852  96.335 101.078  1.00  0.58           O  
ATOM    259  N   TRP E  47     101.192 100.732 102.703  1.00  0.51           N  
ATOM    260  CA  TRP E  47     101.124 102.162 102.561  1.00  0.51           C  
ATOM    261  C   TRP E  47     102.403 102.796 101.997  1.00  0.51           C  
ATOM    262  O   TRP E  47     103.521 102.340 102.223  1.00  0.51           O  
ATOM    263  CB  TRP E  47     100.704 102.775 103.913  1.00  0.51           C  
ATOM    264  CG  TRP E  47     101.573 102.450 105.093  1.00  0.51           C  
ATOM    265  CD1 TRP E  47     102.719 103.079 105.459  1.00  0.51           C  
ATOM    266  CD2 TRP E  47     101.345 101.412 106.047  1.00  0.51           C  
ATOM    267  CE2 TRP E  47     102.421 101.464 106.965  1.00  0.51           C  
ATOM    268  CE3 TRP E  47     100.340 100.467 106.168  1.00  0.51           C  
ATOM    269  NE1 TRP E  47     103.240 102.503 106.587  1.00  0.51           N  
ATOM    270  CZ2 TRP E  47     102.504 100.553 108.004  1.00  0.51           C  
ATOM    271  CZ3 TRP E  47     100.425  99.551 107.219  1.00  0.51           C  
ATOM    272  CH2 TRP E  47     101.495  99.586 108.123  1.00  0.51           C  
ATOM    273  N   LYS E  48     102.244 103.884 101.216  1.00  0.64           N  
ATOM    274  CA  LYS E  48     103.302 104.611 100.537  1.00  0.64           C  
ATOM    275  C   LYS E  48     103.671 105.886 101.279  1.00  0.64           C  
ATOM    276  O   LYS E  48     102.924 106.244 102.187  1.00  0.64           O  
ATOM    277  CB  LYS E  48     102.802 104.928  99.119  1.00  0.64           C  
ATOM    278  CG  LYS E  48     102.842 103.692  98.221  1.00  0.64           C  
ATOM    279  CD  LYS E  48     102.601 104.086  96.760  1.00  0.64           C  
ATOM    280  CE  LYS E  48     102.574 102.917  95.776  1.00  0.64           C  
ATOM    281  NZ  LYS E  48     103.922 102.320  95.676  1.00  0.64           N1+
ATOM    282  N   PRO E  49     104.766 106.607 100.986  1.00  0.73           N  
ATOM    283  CA  PRO E  49     105.124 107.872 101.632  1.00  0.73           C  
ATOM    284  C   PRO E  49     104.021 108.880 101.901  1.00  0.73           C  
ATOM    285  O   PRO E  49     103.959 109.403 103.011  1.00  0.73           O  
ATOM    286  CB  PRO E  49     106.170 108.495 100.714  1.00  0.73           C  
ATOM    287  CG  PRO E  49     106.827 107.323  99.994  1.00  0.73           C  
ATOM    288  CD  PRO E  49     105.771 106.224  99.987  1.00  0.73           C  
ATOM    289  N   SER E  50     103.134 109.140 100.916  1.00  0.72           N  
ATOM    290  CA  SER E  50     101.993 110.037 101.047  1.00  0.72           C  
ATOM    291  C   SER E  50     101.073 109.616 102.190  1.00  0.72           C  
ATOM    292  O   SER E  50     100.659 110.410 103.032  1.00  0.72           O  
ATOM    293  CB  SER E  50     101.092 110.075  99.771  1.00  0.72           C  
ATOM    294  OG  SER E  50     101.820 110.292  98.577  1.00  0.72           O  
ATOM    295  N   THR E  51     100.788 108.305 102.282  1.00  0.70           N  
ATOM    296  CA  THR E  51     100.052 107.628 103.346  1.00  0.70           C  
ATOM    297  C   THR E  51     100.772 107.706 104.684  1.00  0.70           C  
ATOM    298  O   THR E  51     100.144 107.926 105.715  1.00  0.70           O  
ATOM    299  CB  THR E  51      99.738 106.179 103.006  1.00  0.70           C  
ATOM    300  CG2 THR E  51      98.822 105.540 104.050  1.00  0.70           C  
ATOM    301  OG1 THR E  51      99.046 106.064 101.774  1.00  0.70           O  
ATOM    302  N   VAL E  52     102.122 107.579 104.711  1.00  0.79           N  
ATOM    303  CA  VAL E  52     102.948 107.819 105.902  1.00  0.79           C  
ATOM    304  C   VAL E  52     102.771 109.244 106.414  1.00  0.79           C  
ATOM    305  O   VAL E  52     102.528 109.468 107.598  1.00  0.79           O  
ATOM    306  CB  VAL E  52     104.444 107.547 105.658  1.00  0.79           C  
ATOM    307  CG1 VAL E  52     105.337 107.924 106.859  1.00  0.79           C  
ATOM    308  CG2 VAL E  52     104.662 106.063 105.344  1.00  0.79           C  
ATOM    309  N   TYR E  53     102.817 110.261 105.531  1.00  0.79           N  
ATOM    310  CA  TYR E  53     102.585 111.656 105.896  1.00  0.79           C  
ATOM    311  C   TYR E  53     101.192 111.917 106.451  1.00  0.79           C  
ATOM    312  O   TYR E  53     101.031 112.605 107.459  1.00  0.79           O  
ATOM    313  CB  TYR E  53     102.854 112.618 104.708  1.00  0.79           C  
ATOM    314  CG  TYR E  53     104.232 112.456 104.124  1.00  0.79           C  
ATOM    315  CD1 TYR E  53     105.354 112.182 104.923  1.00  0.79           C  
ATOM    316  CD2 TYR E  53     104.416 112.594 102.738  1.00  0.79           C  
ATOM    317  CE1 TYR E  53     106.618 112.023 104.349  1.00  0.79           C  
ATOM    318  CE2 TYR E  53     105.685 112.434 102.161  1.00  0.79           C  
ATOM    319  CZ  TYR E  53     106.785 112.160 102.979  1.00  0.79           C  
ATOM    320  OH  TYR E  53     108.087 112.043 102.473  1.00  0.79           O  
ATOM    321  N   LEU E  54     100.164 111.316 105.828  1.00  0.76           N  
ATOM    322  CA  LEU E  54      98.793 111.295 106.307  1.00  0.76           C  
ATOM    323  C   LEU E  54      98.631 110.615 107.662  1.00  0.76           C  
ATOM    324  O   LEU E  54      97.955 111.131 108.548  1.00  0.76           O  
ATOM    325  CB  LEU E  54      97.894 110.618 105.248  1.00  0.76           C  
ATOM    326  CG  LEU E  54      97.688 111.437 103.955  1.00  0.76           C  
ATOM    327  CD1 LEU E  54      97.039 110.560 102.875  1.00  0.76           C  
ATOM    328  CD2 LEU E  54      96.865 112.718 104.159  1.00  0.76           C  
ATOM    329  N   PHE E  55      99.297 109.470 107.905  1.00  0.76           N  
ATOM    330  CA  PHE E  55      99.319 108.828 109.207  1.00  0.76           C  
ATOM    331  C   PHE E  55      99.891 109.736 110.294  1.00  0.76           C  
ATOM    332  O   PHE E  55      99.325 109.873 111.374  1.00  0.76           O  
ATOM    333  CB  PHE E  55     100.142 107.517 109.114  1.00  0.76           C  
ATOM    334  CG  PHE E  55     100.149 106.766 110.414  1.00  0.76           C  
ATOM    335  CD1 PHE E  55      99.028 106.007 110.738  1.00  0.76           C  
ATOM    336  CD2 PHE E  55     101.198 106.850 111.344  1.00  0.76           C  
ATOM    337  CE1 PHE E  55      98.978 105.252 111.909  1.00  0.76           C  
ATOM    338  CE2 PHE E  55     101.132 106.139 112.551  1.00  0.76           C  
ATOM    339  CZ  PHE E  55     100.033 105.318 112.820  1.00  0.76           C  
ATOM    340  N   ASN E  56     101.013 110.414 110.010  1.00  0.82           N  
ATOM    341  CA  ASN E  56     101.630 111.369 110.917  1.00  0.82           C  
ATOM    342  C   ASN E  56     100.813 112.596 111.226  1.00  0.82           C  
ATOM    343  O   ASN E  56     100.798 113.063 112.365  1.00  0.82           O  
ATOM    344  CB  ASN E  56     102.977 111.836 110.372  1.00  0.82           C  
ATOM    345  CG  ASN E  56     103.931 110.695 110.597  1.00  0.82           C  
ATOM    346  ND2 ASN E  56     104.487 110.118 109.513  1.00  0.82           N  
ATOM    347  OD1 ASN E  56     104.176 110.318 111.748  1.00  0.82           O  
ATOM    348  N   LEU E  57     100.094 113.131 110.225  1.00  0.82           N  
ATOM    349  CA  LEU E  57      99.081 114.141 110.434  1.00  0.82           C  
ATOM    350  C   LEU E  57      98.015 113.629 111.405  1.00  0.82           C  
ATOM    351  O   LEU E  57      97.810 114.229 112.456  1.00  0.82           O  
ATOM    352  CB  LEU E  57      98.495 114.541 109.060  1.00  0.82           C  
ATOM    353  CG  LEU E  57      97.328 115.542 109.084  1.00  0.82           C  
ATOM    354  CD1 LEU E  57      97.670 116.870 109.772  1.00  0.82           C  
ATOM    355  CD2 LEU E  57      96.788 115.761 107.661  1.00  0.82           C  
ATOM    356  N   ALA E  58      97.447 112.422 111.170  1.00  0.84           N  
ATOM    357  CA  ALA E  58      96.463 111.781 112.032  1.00  0.84           C  
ATOM    358  C   ALA E  58      96.946 111.546 113.460  1.00  0.84           C  
ATOM    359  O   ALA E  58      96.208 111.744 114.423  1.00  0.84           O  
ATOM    360  CB  ALA E  58      96.019 110.424 111.434  1.00  0.84           C  
ATOM    361  N   VAL E  59      98.220 111.137 113.636  1.00  0.84           N  
ATOM    362  CA  VAL E  59      98.884 111.054 114.933  1.00  0.84           C  
ATOM    363  C   VAL E  59      98.970 112.403 115.625  1.00  0.84           C  
ATOM    364  O   VAL E  59      98.618 112.523 116.800  1.00  0.84           O  
ATOM    365  CB  VAL E  59     100.282 110.444 114.814  1.00  0.84           C  
ATOM    366  CG1 VAL E  59     101.138 110.620 116.092  1.00  0.84           C  
ATOM    367  CG2 VAL E  59     100.127 108.946 114.502  1.00  0.84           C  
ATOM    368  N   ALA E  60      99.388 113.474 114.915  1.00  0.86           N  
ATOM    369  CA  ALA E  60      99.422 114.817 115.456  1.00  0.86           C  
ATOM    370  C   ALA E  60      98.043 115.316 115.855  1.00  0.86           C  
ATOM    371  O   ALA E  60      97.859 115.800 116.971  1.00  0.86           O  
ATOM    372  CB  ALA E  60     100.092 115.793 114.464  1.00  0.86           C  
ATOM    373  N   ASP E  61      97.023 115.129 115.003  1.00  0.81           N  
ATOM    374  CA  ASP E  61      95.654 115.470 115.327  1.00  0.81           C  
ATOM    375  C   ASP E  61      95.127 114.713 116.522  1.00  0.81           C  
ATOM    376  O   ASP E  61      94.604 115.314 117.456  1.00  0.81           O  
ATOM    377  CB  ASP E  61      94.731 115.215 114.125  1.00  0.81           C  
ATOM    378  CG  ASP E  61      95.194 116.069 112.964  1.00  0.81           C  
ATOM    379  OD1 ASP E  61      95.696 117.193 113.242  1.00  0.81           O  
ATOM    380  OD2 ASP E  61      95.106 115.577 111.814  1.00  0.81           O1-
ATOM    381  N   PHE E  62      95.329 113.385 116.584  1.00  0.76           N  
ATOM    382  CA  PHE E  62      94.938 112.561 117.710  1.00  0.76           C  
ATOM    383  C   PHE E  62      95.576 113.027 119.017  1.00  0.76           C  
ATOM    384  O   PHE E  62      94.876 113.230 120.007  1.00  0.76           O  
ATOM    385  CB  PHE E  62      95.284 111.076 117.412  1.00  0.76           C  
ATOM    386  CG  PHE E  62      94.923 110.143 118.538  1.00  0.76           C  
ATOM    387  CD1 PHE E  62      93.587 109.824 118.825  1.00  0.76           C  
ATOM    388  CD2 PHE E  62      95.933 109.615 119.356  1.00  0.76           C  
ATOM    389  CE1 PHE E  62      93.270 108.979 119.897  1.00  0.76           C  
ATOM    390  CE2 PHE E  62      95.619 108.773 120.428  1.00  0.76           C  
ATOM    391  CZ  PHE E  62      94.287 108.445 120.693  1.00  0.76           C  
ATOM    392  N   LEU E  63      96.898 113.285 119.034  1.00  0.78           N  
ATOM    393  CA  LEU E  63      97.598 113.788 120.205  1.00  0.78           C  
ATOM    394  C   LEU E  63      97.099 115.155 120.670  1.00  0.78           C  
ATOM    395  O   LEU E  63      96.930 115.397 121.865  1.00  0.78           O  
ATOM    396  CB  LEU E  63      99.121 113.791 119.987  1.00  0.78           C  
ATOM    397  CG  LEU E  63      99.764 112.398 119.855  1.00  0.78           C  
ATOM    398  CD1 LEU E  63     101.235 112.553 119.444  1.00  0.78           C  
ATOM    399  CD2 LEU E  63      99.642 111.564 121.139  1.00  0.78           C  
ATOM    400  N   LEU E  64      96.787 116.061 119.721  1.00  0.79           N  
ATOM    401  CA  LEU E  64      96.128 117.329 119.986  1.00  0.79           C  
ATOM    402  C   LEU E  64      94.713 117.186 120.548  1.00  0.79           C  
ATOM    403  O   LEU E  64      94.278 117.953 121.407  1.00  0.79           O  
ATOM    404  CB  LEU E  64      96.090 118.215 118.718  1.00  0.79           C  
ATOM    405  CG  LEU E  64      95.637 119.667 118.966  1.00  0.79           C  
ATOM    406  CD1 LEU E  64      96.552 120.395 119.939  1.00  0.79           C  
ATOM    407  CD2 LEU E  64      95.594 120.451 117.663  1.00  0.79           C  
ATOM    408  N   MET E  65      93.935 116.200 120.067  1.00  0.74           N  
ATOM    409  CA  MET E  65      92.624 115.879 120.606  1.00  0.74           C  
ATOM    410  C   MET E  65      92.640 115.315 122.009  1.00  0.74           C  
ATOM    411  O   MET E  65      91.865 115.734 122.864  1.00  0.74           O  
ATOM    412  CB  MET E  65      91.821 114.964 119.656  1.00  0.74           C  
ATOM    413  CG  MET E  65      91.454 115.620 118.309  1.00  0.74           C  
ATOM    414  SD  MET E  65      90.386 117.086 118.410  1.00  0.74           S  
ATOM    415  CE  MET E  65      91.749 118.281 118.444  1.00  0.74           C  
ATOM    416  N   ILE E  66      93.548 114.389 122.340  1.00  0.74           N  
ATOM    417  CA  ILE E  66      93.519 113.724 123.636  1.00  0.74           C  
ATOM    418  C   ILE E  66      93.893 114.622 124.820  1.00  0.74           C  
ATOM    419  O   ILE E  66      93.617 114.290 125.975  1.00  0.74           O  
ATOM    420  CB  ILE E  66      94.320 112.433 123.646  1.00  0.74           C  
ATOM    421  CG1 ILE E  66      95.805 112.694 123.336  1.00  0.74           C  
ATOM    422  CG2 ILE E  66      93.661 111.455 122.646  1.00  0.74           C  
ATOM    423  CD1 ILE E  66      96.717 111.492 123.592  1.00  0.74           C  
ATOM    424  N   CYS E  67      94.479 115.815 124.570  1.00  0.75           N  
ATOM    425  CA  CYS E  67      94.794 116.800 125.590  1.00  0.75           C  
ATOM    426  C   CYS E  67      93.684 117.845 125.760  1.00  0.75           C  
ATOM    427  O   CYS E  67      93.741 118.700 126.648  1.00  0.75           O  
ATOM    428  CB  CYS E  67      96.190 117.460 125.367  1.00  0.75           C  
ATOM    429  SG  CYS E  67      96.451 118.172 123.719  1.00  0.75           S  
ATOM    430  N   LEU E  68      92.587 117.760 124.974  1.00  0.75           N  
ATOM    431  CA  LEU E  68      91.394 118.571 125.166  1.00  0.75           C  
ATOM    432  C   LEU E  68      90.634 118.392 126.484  1.00  0.75           C  
ATOM    433  O   LEU E  68      90.207 119.425 127.001  1.00  0.75           O  
ATOM    434  CB  LEU E  68      90.404 118.494 123.981  1.00  0.75           C  
ATOM    435  CG  LEU E  68      90.921 119.056 122.640  1.00  0.75           C  
ATOM    436  CD1 LEU E  68      89.766 119.053 121.626  1.00  0.75           C  
ATOM    437  CD2 LEU E  68      91.543 120.459 122.755  1.00  0.75           C  
ATOM    438  N   PRO E  69      90.420 117.231 127.128  1.00  0.76           N  
ATOM    439  CA  PRO E  69      89.672 117.143 128.380  1.00  0.76           C  
ATOM    440  C   PRO E  69      90.268 117.985 129.475  1.00  0.76           C  
ATOM    441  O   PRO E  69      89.529 118.582 130.252  1.00  0.76           O  
ATOM    442  CB  PRO E  69      89.698 115.653 128.744  1.00  0.76           C  
ATOM    443  CG  PRO E  69      89.783 114.962 127.386  1.00  0.76           C  
ATOM    444  CD  PRO E  69      90.685 115.902 126.587  1.00  0.76           C  
ATOM    445  N   PHE E  70      91.608 118.073 129.521  1.00  0.72           N  
ATOM    446  CA  PHE E  70      92.335 118.916 130.450  1.00  0.72           C  
ATOM    447  C   PHE E  70      92.066 120.400 130.224  1.00  0.72           C  
ATOM    448  O   PHE E  70      91.895 121.177 131.163  1.00  0.72           O  
ATOM    449  CB  PHE E  70      93.859 118.662 130.409  1.00  0.72           C  
ATOM    450  CG  PHE E  70      94.190 117.206 130.507  1.00  0.72           C  
ATOM    451  CD1 PHE E  70      94.203 116.556 131.746  1.00  0.72           C  
ATOM    452  CD2 PHE E  70      94.519 116.477 129.358  1.00  0.72           C  
ATOM    453  CE1 PHE E  70      94.533 115.199 131.834  1.00  0.72           C  
ATOM    454  CE2 PHE E  70      94.832 115.115 129.434  1.00  0.72           C  
ATOM    455  CZ  PHE E  70      94.843 114.475 130.677  1.00  0.72           C  
ATOM    456  N   ARG E  71      91.991 120.839 128.948  1.00  0.72           N  
ATOM    457  CA  ARG E  71      91.551 122.177 128.583  1.00  0.72           C  
ATOM    458  C   ARG E  71      90.123 122.466 128.968  1.00  0.72           C  
ATOM    459  O   ARG E  71      89.824 123.522 129.519  1.00  0.72           O  
ATOM    460  CB  ARG E  71      91.760 122.477 127.077  1.00  0.72           C  
ATOM    461  CG  ARG E  71      93.239 122.492 126.652  1.00  0.72           C  
ATOM    462  CD  ARG E  71      94.157 123.228 127.634  1.00  0.72           C  
ATOM    463  NE  ARG E  71      93.688 124.645 127.729  1.00  0.72           N  
ATOM    464  CZ  ARG E  71      94.115 125.502 128.660  1.00  0.72           C  
ATOM    465  NH1 ARG E  71      94.902 125.100 129.647  1.00  0.72           N1+
ATOM    466  NH2 ARG E  71      93.850 126.798 128.568  1.00  0.72           N  
ATOM    467  N   THR E  72      89.213 121.508 128.756  1.00  0.74           N  
ATOM    468  CA  THR E  72      87.839 121.598 129.237  1.00  0.74           C  
ATOM    469  C   THR E  72      87.753 121.741 130.750  1.00  0.74           C  
ATOM    470  O   THR E  72      87.039 122.607 131.258  1.00  0.74           O  
ATOM    471  CB  THR E  72      87.014 120.403 128.794  1.00  0.74           C  
ATOM    472  CG2 THR E  72      85.559 120.490 129.268  1.00  0.74           C  
ATOM    473  OG1 THR E  72      86.971 120.359 127.375  1.00  0.74           O  
ATOM    474  N   ASP E  73      88.531 120.944 131.512  1.00  0.73           N  
ATOM    475  CA  ASP E  73      88.595 121.000 132.962  1.00  0.73           C  
ATOM    476  C   ASP E  73      89.132 122.326 133.507  1.00  0.73           C  
ATOM    477  O   ASP E  73      88.658 122.852 134.513  1.00  0.73           O  
ATOM    478  CB  ASP E  73      89.405 119.789 133.496  1.00  0.73           C  
ATOM    479  CG  ASP E  73      88.772 119.170 134.734  1.00  0.73           C  
ATOM    480  OD1 ASP E  73      87.850 119.792 135.327  1.00  0.73           O  
ATOM    481  OD2 ASP E  73      89.218 118.076 135.141  1.00  0.73           O1-
ATOM    482  N   TYR E  74      90.135 122.923 132.832  1.00  0.70           N  
ATOM    483  CA  TYR E  74      90.610 124.277 133.070  1.00  0.70           C  
ATOM    484  C   TYR E  74      89.554 125.356 132.805  1.00  0.70           C  
ATOM    485  O   TYR E  74      89.423 126.342 133.538  1.00  0.70           O  
ATOM    486  CB  TYR E  74      91.848 124.515 132.170  1.00  0.70           C  
ATOM    487  CG  TYR E  74      92.522 125.820 132.465  1.00  0.70           C  
ATOM    488  CD1 TYR E  74      92.521 126.862 131.533  1.00  0.70           C  
ATOM    489  CD2 TYR E  74      93.123 126.033 133.704  1.00  0.70           C  
ATOM    490  CE1 TYR E  74      93.177 128.067 131.805  1.00  0.70           C  
ATOM    491  CE2 TYR E  74      93.776 127.232 133.990  1.00  0.70           C  
ATOM    492  CZ  TYR E  74      93.795 128.249 133.039  1.00  0.70           C  
ATOM    493  OH  TYR E  74      94.298 129.506 133.366  1.00  0.70           O  
ATOM    494  N   TYR E  75      88.789 125.195 131.713  1.00  0.71           N  
ATOM    495  CA  TYR E  75      87.788 126.141 131.265  1.00  0.71           C  
ATOM    496  C   TYR E  75      86.499 126.157 132.046  1.00  0.71           C  
ATOM    497  O   TYR E  75      85.907 127.219 132.228  1.00  0.71           O  
ATOM    498  CB  TYR E  75      87.499 125.976 129.760  1.00  0.71           C  
ATOM    499  CG  TYR E  75      88.626 126.512 128.913  1.00  0.71           C  
ATOM    500  CD1 TYR E  75      89.413 127.634 129.241  1.00  0.71           C  
ATOM    501  CD2 TYR E  75      88.872 125.873 127.698  1.00  0.71           C  
ATOM    502  CE1 TYR E  75      90.448 128.056 128.396  1.00  0.71           C  
ATOM    503  CE2 TYR E  75      89.898 126.295 126.849  1.00  0.71           C  
ATOM    504  CZ  TYR E  75      90.704 127.367 127.213  1.00  0.71           C  
ATOM    505  OH  TYR E  75      91.794 127.731 126.408  1.00  0.71           O  
ATOM    506  N   LEU E  76      86.029 125.011 132.562  1.00  0.71           N  
ATOM    507  CA  LEU E  76      84.795 124.965 133.327  1.00  0.71           C  
ATOM    508  C   LEU E  76      84.828 125.780 134.621  1.00  0.71           C  
ATOM    509  O   LEU E  76      83.838 126.371 135.053  1.00  0.71           O  
ATOM    510  CB  LEU E  76      84.388 123.501 133.588  1.00  0.71           C  
ATOM    511  CG  LEU E  76      82.982 123.332 134.200  1.00  0.71           C  
ATOM    512  CD1 LEU E  76      81.877 123.940 133.318  1.00  0.71           C  
ATOM    513  CD2 LEU E  76      82.690 121.852 134.482  1.00  0.71           C  
ATOM    514  N   ARG E  77      86.009 125.863 135.251  1.00  0.59           N  
ATOM    515  CA  ARG E  77      86.238 126.571 136.491  1.00  0.59           C  
ATOM    516  C   ARG E  77      86.943 127.897 136.267  1.00  0.59           C  
ATOM    517  O   ARG E  77      87.611 128.419 137.160  1.00  0.59           O  
ATOM    518  CB  ARG E  77      87.009 125.670 137.481  1.00  0.59           C  
ATOM    519  CG  ARG E  77      88.139 124.851 136.842  1.00  0.59           C  
ATOM    520  CD  ARG E  77      88.989 124.072 137.845  1.00  0.59           C  
ATOM    521  NE  ARG E  77      88.108 123.136 138.614  1.00  0.59           N  
ATOM    522  CZ  ARG E  77      87.902 121.865 138.265  1.00  0.59           C  
ATOM    523  NH1 ARG E  77      88.562 121.348 137.236  1.00  0.59           N1+
ATOM    524  NH2 ARG E  77      87.033 121.104 138.919  1.00  0.59           N  
ATOM    525  N   ARG E  78      86.788 128.489 135.069  1.00  0.57           N  
ATOM    526  CA  ARG E  78      87.153 129.861 134.801  1.00  0.57           C  
ATOM    527  C   ARG E  78      88.630 130.198 134.884  1.00  0.57           C  
ATOM    528  O   ARG E  78      89.016 131.193 135.496  1.00  0.57           O  
ATOM    529  CB  ARG E  78      86.330 130.846 135.656  1.00  0.57           C  
ATOM    530  CG  ARG E  78      86.059 132.163 134.918  1.00  0.57           C  
ATOM    531  CD  ARG E  78      85.420 133.232 135.788  1.00  0.57           C  
ATOM    532  NE  ARG E  78      86.488 133.706 136.715  1.00  0.57           N  
ATOM    533  CZ  ARG E  78      86.303 134.714 137.576  1.00  0.57           C  
ATOM    534  NH1 ARG E  78      85.171 135.411 137.568  1.00  0.57           N1+
ATOM    535  NH2 ARG E  78      87.254 135.009 138.461  1.00  0.57           N  
ATOM    536  N   ARG E  79      89.474 129.380 134.224  1.00  0.59           N  
ATOM    537  CA  ARG E  79      90.914 129.519 134.213  1.00  0.59           C  
ATOM    538  C   ARG E  79      91.585 129.102 135.511  1.00  0.59           C  
ATOM    539  O   ARG E  79      92.559 129.727 135.927  1.00  0.59           O  
ATOM    540  CB  ARG E  79      91.415 130.923 133.757  1.00  0.59           C  
ATOM    541  CG  ARG E  79      90.938 131.343 132.356  1.00  0.59           C  
ATOM    542  CD  ARG E  79      91.402 132.747 131.956  1.00  0.59           C  
ATOM    543  NE  ARG E  79      92.890 132.739 131.779  1.00  0.59           N  
ATOM    544  CZ  ARG E  79      93.555 132.409 130.664  1.00  0.59           C  
ATOM    545  NH1 ARG E  79      92.943 132.005 129.560  1.00  0.59           N1+
ATOM    546  NH2 ARG E  79      94.883 132.420 130.682  1.00  0.59           N  
ATOM    547  N   HIS E  80      91.133 127.985 136.120  1.00  0.62           N  
ATOM    548  CA  HIS E  80      91.720 127.441 137.331  1.00  0.62           C  
ATOM    549  C   HIS E  80      92.244 126.060 137.050  1.00  0.62           C  
ATOM    550  O   HIS E  80      91.519 125.178 136.601  1.00  0.62           O  
ATOM    551  CB  HIS E  80      90.710 127.310 138.493  1.00  0.62           C  
ATOM    552  CG  HIS E  80      91.283 126.658 139.737  1.00  0.62           C  
ATOM    553  CD2 HIS E  80      91.169 125.413 140.300  1.00  0.62           C  
ATOM    554  ND1 HIS E  80      92.120 127.437 140.495  1.00  0.62           N  
ATOM    555  CE1 HIS E  80      92.488 126.676 141.507  1.00  0.62           C  
ATOM    556  NE2 HIS E  80      91.945 125.443 141.436  1.00  0.62           N  
ATOM    557  N   TRP E  81      93.533 125.827 137.322  1.00  0.68           N  
ATOM    558  CA  TRP E  81      94.170 124.560 137.064  1.00  0.68           C  
ATOM    559  C   TRP E  81      94.408 123.802 138.351  1.00  0.68           C  
ATOM    560  O   TRP E  81      95.097 124.265 139.253  1.00  0.68           O  
ATOM    561  CB  TRP E  81      95.518 124.778 136.362  1.00  0.68           C  
ATOM    562  CG  TRP E  81      96.209 123.514 135.901  1.00  0.68           C  
ATOM    563  CD1 TRP E  81      97.253 122.893 136.506  1.00  0.68           C  
ATOM    564  CD2 TRP E  81      95.900 122.746 134.737  1.00  0.68           C  
ATOM    565  CE2 TRP E  81      96.877 121.733 134.647  1.00  0.68           C  
ATOM    566  CE3 TRP E  81      94.885 122.842 133.801  1.00  0.68           C  
ATOM    567  NE1 TRP E  81      97.706 121.857 135.740  1.00  0.68           N  
ATOM    568  CZ2 TRP E  81      96.861 120.834 133.594  1.00  0.68           C  
ATOM    569  CZ3 TRP E  81      94.874 121.941 132.734  1.00  0.68           C  
ATOM    570  CH2 TRP E  81      95.870 120.970 132.617  1.00  0.68           C  
ATOM    571  N   ALA E  82      93.863 122.579 138.440  1.00  0.71           N  
ATOM    572  CA  ALA E  82      93.890 121.798 139.651  1.00  0.71           C  
ATOM    573  C   ALA E  82      94.693 120.510 139.482  1.00  0.71           C  
ATOM    574  O   ALA E  82      94.469 119.534 140.194  1.00  0.71           O  
ATOM    575  CB  ALA E  82      92.436 121.532 140.082  1.00  0.71           C  
ATOM    576  N   PHE E  83      95.661 120.478 138.534  1.00  0.70           N  
ATOM    577  CA  PHE E  83      96.442 119.279 138.271  1.00  0.70           C  
ATOM    578  C   PHE E  83      97.901 119.381 138.717  1.00  0.70           C  
ATOM    579  O   PHE E  83      98.494 118.381 139.122  1.00  0.70           O  
ATOM    580  CB  PHE E  83      96.397 118.915 136.767  1.00  0.70           C  
ATOM    581  CG  PHE E  83      95.017 118.580 136.326  1.00  0.70           C  
ATOM    582  CD1 PHE E  83      94.559 117.271 136.501  1.00  0.70           C  
ATOM    583  CD2 PHE E  83      94.187 119.521 135.700  1.00  0.70           C  
ATOM    584  CE1 PHE E  83      93.296 116.894 136.041  1.00  0.70           C  
ATOM    585  CE2 PHE E  83      92.923 119.148 135.236  1.00  0.70           C  
ATOM    586  CZ  PHE E  83      92.482 117.831 135.399  1.00  0.70           C  
ATOM    587  N   GLY E  84      98.535 120.576 138.695  1.00  0.74           N  
ATOM    588  CA  GLY E  84      99.909 120.754 139.182  1.00  0.74           C  
ATOM    589  C   GLY E  84     100.906 121.139 138.113  1.00  0.74           C  
ATOM    590  O   GLY E  84     100.548 121.317 136.949  1.00  0.74           O  
ATOM    591  N   ASP E  85     102.196 121.277 138.507  1.00  0.73           N  
ATOM    592  CA  ASP E  85     103.304 121.811 137.735  1.00  0.73           C  
ATOM    593  C   ASP E  85     103.575 121.077 136.419  1.00  0.73           C  
ATOM    594  O   ASP E  85     103.387 121.603 135.320  1.00  0.73           O  
ATOM    595  CB  ASP E  85     104.538 121.739 138.680  1.00  0.73           C  
ATOM    596  CG  ASP E  85     105.822 122.170 137.994  1.00  0.73           C  
ATOM    597  OD1 ASP E  85     106.125 123.370 137.855  1.00  0.73           O  
ATOM    598  OD2 ASP E  85     106.502 121.217 137.537  1.00  0.73           O1-
ATOM    599  N   ILE E  86     103.996 119.798 136.509  1.00  0.75           N  
ATOM    600  CA  ILE E  86     104.280 118.960 135.350  1.00  0.75           C  
ATOM    601  C   ILE E  86     103.089 118.689 134.409  1.00  0.75           C  
ATOM    602  O   ILE E  86     103.299 118.838 133.201  1.00  0.75           O  
ATOM    603  CB  ILE E  86     105.100 117.703 135.698  1.00  0.75           C  
ATOM    604  CG1 ILE E  86     105.790 117.068 134.461  1.00  0.75           C  
ATOM    605  CG2 ILE E  86     104.275 116.650 136.472  1.00  0.75           C  
ATOM    606  CD1 ILE E  86     106.947 117.889 133.872  1.00  0.75           C  
ATOM    607  N   PRO E  87     101.832 118.359 134.779  1.00  0.78           N  
ATOM    608  CA  PRO E  87     100.773 118.096 133.813  1.00  0.78           C  
ATOM    609  C   PRO E  87     100.382 119.320 133.008  1.00  0.78           C  
ATOM    610  O   PRO E  87      99.994 119.147 131.854  1.00  0.78           O  
ATOM    611  CB  PRO E  87      99.604 117.564 134.653  1.00  0.78           C  
ATOM    612  CG  PRO E  87      99.805 118.240 135.999  1.00  0.78           C  
ATOM    613  CD  PRO E  87     101.321 118.246 136.144  1.00  0.78           C  
ATOM    614  N   CYS E  88     100.454 120.562 133.556  1.00  0.75           N  
ATOM    615  CA  CYS E  88     100.195 121.747 132.739  1.00  0.75           C  
ATOM    616  C   CYS E  88     101.246 121.917 131.677  1.00  0.75           C  
ATOM    617  O   CYS E  88     100.916 122.135 130.514  1.00  0.75           O  
ATOM    618  CB  CYS E  88     100.119 123.095 133.486  1.00  0.75           C  
ATOM    619  SG  CYS E  88      99.747 124.520 132.382  1.00  0.75           S  
ATOM    620  N   ARG E  89     102.536 121.788 132.041  1.00  0.69           N  
ATOM    621  CA  ARG E  89     103.617 121.947 131.091  1.00  0.69           C  
ATOM    622  C   ARG E  89     103.538 120.942 129.964  1.00  0.69           C  
ATOM    623  O   ARG E  89     103.677 121.308 128.800  1.00  0.69           O  
ATOM    624  CB  ARG E  89     104.990 121.854 131.774  1.00  0.69           C  
ATOM    625  CG  ARG E  89     105.259 123.031 132.725  1.00  0.69           C  
ATOM    626  CD  ARG E  89     106.669 123.042 133.301  1.00  0.69           C  
ATOM    627  NE  ARG E  89     106.807 121.829 134.146  1.00  0.69           N  
ATOM    628  CZ  ARG E  89     107.972 121.463 134.681  1.00  0.69           C  
ATOM    629  NH1 ARG E  89     109.106 122.065 134.359  1.00  0.69           N1+
ATOM    630  NH2 ARG E  89     107.999 120.556 135.642  1.00  0.69           N  
ATOM    631  N   VAL E  90     103.222 119.667 130.287  1.00  0.79           N  
ATOM    632  CA  VAL E  90     102.915 118.647 129.291  1.00  0.79           C  
ATOM    633  C   VAL E  90     101.717 119.036 128.450  1.00  0.79           C  
ATOM    634  O   VAL E  90     101.791 119.006 127.225  1.00  0.79           O  
ATOM    635  CB  VAL E  90     102.694 117.260 129.900  1.00  0.79           C  
ATOM    636  CG1 VAL E  90     102.236 116.234 128.836  1.00  0.79           C  
ATOM    637  CG2 VAL E  90     104.018 116.783 130.524  1.00  0.79           C  
ATOM    638  N   GLY E  91     100.596 119.485 129.048  1.00  0.81           N  
ATOM    639  CA  GLY E  91      99.419 119.875 128.282  1.00  0.81           C  
ATOM    640  C   GLY E  91      99.631 121.032 127.330  1.00  0.81           C  
ATOM    641  O   GLY E  91      99.214 120.970 126.179  1.00  0.81           O  
ATOM    642  N   LEU E  92     100.308 122.108 127.772  1.00  0.77           N  
ATOM    643  CA  LEU E  92     100.666 123.244 126.933  1.00  0.77           C  
ATOM    644  C   LEU E  92     101.671 122.951 125.833  1.00  0.77           C  
ATOM    645  O   LEU E  92     101.482 123.378 124.689  1.00  0.77           O  
ATOM    646  CB  LEU E  92     101.238 124.405 127.771  1.00  0.77           C  
ATOM    647  CG  LEU E  92     100.245 125.050 128.752  1.00  0.77           C  
ATOM    648  CD1 LEU E  92     100.954 126.188 129.500  1.00  0.77           C  
ATOM    649  CD2 LEU E  92      98.962 125.551 128.066  1.00  0.77           C  
ATOM    650  N   PHE E  93     102.754 122.203 126.148  1.00  0.76           N  
ATOM    651  CA  PHE E  93     103.743 121.747 125.188  1.00  0.76           C  
ATOM    652  C   PHE E  93     103.081 120.863 124.149  1.00  0.76           C  
ATOM    653  O   PHE E  93     103.188 121.137 122.960  1.00  0.76           O  
ATOM    654  CB  PHE E  93     104.912 121.023 125.938  1.00  0.76           C  
ATOM    655  CG  PHE E  93     105.703 120.033 125.120  1.00  0.76           C  
ATOM    656  CD1 PHE E  93     106.675 120.452 124.204  1.00  0.76           C  
ATOM    657  CD2 PHE E  93     105.398 118.663 125.200  1.00  0.76           C  
ATOM    658  CE1 PHE E  93     107.270 119.536 123.329  1.00  0.76           C  
ATOM    659  CE2 PHE E  93     106.024 117.740 124.360  1.00  0.76           C  
ATOM    660  CZ  PHE E  93     106.954 118.179 123.419  1.00  0.76           C  
ATOM    661  N   THR E  94     102.312 119.844 124.578  1.00  0.80           N  
ATOM    662  CA  THR E  94     101.652 118.885 123.694  1.00  0.80           C  
ATOM    663  C   THR E  94     100.653 119.570 122.782  1.00  0.80           C  
ATOM    664  O   THR E  94     100.667 119.372 121.569  1.00  0.80           O  
ATOM    665  CB  THR E  94     101.037 117.722 124.471  1.00  0.80           C  
ATOM    666  CG2 THR E  94     100.334 116.688 123.590  1.00  0.80           C  
ATOM    667  OG1 THR E  94     102.072 117.004 125.131  1.00  0.80           O  
ATOM    668  N   LEU E  95      99.823 120.503 123.301  1.00  0.81           N  
ATOM    669  CA  LEU E  95      98.933 121.302 122.469  1.00  0.81           C  
ATOM    670  C   LEU E  95      99.614 122.140 121.405  1.00  0.81           C  
ATOM    671  O   LEU E  95      99.184 122.188 120.254  1.00  0.81           O  
ATOM    672  CB  LEU E  95      98.173 122.343 123.309  1.00  0.81           C  
ATOM    673  CG  LEU E  95      96.987 121.790 124.093  1.00  0.81           C  
ATOM    674  CD1 LEU E  95      96.620 122.779 125.183  1.00  0.81           C  
ATOM    675  CD2 LEU E  95      95.728 121.530 123.257  1.00  0.81           C  
ATOM    676  N   ALA E  96     100.687 122.859 121.773  1.00  0.82           N  
ATOM    677  CA  ALA E  96     101.449 123.645 120.832  1.00  0.82           C  
ATOM    678  C   ALA E  96     102.201 122.800 119.821  1.00  0.82           C  
ATOM    679  O   ALA E  96     102.176 123.076 118.623  1.00  0.82           O  
ATOM    680  CB  ALA E  96     102.400 124.591 121.590  1.00  0.82           C  
ATOM    681  N   MET E  97     102.842 121.716 120.283  1.00  0.78           N  
ATOM    682  CA  MET E  97     103.603 120.792 119.477  1.00  0.78           C  
ATOM    683  C   MET E  97     102.738 120.083 118.463  1.00  0.78           C  
ATOM    684  O   MET E  97     103.031 120.061 117.273  1.00  0.78           O  
ATOM    685  CB  MET E  97     104.298 119.802 120.439  1.00  0.78           C  
ATOM    686  CG  MET E  97     105.339 118.852 119.851  1.00  0.78           C  
ATOM    687  SD  MET E  97     104.701 117.430 118.958  1.00  0.78           S  
ATOM    688  CE  MET E  97     104.295 116.477 120.451  1.00  0.78           C  
ATOM    689  N   ASN E  98     101.587 119.536 118.877  1.00  0.82           N  
ATOM    690  CA  ASN E  98     100.720 118.857 117.946  1.00  0.82           C  
ATOM    691  C   ASN E  98      99.967 119.773 117.004  1.00  0.82           C  
ATOM    692  O   ASN E  98      99.709 119.386 115.869  1.00  0.82           O  
ATOM    693  CB  ASN E  98      99.758 117.929 118.685  1.00  0.82           C  
ATOM    694  CG  ASN E  98     100.536 116.825 119.371  1.00  0.82           C  
ATOM    695  ND2 ASN E  98     101.322 116.038 118.607  1.00  0.82           N  
ATOM    696  OD1 ASN E  98     100.440 116.628 120.580  1.00  0.82           O  
ATOM    697  N   ARG E  99      99.658 121.021 117.412  1.00  0.77           N  
ATOM    698  CA  ARG E  99      99.178 122.047 116.498  1.00  0.77           C  
ATOM    699  C   ARG E  99     100.191 122.366 115.411  1.00  0.77           C  
ATOM    700  O   ARG E  99      99.877 122.273 114.224  1.00  0.77           O  
ATOM    701  CB  ARG E  99      98.849 123.347 117.284  1.00  0.77           C  
ATOM    702  CG  ARG E  99      98.800 124.644 116.444  1.00  0.77           C  
ATOM    703  CD  ARG E  99      98.344 125.925 117.153  1.00  0.77           C  
ATOM    704  NE  ARG E  99      99.137 126.111 118.405  1.00  0.77           N  
ATOM    705  CZ  ARG E  99      98.636 126.084 119.644  1.00  0.77           C  
ATOM    706  NH1 ARG E  99      97.368 125.758 119.880  1.00  0.77           N1+
ATOM    707  NH2 ARG E  99      99.407 126.401 120.682  1.00  0.77           N  
ATOM    708  N   ALA E 100     101.453 122.662 115.788  1.00  0.83           N  
ATOM    709  CA  ALA E 100     102.511 122.948 114.844  1.00  0.83           C  
ATOM    710  C   ALA E 100     102.820 121.752 113.961  1.00  0.83           C  
ATOM    711  O   ALA E 100     102.951 121.869 112.744  1.00  0.83           O  
ATOM    712  CB  ALA E 100     103.772 123.435 115.584  1.00  0.83           C  
ATOM    713  N   GLY E 101     102.872 120.535 114.541  1.00  0.87           N  
ATOM    714  CA  GLY E 101     103.073 119.302 113.795  1.00  0.87           C  
ATOM    715  C   GLY E 101     101.952 118.964 112.840  1.00  0.87           C  
ATOM    716  O   GLY E 101     102.234 118.545 111.724  1.00  0.87           O  
ATOM    717  N   SER E 102     100.671 119.197 113.217  1.00  0.84           N  
ATOM    718  CA  SER E 102      99.501 119.075 112.337  1.00  0.84           C  
ATOM    719  C   SER E 102      99.681 120.004 111.156  1.00  0.84           C  
ATOM    720  O   SER E 102      99.746 119.552 110.016  1.00  0.84           O  
ATOM    721  CB  SER E 102      98.171 119.370 113.104  1.00  0.84           C  
ATOM    722  OG  SER E 102      97.026 119.421 112.271  1.00  0.84           O  
ATOM    723  N   ILE E 103      99.973 121.301 111.399  1.00  0.80           N  
ATOM    724  CA  ILE E 103     100.220 122.281 110.349  1.00  0.80           C  
ATOM    725  C   ILE E 103     101.371 121.905 109.434  1.00  0.80           C  
ATOM    726  O   ILE E 103     101.253 121.961 108.210  1.00  0.80           O  
ATOM    727  CB  ILE E 103     100.482 123.664 110.926  1.00  0.80           C  
ATOM    728  CG1 ILE E 103      99.222 124.206 111.640  1.00  0.80           C  
ATOM    729  CG2 ILE E 103     100.974 124.630 109.825  1.00  0.80           C  
ATOM    730  CD1 ILE E 103      99.493 125.458 112.480  1.00  0.80           C  
ATOM    731  N   VAL E 104     102.507 121.459 109.999  1.00  0.82           N  
ATOM    732  CA  VAL E 104     103.648 120.982 109.237  1.00  0.82           C  
ATOM    733  C   VAL E 104     103.278 119.828 108.317  1.00  0.82           C  
ATOM    734  O   VAL E 104     103.594 119.851 107.127  1.00  0.82           O  
ATOM    735  CB  VAL E 104     104.783 120.575 110.175  1.00  0.82           C  
ATOM    736  CG1 VAL E 104     105.855 119.714 109.487  1.00  0.82           C  
ATOM    737  CG2 VAL E 104     105.454 121.844 110.731  1.00  0.82           C  
ATOM    738  N   PHE E 105     102.541 118.816 108.814  1.00  0.82           N  
ATOM    739  CA  PHE E 105     102.085 117.702 108.001  1.00  0.82           C  
ATOM    740  C   PHE E 105     101.042 118.060 106.951  1.00  0.82           C  
ATOM    741  O   PHE E 105     101.073 117.503 105.855  1.00  0.82           O  
ATOM    742  CB  PHE E 105     101.652 116.474 108.833  1.00  0.82           C  
ATOM    743  CG  PHE E 105     102.852 115.814 109.444  1.00  0.82           C  
ATOM    744  CD1 PHE E 105     103.841 115.240 108.630  1.00  0.82           C  
ATOM    745  CD2 PHE E 105     103.019 115.770 110.832  1.00  0.82           C  
ATOM    746  CE1 PHE E 105     105.004 114.703 109.189  1.00  0.82           C  
ATOM    747  CE2 PHE E 105     104.194 115.263 111.396  1.00  0.82           C  
ATOM    748  CZ  PHE E 105     105.192 114.734 110.572  1.00  0.82           C  
ATOM    749  N   LEU E 106     100.137 119.031 107.211  1.00  0.81           N  
ATOM    750  CA  LEU E 106      99.251 119.589 106.193  1.00  0.81           C  
ATOM    751  C   LEU E 106     100.038 120.200 105.037  1.00  0.81           C  
ATOM    752  O   LEU E 106      99.775 119.940 103.862  1.00  0.81           O  
ATOM    753  CB  LEU E 106      98.356 120.726 106.752  1.00  0.81           C  
ATOM    754  CG  LEU E 106      97.337 120.334 107.833  1.00  0.81           C  
ATOM    755  CD1 LEU E 106      96.664 121.591 108.391  1.00  0.81           C  
ATOM    756  CD2 LEU E 106      96.250 119.384 107.333  1.00  0.81           C  
ATOM    757  N   THR E 107     101.076 120.993 105.366  1.00  0.82           N  
ATOM    758  CA  THR E 107     102.004 121.604 104.413  1.00  0.82           C  
ATOM    759  C   THR E 107     102.815 120.596 103.628  1.00  0.82           C  
ATOM    760  O   THR E 107     102.983 120.725 102.416  1.00  0.82           O  
ATOM    761  CB  THR E 107     102.976 122.574 105.054  1.00  0.82           C  
ATOM    762  CG2 THR E 107     103.629 123.493 104.014  1.00  0.82           C  
ATOM    763  OG1 THR E 107     102.257 123.430 105.914  1.00  0.82           O  
ATOM    764  N   VAL E 108     103.317 119.534 104.296  1.00  0.85           N  
ATOM    765  CA  VAL E 108     103.984 118.397 103.663  1.00  0.85           C  
ATOM    766  C   VAL E 108     103.079 117.670 102.690  1.00  0.85           C  
ATOM    767  O   VAL E 108     103.471 117.422 101.552  1.00  0.85           O  
ATOM    768  CB  VAL E 108     104.536 117.419 104.700  1.00  0.85           C  
ATOM    769  CG1 VAL E 108     104.964 116.050 104.117  1.00  0.85           C  
ATOM    770  CG2 VAL E 108     105.746 118.095 105.358  1.00  0.85           C  
ATOM    771  N   VAL E 109     101.820 117.373 103.075  1.00  0.83           N  
ATOM    772  CA  VAL E 109     100.826 116.787 102.184  1.00  0.83           C  
ATOM    773  C   VAL E 109     100.511 117.683 100.987  1.00  0.83           C  
ATOM    774  O   VAL E 109     100.407 117.220  99.851  1.00  0.83           O  
ATOM    775  CB  VAL E 109      99.547 116.430 102.939  1.00  0.83           C  
ATOM    776  CG1 VAL E 109      98.402 116.071 101.979  1.00  0.83           C  
ATOM    777  CG2 VAL E 109      99.800 115.221 103.857  1.00  0.83           C  
ATOM    778  N   ALA E 110     100.372 119.008 101.191  1.00  0.85           N  
ATOM    779  CA  ALA E 110     100.175 119.965 100.119  1.00  0.85           C  
ATOM    780  C   ALA E 110     101.336 120.036  99.129  1.00  0.85           C  
ATOM    781  O   ALA E 110     101.131 120.038  97.915  1.00  0.85           O  
ATOM    782  CB  ALA E 110      99.925 121.360 100.717  1.00  0.85           C  
ATOM    783  N   ALA E 111     102.587 120.059  99.631  1.00  0.85           N  
ATOM    784  CA  ALA E 111     103.787 119.948  98.825  1.00  0.85           C  
ATOM    785  C   ALA E 111     103.933 118.597  98.110  1.00  0.85           C  
ATOM    786  O   ALA E 111     104.265 118.564  96.929  1.00  0.85           O  
ATOM    787  CB  ALA E 111     105.038 120.310  99.651  1.00  0.85           C  
ATOM    788  N   ASP E 112     103.630 117.448  98.751  1.00  0.79           N  
ATOM    789  CA  ASP E 112     103.590 116.142  98.101  1.00  0.79           C  
ATOM    790  C   ASP E 112     102.627 116.123  96.914  1.00  0.79           C  
ATOM    791  O   ASP E 112     102.983 115.767  95.791  1.00  0.79           O  
ATOM    792  CB  ASP E 112     103.181 115.093  99.173  1.00  0.79           C  
ATOM    793  CG  ASP E 112     102.960 113.690  98.622  1.00  0.79           C  
ATOM    794  OD1 ASP E 112     103.964 113.028  98.274  1.00  0.79           O  
ATOM    795  OD2 ASP E 112     101.785 113.235  98.592  1.00  0.79           O1-
ATOM    796  N   ARG E 113     101.396 116.626  97.111  1.00  0.72           N  
ATOM    797  CA  ARG E 113     100.421 116.755  96.046  1.00  0.72           C  
ATOM    798  C   ARG E 113     100.850 117.709  94.936  1.00  0.72           C  
ATOM    799  O   ARG E 113     100.556 117.486  93.762  1.00  0.72           O  
ATOM    800  CB  ARG E 113      99.052 117.176  96.603  1.00  0.72           C  
ATOM    801  CG  ARG E 113      98.420 116.133  97.543  1.00  0.72           C  
ATOM    802  CD  ARG E 113      97.333 116.778  98.398  1.00  0.72           C  
ATOM    803  NE  ARG E 113      96.601 115.688  99.123  1.00  0.72           N  
ATOM    804  CZ  ARG E 113      95.468 115.894  99.809  1.00  0.72           C  
ATOM    805  NH1 ARG E 113      94.913 117.101  99.863  1.00  0.72           N1+
ATOM    806  NH2 ARG E 113      94.880 114.895 100.465  1.00  0.72           N  
ATOM    807  N   TYR E 114     101.580 118.791  95.272  1.00  0.80           N  
ATOM    808  CA  TYR E 114     102.188 119.695  94.312  1.00  0.80           C  
ATOM    809  C   TYR E 114     103.173 118.981  93.402  1.00  0.80           C  
ATOM    810  O   TYR E 114     103.105 119.104  92.181  1.00  0.80           O  
ATOM    811  CB  TYR E 114     102.903 120.839  95.079  1.00  0.80           C  
ATOM    812  CG  TYR E 114     103.628 121.813  94.202  1.00  0.80           C  
ATOM    813  CD1 TYR E 114     102.925 122.806  93.520  1.00  0.80           C  
ATOM    814  CD2 TYR E 114     105.020 121.723  94.035  1.00  0.80           C  
ATOM    815  CE1 TYR E 114     103.605 123.699  92.688  1.00  0.80           C  
ATOM    816  CE2 TYR E 114     105.696 122.613  93.186  1.00  0.80           C  
ATOM    817  CZ  TYR E 114     104.978 123.599  92.498  1.00  0.80           C  
ATOM    818  OH  TYR E 114     105.589 124.505  91.607  1.00  0.80           O  
ATOM    819  N   PHE E 115     104.077 118.169  93.976  1.00  0.79           N  
ATOM    820  CA  PHE E 115     105.008 117.346  93.228  1.00  0.79           C  
ATOM    821  C   PHE E 115     104.311 116.267  92.412  1.00  0.79           C  
ATOM    822  O   PHE E 115     104.674 116.041  91.259  1.00  0.79           O  
ATOM    823  CB  PHE E 115     106.142 116.784  94.119  1.00  0.79           C  
ATOM    824  CG  PHE E 115     107.200 117.830  94.334  1.00  0.79           C  
ATOM    825  CD1 PHE E 115     108.216 118.000  93.382  1.00  0.79           C  
ATOM    826  CD2 PHE E 115     107.211 118.643  95.474  1.00  0.79           C  
ATOM    827  CE1 PHE E 115     109.217 118.961  93.562  1.00  0.79           C  
ATOM    828  CE2 PHE E 115     108.189 119.628  95.646  1.00  0.79           C  
ATOM    829  CZ  PHE E 115     109.199 119.782  94.692  1.00  0.79           C  
ATOM    830  N   LYS E 116     103.246 115.640  92.952  1.00  0.72           N  
ATOM    831  CA  LYS E 116     102.430 114.671  92.241  1.00  0.72           C  
ATOM    832  C   LYS E 116     101.790 115.211  90.964  1.00  0.72           C  
ATOM    833  O   LYS E 116     101.764 114.536  89.934  1.00  0.72           O  
ATOM    834  CB  LYS E 116     101.298 114.131  93.160  1.00  0.72           C  
ATOM    835  CG  LYS E 116     100.454 113.020  92.511  1.00  0.72           C  
ATOM    836  CD  LYS E 116      99.394 112.423  93.447  1.00  0.72           C  
ATOM    837  CE  LYS E 116      98.573 111.327  92.762  1.00  0.72           C  
ATOM    838  NZ  LYS E 116      97.581 110.772  93.707  1.00  0.72           N1+
ATOM    839  N   VAL E 117     101.237 116.437  91.012  1.00  0.77           N  
ATOM    840  CA  VAL E 117     100.530 117.045  89.894  1.00  0.77           C  
ATOM    841  C   VAL E 117     101.411 117.889  88.981  1.00  0.77           C  
ATOM    842  O   VAL E 117     101.369 117.766  87.757  1.00  0.77           O  
ATOM    843  CB  VAL E 117      99.396 117.923  90.410  1.00  0.77           C  
ATOM    844  CG1 VAL E 117      98.611 118.558  89.244  1.00  0.77           C  
ATOM    845  CG2 VAL E 117      98.452 117.064  91.274  1.00  0.77           C  
ATOM    846  N   VAL E 118     102.200 118.821  89.553  1.00  0.81           N  
ATOM    847  CA  VAL E 118     102.954 119.822  88.809  1.00  0.81           C  
ATOM    848  C   VAL E 118     104.223 119.250  88.213  1.00  0.81           C  
ATOM    849  O   VAL E 118     104.583 119.566  87.078  1.00  0.81           O  
ATOM    850  CB  VAL E 118     103.254 121.058  89.657  1.00  0.81           C  
ATOM    851  CG1 VAL E 118     103.970 122.142  88.823  1.00  0.81           C  
ATOM    852  CG2 VAL E 118     101.927 121.601  90.230  1.00  0.81           C  
ATOM    853  N   HIS E 119     104.916 118.352  88.944  1.00  0.76           N  
ATOM    854  CA  HIS E 119     106.154 117.754  88.471  1.00  0.76           C  
ATOM    855  C   HIS E 119     106.063 116.229  88.420  1.00  0.76           C  
ATOM    856  O   HIS E 119     106.821 115.577  89.138  1.00  0.76           O  
ATOM    857  CB  HIS E 119     107.349 118.145  89.372  1.00  0.76           C  
ATOM    858  CG  HIS E 119     107.474 119.609  89.570  1.00  0.76           C  
ATOM    859  CD2 HIS E 119     107.121 120.383  90.631  1.00  0.76           C  
ATOM    860  ND1 HIS E 119     107.947 120.383  88.540  1.00  0.76           N  
ATOM    861  CE1 HIS E 119     107.868 121.622  88.980  1.00  0.76           C  
ATOM    862  NE2 HIS E 119     107.377 121.675  90.239  1.00  0.76           N  
ATOM    863  N   PRO E 120     105.213 115.582  87.613  1.00  0.80           N  
ATOM    864  CA  PRO E 120     104.800 114.183  87.779  1.00  0.80           C  
ATOM    865  C   PRO E 120     105.940 113.191  87.726  1.00  0.80           C  
ATOM    866  O   PRO E 120     105.884 112.157  88.392  1.00  0.80           O  
ATOM    867  CB  PRO E 120     103.822 113.915  86.618  1.00  0.80           C  
ATOM    868  CG  PRO E 120     103.401 115.301  86.133  1.00  0.80           C  
ATOM    869  CD  PRO E 120     104.618 116.171  86.419  1.00  0.80           C  
ATOM    870  N   HIS E 121     106.981 113.505  86.936  1.00  0.74           N  
ATOM    871  CA  HIS E 121     108.113 112.636  86.671  1.00  0.74           C  
ATOM    872  C   HIS E 121     109.288 112.940  87.580  1.00  0.74           C  
ATOM    873  O   HIS E 121     110.396 112.452  87.371  1.00  0.74           O  
ATOM    874  CB  HIS E 121     108.606 112.778  85.211  1.00  0.74           C  
ATOM    875  CG  HIS E 121     107.495 112.836  84.222  1.00  0.74           C  
ATOM    876  CD2 HIS E 121     107.113 113.843  83.390  1.00  0.74           C  
ATOM    877  ND1 HIS E 121     106.655 111.759  84.091  1.00  0.74           N  
ATOM    878  CE1 HIS E 121     105.773 112.116  83.183  1.00  0.74           C  
ATOM    879  NE2 HIS E 121     106.005 113.368  82.726  1.00  0.74           N  
ATOM    880  N   HIS E 122     109.094 113.796  88.603  1.00  0.74           N  
ATOM    881  CA  HIS E 122     110.104 114.083  89.605  1.00  0.74           C  
ATOM    882  C   HIS E 122     110.427 112.874  90.483  1.00  0.74           C  
ATOM    883  O   HIS E 122     109.556 112.067  90.798  1.00  0.74           O  
ATOM    884  CB  HIS E 122     109.708 115.287  90.486  1.00  0.74           C  
ATOM    885  CG  HIS E 122     110.858 116.107  90.953  1.00  0.74           C  
ATOM    886  CD2 HIS E 122     111.300 117.328  90.547  1.00  0.74           C  
ATOM    887  ND1 HIS E 122     111.640 115.626  91.973  1.00  0.74           N  
ATOM    888  CE1 HIS E 122     112.544 116.564  92.185  1.00  0.74           C  
ATOM    889  NE2 HIS E 122     112.383 117.611  91.347  1.00  0.74           N  
ATOM    890  N   ALA E 123     111.690 112.749  90.946  1.00  0.75           N  
ATOM    891  CA  ALA E 123     112.153 111.650  91.773  1.00  0.75           C  
ATOM    892  C   ALA E 123     111.599 111.720  93.197  1.00  0.75           C  
ATOM    893  O   ALA E 123     111.596 110.736  93.934  1.00  0.75           O  
ATOM    894  CB  ALA E 123     113.697 111.658  91.810  1.00  0.75           C  
ATOM    895  N   VAL E 124     111.063 112.888  93.612  1.00  0.76           N  
ATOM    896  CA  VAL E 124     110.354 113.058  94.878  1.00  0.76           C  
ATOM    897  C   VAL E 124     109.101 112.188  94.973  1.00  0.76           C  
ATOM    898  O   VAL E 124     108.760 111.689  96.042  1.00  0.76           O  
ATOM    899  CB  VAL E 124     110.073 114.527  95.191  1.00  0.76           C  
ATOM    900  CG1 VAL E 124     109.285 114.712  96.506  1.00  0.76           C  
ATOM    901  CG2 VAL E 124     111.427 115.247  95.342  1.00  0.76           C  
ATOM    902  N   ASN E 125     108.408 111.910  93.849  1.00  0.70           N  
ATOM    903  CA  ASN E 125     107.146 111.176  93.855  1.00  0.70           C  
ATOM    904  C   ASN E 125     107.330 109.676  94.050  1.00  0.70           C  
ATOM    905  O   ASN E 125     106.377 108.926  94.274  1.00  0.70           O  
ATOM    906  CB  ASN E 125     106.367 111.385  92.535  1.00  0.70           C  
ATOM    907  CG  ASN E 125     106.150 112.871  92.312  1.00  0.70           C  
ATOM    908  ND2 ASN E 125     106.085 113.307  91.040  1.00  0.70           N  
ATOM    909  OD1 ASN E 125     106.033 113.654  93.258  1.00  0.70           O  
ATOM    910  N   THR E 126     108.582 109.200  93.940  1.00  0.71           N  
ATOM    911  CA  THR E 126     108.945 107.795  93.978  1.00  0.71           C  
ATOM    912  C   THR E 126     109.835 107.485  95.150  1.00  0.71           C  
ATOM    913  O   THR E 126     110.461 106.426  95.204  1.00  0.71           O  
ATOM    914  CB  THR E 126     109.631 107.311  92.705  1.00  0.71           C  
ATOM    915  CG2 THR E 126     108.623 107.412  91.558  1.00  0.71           C  
ATOM    916  OG1 THR E 126     110.745 108.110  92.334  1.00  0.71           O  
ATOM    917  N   ILE E 127     109.901 108.381  96.157  1.00  0.76           N  
ATOM    918  CA  ILE E 127     110.664 108.139  97.370  1.00  0.76           C  
ATOM    919  C   ILE E 127     110.222 106.875  98.112  1.00  0.76           C  
ATOM    920  O   ILE E 127     109.076 106.433  98.041  1.00  0.76           O  
ATOM    921  CB  ILE E 127     110.713 109.341  98.313  1.00  0.76           C  
ATOM    922  CG1 ILE E 127     109.312 109.787  98.777  1.00  0.76           C  
ATOM    923  CG2 ILE E 127     111.480 110.477  97.605  1.00  0.76           C  
ATOM    924  CD1 ILE E 127     109.315 110.735  99.976  1.00  0.76           C  
ATOM    925  N   SER E 128     111.149 106.208  98.825  1.00  0.77           N  
ATOM    926  CA  SER E 128     110.822 105.011  99.582  1.00  0.77           C  
ATOM    927  C   SER E 128     110.214 105.321 100.938  1.00  0.77           C  
ATOM    928  O   SER E 128     110.218 106.450 101.425  1.00  0.77           O  
ATOM    929  CB  SER E 128     112.035 104.056  99.759  1.00  0.77           C  
ATOM    930  OG  SER E 128     113.082 104.626 100.549  1.00  0.77           O  
ATOM    931  N   THR E 129     109.677 104.282 101.612  1.00  0.75           N  
ATOM    932  CA  THR E 129     109.117 104.365 102.958  1.00  0.75           C  
ATOM    933  C   THR E 129     110.142 104.814 103.986  1.00  0.75           C  
ATOM    934  O   THR E 129     109.832 105.562 104.910  1.00  0.75           O  
ATOM    935  CB  THR E 129     108.491 103.046 103.401  1.00  0.75           C  
ATOM    936  CG2 THR E 129     107.311 102.713 102.476  1.00  0.75           C  
ATOM    937  OG1 THR E 129     109.406 101.963 103.294  1.00  0.75           O  
ATOM    938  N   ARG E 130     111.412 104.391 103.824  1.00  0.69           N  
ATOM    939  CA  ARG E 130     112.539 104.811 104.638  1.00  0.69           C  
ATOM    940  C   ARG E 130     112.871 106.294 104.532  1.00  0.69           C  
ATOM    941  O   ARG E 130     113.167 106.947 105.533  1.00  0.69           O  
ATOM    942  CB  ARG E 130     113.793 103.981 104.283  1.00  0.69           C  
ATOM    943  CG  ARG E 130     114.964 104.163 105.270  1.00  0.69           C  
ATOM    944  CD  ARG E 130     116.105 103.175 105.016  1.00  0.69           C  
ATOM    945  NE  ARG E 130     117.228 103.494 105.964  1.00  0.69           N  
ATOM    946  CZ  ARG E 130     118.258 104.308 105.690  1.00  0.69           C  
ATOM    947  NH1 ARG E 130     118.343 104.967 104.539  1.00  0.69           N1+
ATOM    948  NH2 ARG E 130     119.229 104.468 106.588  1.00  0.69           N  
ATOM    949  N   VAL E 131     112.820 106.869 103.309  1.00  0.79           N  
ATOM    950  CA  VAL E 131     112.980 108.302 103.076  1.00  0.79           C  
ATOM    951  C   VAL E 131     111.872 109.079 103.753  1.00  0.79           C  
ATOM    952  O   VAL E 131     112.128 110.045 104.471  1.00  0.79           O  
ATOM    953  CB  VAL E 131     113.028 108.632 101.585  1.00  0.79           C  
ATOM    954  CG1 VAL E 131     113.039 110.154 101.332  1.00  0.79           C  
ATOM    955  CG2 VAL E 131     114.295 108.004 100.977  1.00  0.79           C  
ATOM    956  N   ALA E 132     110.611 108.617 103.611  1.00  0.82           N  
ATOM    957  CA  ALA E 132     109.483 109.195 104.304  1.00  0.82           C  
ATOM    958  C   ALA E 132     109.628 109.132 105.814  1.00  0.82           C  
ATOM    959  O   ALA E 132     109.451 110.141 106.492  1.00  0.82           O  
ATOM    960  CB  ALA E 132     108.189 108.495 103.859  1.00  0.82           C  
ATOM    961  N   ALA E 133     110.044 107.985 106.382  1.00  0.83           N  
ATOM    962  CA  ALA E 133     110.308 107.829 107.798  1.00  0.83           C  
ATOM    963  C   ALA E 133     111.356 108.808 108.320  1.00  0.83           C  
ATOM    964  O   ALA E 133     111.160 109.457 109.347  1.00  0.83           O  
ATOM    965  CB  ALA E 133     110.755 106.379 108.087  1.00  0.83           C  
ATOM    966  N   GLY E 134     112.466 109.001 107.576  1.00  0.85           N  
ATOM    967  CA  GLY E 134     113.501 109.962 107.941  1.00  0.85           C  
ATOM    968  C   GLY E 134     113.077 111.407 107.849  1.00  0.85           C  
ATOM    969  O   GLY E 134     113.365 112.199 108.742  1.00  0.85           O  
ATOM    970  N   ILE E 135     112.338 111.790 106.786  1.00  0.80           N  
ATOM    971  CA  ILE E 135     111.760 113.125 106.636  1.00  0.80           C  
ATOM    972  C   ILE E 135     110.773 113.434 107.733  1.00  0.80           C  
ATOM    973  O   ILE E 135     110.839 114.492 108.357  1.00  0.80           O  
ATOM    974  CB  ILE E 135     111.087 113.299 105.275  1.00  0.80           C  
ATOM    975  CG1 ILE E 135     112.185 113.386 104.198  1.00  0.80           C  
ATOM    976  CG2 ILE E 135     110.154 114.538 105.206  1.00  0.80           C  
ATOM    977  CD1 ILE E 135     111.639 113.184 102.784  1.00  0.80           C  
ATOM    978  N   VAL E 136     109.868 112.489 108.041  1.00  0.83           N  
ATOM    979  CA  VAL E 136     108.903 112.619 109.111  1.00  0.83           C  
ATOM    980  C   VAL E 136     109.568 112.810 110.455  1.00  0.83           C  
ATOM    981  O   VAL E 136     109.244 113.745 111.183  1.00  0.83           O  
ATOM    982  CB  VAL E 136     108.020 111.385 109.145  1.00  0.83           C  
ATOM    983  CG1 VAL E 136     107.243 111.259 110.463  1.00  0.83           C  
ATOM    984  CG2 VAL E 136     107.074 111.463 107.941  1.00  0.83           C  
ATOM    985  N   CYS E 137     110.556 111.961 110.801  1.00  0.86           N  
ATOM    986  CA  CYS E 137     111.279 112.027 112.059  1.00  0.86           C  
ATOM    987  C   CYS E 137     112.010 113.341 112.233  1.00  0.86           C  
ATOM    988  O   CYS E 137     111.977 113.940 113.308  1.00  0.86           O  
ATOM    989  CB  CYS E 137     112.269 110.846 112.205  1.00  0.86           C  
ATOM    990  SG  CYS E 137     111.428 109.273 112.579  1.00  0.86           S  
ATOM    991  N   THR E 138     112.628 113.853 111.149  1.00  0.83           N  
ATOM    992  CA  THR E 138     113.189 115.203 111.108  1.00  0.83           C  
ATOM    993  C   THR E 138     112.144 116.273 111.334  1.00  0.83           C  
ATOM    994  O   THR E 138     112.342 117.163 112.156  1.00  0.83           O  
ATOM    995  CB  THR E 138     113.926 115.514 109.811  1.00  0.83           C  
ATOM    996  CG2 THR E 138     114.527 116.928 109.795  1.00  0.83           C  
ATOM    997  OG1 THR E 138     115.033 114.639 109.677  1.00  0.83           O  
ATOM    998  N   LEU E 139     110.969 116.208 110.673  1.00  0.81           N  
ATOM    999  CA  LEU E 139     109.891 117.158 110.905  1.00  0.81           C  
ATOM   1000  C   LEU E 139     109.373 117.137 112.326  1.00  0.81           C  
ATOM   1001  O   LEU E 139     109.270 118.188 112.957  1.00  0.81           O  
ATOM   1002  CB  LEU E 139     108.705 116.921 109.952  1.00  0.81           C  
ATOM   1003  CG  LEU E 139     109.042 117.187 108.478  1.00  0.81           C  
ATOM   1004  CD1 LEU E 139     108.044 116.422 107.606  1.00  0.81           C  
ATOM   1005  CD2 LEU E 139     109.071 118.684 108.134  1.00  0.81           C  
ATOM   1006  N   TRP E 140     109.118 115.952 112.914  1.00  0.80           N  
ATOM   1007  CA  TRP E 140     108.749 115.839 114.314  1.00  0.80           C  
ATOM   1008  C   TRP E 140     109.810 116.426 115.221  1.00  0.80           C  
ATOM   1009  O   TRP E 140     109.487 117.227 116.092  1.00  0.80           O  
ATOM   1010  CB  TRP E 140     108.481 114.382 114.753  1.00  0.80           C  
ATOM   1011  CG  TRP E 140     107.114 113.859 114.369  1.00  0.80           C  
ATOM   1012  CD1 TRP E 140     106.850 112.953 113.396  1.00  0.80           C  
ATOM   1013  CD2 TRP E 140     105.855 114.160 114.994  1.00  0.80           C  
ATOM   1014  CE2 TRP E 140     104.867 113.421 114.300  1.00  0.80           C  
ATOM   1015  CE3 TRP E 140     105.514 114.967 116.072  1.00  0.80           C  
ATOM   1016  NE1 TRP E 140     105.503 112.683 113.332  1.00  0.80           N  
ATOM   1017  CZ2 TRP E 140     103.532 113.500 114.668  1.00  0.80           C  
ATOM   1018  CZ3 TRP E 140     104.171 115.001 116.467  1.00  0.80           C  
ATOM   1019  CH2 TRP E 140     103.193 114.287 115.774  1.00  0.80           C  
ATOM   1020  N   ALA E 141     111.104 116.126 114.984  1.00  0.86           N  
ATOM   1021  CA  ALA E 141     112.211 116.699 115.721  1.00  0.86           C  
ATOM   1022  C   ALA E 141     112.229 118.228 115.661  1.00  0.86           C  
ATOM   1023  O   ALA E 141     112.359 118.879 116.694  1.00  0.86           O  
ATOM   1024  CB  ALA E 141     113.554 116.109 115.234  1.00  0.86           C  
ATOM   1025  N   LEU E 142     112.004 118.845 114.480  1.00  0.79           N  
ATOM   1026  CA  LEU E 142     111.891 120.292 114.319  1.00  0.79           C  
ATOM   1027  C   LEU E 142     110.773 120.907 115.137  1.00  0.79           C  
ATOM   1028  O   LEU E 142     110.946 121.942 115.783  1.00  0.79           O  
ATOM   1029  CB  LEU E 142     111.637 120.680 112.841  1.00  0.79           C  
ATOM   1030  CG  LEU E 142     112.825 120.442 111.896  1.00  0.79           C  
ATOM   1031  CD1 LEU E 142     112.389 120.637 110.434  1.00  0.79           C  
ATOM   1032  CD2 LEU E 142     114.021 121.340 112.242  1.00  0.79           C  
ATOM   1033  N   VAL E 143     109.599 120.252 115.153  1.00  0.80           N  
ATOM   1034  CA  VAL E 143     108.485 120.639 115.999  1.00  0.80           C  
ATOM   1035  C   VAL E 143     108.812 120.504 117.485  1.00  0.80           C  
ATOM   1036  O   VAL E 143     108.531 121.405 118.274  1.00  0.80           O  
ATOM   1037  CB  VAL E 143     107.223 119.853 115.691  1.00  0.80           C  
ATOM   1038  CG1 VAL E 143     106.052 120.461 116.463  1.00  0.80           C  
ATOM   1039  CG2 VAL E 143     106.831 119.955 114.207  1.00  0.80           C  
ATOM   1040  N   ILE E 144     109.460 119.401 117.927  1.00  0.80           N  
ATOM   1041  CA  ILE E 144     109.907 119.248 119.313  1.00  0.80           C  
ATOM   1042  C   ILE E 144     110.884 120.352 119.704  1.00  0.80           C  
ATOM   1043  O   ILE E 144     110.672 121.053 120.691  1.00  0.80           O  
ATOM   1044  CB  ILE E 144     110.513 117.860 119.584  1.00  0.80           C  
ATOM   1045  CG1 ILE E 144     109.512 116.708 119.309  1.00  0.80           C  
ATOM   1046  CG2 ILE E 144     111.083 117.736 121.018  1.00  0.80           C  
ATOM   1047  CD1 ILE E 144     108.265 116.724 120.189  1.00  0.80           C  
ATOM   1048  N   LEU E 145     111.917 120.619 118.884  1.00  0.79           N  
ATOM   1049  CA  LEU E 145     112.909 121.660 119.115  1.00  0.79           C  
ATOM   1050  C   LEU E 145     112.322 123.056 119.216  1.00  0.79           C  
ATOM   1051  O   LEU E 145     112.732 123.854 120.059  1.00  0.79           O  
ATOM   1052  CB  LEU E 145     113.991 121.642 118.011  1.00  0.79           C  
ATOM   1053  CG  LEU E 145     114.903 120.399 118.027  1.00  0.79           C  
ATOM   1054  CD1 LEU E 145     115.770 120.389 116.758  1.00  0.79           C  
ATOM   1055  CD2 LEU E 145     115.760 120.308 119.302  1.00  0.79           C  
ATOM   1056  N   GLY E 146     111.317 123.382 118.382  1.00  0.80           N  
ATOM   1057  CA  GLY E 146     110.651 124.676 118.445  1.00  0.80           C  
ATOM   1058  C   GLY E 146     109.678 124.850 119.590  1.00  0.80           C  
ATOM   1059  O   GLY E 146     109.356 125.977 119.959  1.00  0.80           O  
ATOM   1060  N   THR E 147     109.197 123.746 120.193  1.00  0.75           N  
ATOM   1061  CA  THR E 147     108.112 123.792 121.179  1.00  0.75           C  
ATOM   1062  C   THR E 147     108.546 123.454 122.604  1.00  0.75           C  
ATOM   1063  O   THR E 147     107.925 123.884 123.578  1.00  0.75           O  
ATOM   1064  CB  THR E 147     106.960 122.872 120.797  1.00  0.75           C  
ATOM   1065  CG2 THR E 147     105.759 123.060 121.722  1.00  0.75           C  
ATOM   1066  OG1 THR E 147     106.465 123.223 119.515  1.00  0.75           O  
ATOM   1067  N   VAL E 148     109.668 122.730 122.823  1.00  0.75           N  
ATOM   1068  CA  VAL E 148     110.131 122.354 124.167  1.00  0.75           C  
ATOM   1069  C   VAL E 148     110.545 123.508 125.072  1.00  0.75           C  
ATOM   1070  O   VAL E 148     110.742 123.322 126.272  1.00  0.75           O  
ATOM   1071  CB  VAL E 148     111.246 121.312 124.190  1.00  0.75           C  
ATOM   1072  CG1 VAL E 148     110.699 119.950 123.720  1.00  0.75           C  
ATOM   1073  CG2 VAL E 148     112.470 121.809 123.396  1.00  0.75           C  
ATOM   1074  N   TYR E 149     110.606 124.750 124.548  1.00  0.66           N  
ATOM   1075  CA  TYR E 149     110.776 125.967 125.328  1.00  0.66           C  
ATOM   1076  C   TYR E 149     109.698 126.091 126.410  1.00  0.66           C  
ATOM   1077  O   TYR E 149     109.998 126.460 127.546  1.00  0.66           O  
ATOM   1078  CB  TYR E 149     110.852 127.216 124.407  1.00  0.66           C  
ATOM   1079  CG  TYR E 149     112.134 127.214 123.613  1.00  0.66           C  
ATOM   1080  CD1 TYR E 149     113.355 127.467 124.259  1.00  0.66           C  
ATOM   1081  CD2 TYR E 149     112.145 126.987 122.226  1.00  0.66           C  
ATOM   1082  CE1 TYR E 149     114.556 127.497 123.539  1.00  0.66           C  
ATOM   1083  CE2 TYR E 149     113.349 127.017 121.504  1.00  0.66           C  
ATOM   1084  CZ  TYR E 149     114.554 127.280 122.162  1.00  0.66           C  
ATOM   1085  OH  TYR E 149     115.763 127.346 121.445  1.00  0.66           O  
ATOM   1086  N   LEU E 150     108.453 125.646 126.119  1.00  0.68           N  
ATOM   1087  CA  LEU E 150     107.343 125.634 127.063  1.00  0.68           C  
ATOM   1088  C   LEU E 150     107.532 124.683 128.244  1.00  0.68           C  
ATOM   1089  O   LEU E 150     106.888 124.809 129.286  1.00  0.68           O  
ATOM   1090  CB  LEU E 150     106.022 125.225 126.361  1.00  0.68           C  
ATOM   1091  CG  LEU E 150     105.434 126.283 125.410  1.00  0.68           C  
ATOM   1092  CD1 LEU E 150     104.271 125.675 124.615  1.00  0.68           C  
ATOM   1093  CD2 LEU E 150     104.964 127.537 126.163  1.00  0.68           C  
ATOM   1094  N   LEU E 151     108.433 123.685 128.137  1.00  0.70           N  
ATOM   1095  CA  LEU E 151     108.663 122.730 129.206  1.00  0.70           C  
ATOM   1096  C   LEU E 151     109.592 123.275 130.284  1.00  0.70           C  
ATOM   1097  O   LEU E 151     109.637 122.764 131.405  1.00  0.70           O  
ATOM   1098  CB  LEU E 151     109.216 121.400 128.644  1.00  0.70           C  
ATOM   1099  CG  LEU E 151     108.171 120.559 127.882  1.00  0.70           C  
ATOM   1100  CD1 LEU E 151     108.870 119.459 127.076  1.00  0.70           C  
ATOM   1101  CD2 LEU E 151     107.124 119.937 128.820  1.00  0.70           C  
ATOM   1102  N   LEU E 152     110.324 124.368 129.993  1.00  0.67           N  
ATOM   1103  CA  LEU E 152     111.306 124.934 130.899  1.00  0.67           C  
ATOM   1104  C   LEU E 152     110.778 126.138 131.642  1.00  0.67           C  
ATOM   1105  O   LEU E 152     111.504 126.818 132.366  1.00  0.67           O  
ATOM   1106  CB  LEU E 152     112.590 125.339 130.145  1.00  0.67           C  
ATOM   1107  CG  LEU E 152     113.343 124.158 129.507  1.00  0.67           C  
ATOM   1108  CD1 LEU E 152     114.563 124.685 128.739  1.00  0.67           C  
ATOM   1109  CD2 LEU E 152     113.777 123.109 130.546  1.00  0.67           C  
ATOM   1110  N   GLU E 153     109.479 126.417 131.520  1.00  0.57           N  
ATOM   1111  CA  GLU E 153     108.872 127.555 132.146  1.00  0.57           C  
ATOM   1112  C   GLU E 153     108.203 127.106 133.436  1.00  0.57           C  
ATOM   1113  O   GLU E 153     107.563 126.059 133.485  1.00  0.57           O  
ATOM   1114  CB  GLU E 153     107.860 128.155 131.158  1.00  0.57           C  
ATOM   1115  CG  GLU E 153     108.473 128.762 129.869  1.00  0.57           C  
ATOM   1116  CD  GLU E 153     107.400 129.053 128.817  1.00  0.57           C  
ATOM   1117  OE1 GLU E 153     106.190 129.020 129.168  1.00  0.57           O  
ATOM   1118  OE2 GLU E 153     107.783 129.295 127.643  1.00  0.57           O1-
ATOM   1119  N   ASN E 154     108.375 127.870 134.543  1.00  0.56           N  
ATOM   1120  CA  ASN E 154     107.686 127.633 135.805  1.00  0.56           C  
ATOM   1121  C   ASN E 154     106.223 127.938 135.586  1.00  0.56           C  
ATOM   1122  O   ASN E 154     105.869 129.048 135.199  1.00  0.56           O  
ATOM   1123  CB  ASN E 154     108.293 128.506 136.945  1.00  0.56           C  
ATOM   1124  CG  ASN E 154     107.764 128.158 138.337  1.00  0.56           C  
ATOM   1125  ND2 ASN E 154     108.609 128.334 139.377  1.00  0.56           N  
ATOM   1126  OD1 ASN E 154     106.617 127.754 138.532  1.00  0.56           O  
ATOM   1127  N   HIS E 155     105.373 126.929 135.789  1.00  0.59           N  
ATOM   1128  CA  HIS E 155     103.984 127.041 135.487  1.00  0.59           C  
ATOM   1129  C   HIS E 155     103.337 126.202 136.523  1.00  0.59           C  
ATOM   1130  O   HIS E 155     103.728 125.065 136.748  1.00  0.59           O  
ATOM   1131  CB  HIS E 155     103.616 126.429 134.130  1.00  0.59           C  
ATOM   1132  CG  HIS E 155     103.860 127.375 133.033  1.00  0.59           C  
ATOM   1133  CD2 HIS E 155     104.738 127.290 132.007  1.00  0.59           C  
ATOM   1134  ND1 HIS E 155     103.184 128.572 133.010  1.00  0.59           N  
ATOM   1135  CE1 HIS E 155     103.681 129.212 131.966  1.00  0.59           C  
ATOM   1136  NE2 HIS E 155     104.614 128.474 131.326  1.00  0.59           N  
ATOM   1137  N   LEU E 156     102.299 126.678 137.187  1.00  0.69           N  
ATOM   1138  CA  LEU E 156     101.380 127.663 136.717  1.00  0.69           C  
ATOM   1139  C   LEU E 156     101.650 129.024 137.295  1.00  0.69           C  
ATOM   1140  O   LEU E 156     102.663 129.238 137.945  1.00  0.69           O  
ATOM   1141  CB  LEU E 156     100.037 127.142 137.197  1.00  0.69           C  
ATOM   1142  CG  LEU E 156      99.613 125.745 136.699  1.00  0.69           C  
ATOM   1143  CD1 LEU E 156      99.317 125.840 135.227  1.00  0.69           C  
ATOM   1144  CD2 LEU E 156     100.296 124.451 137.178  1.00  0.69           C  
ATOM   1145  N   CYS E 157     100.753 130.001 137.070  1.00  0.64           N  
ATOM   1146  CA  CYS E 157     101.075 131.371 137.447  1.00  0.64           C  
ATOM   1147  C   CYS E 157     100.440 131.851 138.741  1.00  0.64           C  
ATOM   1148  O   CYS E 157     100.914 132.814 139.340  1.00  0.64           O  
ATOM   1149  CB  CYS E 157     100.647 132.306 136.298  1.00  0.64           C  
ATOM   1150  SG  CYS E 157     101.309 131.729 134.697  1.00  0.64           S  
ATOM   1151  N   VAL E 158      99.369 131.185 139.224  1.00  0.55           N  
ATOM   1152  CA  VAL E 158      98.736 131.415 140.525  1.00  0.55           C  
ATOM   1153  C   VAL E 158      98.400 132.872 140.824  1.00  0.55           C  
ATOM   1154  O   VAL E 158      98.712 133.445 141.865  1.00  0.55           O  
ATOM   1155  CB  VAL E 158      99.444 130.700 141.666  1.00  0.55           C  
ATOM   1156  CG1 VAL E 158      98.514 130.585 142.891  1.00  0.55           C  
ATOM   1157  CG2 VAL E 158      99.852 129.290 141.194  1.00  0.55           C  
ATOM   1158  N   GLN E 159      97.700 133.528 139.882  1.00  0.52           N  
ATOM   1159  CA  GLN E 159      97.344 134.914 140.033  1.00  0.52           C  
ATOM   1160  C   GLN E 159      96.137 134.944 140.940  1.00  0.52           C  
ATOM   1161  O   GLN E 159      95.111 134.347 140.628  1.00  0.52           O  
ATOM   1162  CB  GLN E 159      97.010 135.575 138.678  1.00  0.52           C  
ATOM   1163  CG  GLN E 159      96.658 137.074 138.805  1.00  0.52           C  
ATOM   1164  CD  GLN E 159      96.364 137.700 137.445  1.00  0.52           C  
ATOM   1165  NE2 GLN E 159      95.378 138.623 137.405  1.00  0.52           N  
ATOM   1166  OE1 GLN E 159      97.004 137.387 136.435  1.00  0.52           O  
ATOM   1167  N   GLU E 160      96.267 135.565 142.126  1.00  0.53           N  
ATOM   1168  CA  GLU E 160      95.172 135.737 143.067  1.00  0.53           C  
ATOM   1169  C   GLU E 160      94.513 134.435 143.514  1.00  0.53           C  
ATOM   1170  O   GLU E 160      93.287 134.319 143.541  1.00  0.53           O  
ATOM   1171  CB  GLU E 160      94.100 136.719 142.550  1.00  0.53           C  
ATOM   1172  CG  GLU E 160      94.624 138.106 142.124  1.00  0.53           C  
ATOM   1173  CD  GLU E 160      93.510 138.878 141.423  1.00  0.53           C  
ATOM   1174  OE1 GLU E 160      93.673 139.136 140.198  1.00  0.53           O  
ATOM   1175  OE2 GLU E 160      92.499 139.199 142.098  1.00  0.53           O1-
ATOM   1176  N   THR E 161      95.323 133.401 143.837  1.00  0.50           N  
ATOM   1177  CA  THR E 161      94.858 132.090 144.317  1.00  0.50           C  
ATOM   1178  C   THR E 161      94.401 131.222 143.152  1.00  0.50           C  
ATOM   1179  O   THR E 161      94.231 130.010 143.282  1.00  0.50           O  
ATOM   1180  CB  THR E 161      93.856 132.161 145.491  1.00  0.50           C  
ATOM   1181  CG2 THR E 161      93.353 130.829 146.080  1.00  0.50           C  
ATOM   1182  OG1 THR E 161      94.467 132.841 146.578  1.00  0.50           O  
ATOM   1183  N   ALA E 162      94.287 131.779 141.926  1.00  0.62           N  
ATOM   1184  CA  ALA E 162      93.761 131.089 140.782  1.00  0.62           C  
ATOM   1185  C   ALA E 162      94.877 130.671 139.878  1.00  0.62           C  
ATOM   1186  O   ALA E 162      95.635 131.430 139.269  1.00  0.62           O  
ATOM   1187  CB  ALA E 162      92.741 131.928 140.002  1.00  0.62           C  
ATOM   1188  N   VAL E 163      95.026 129.360 139.822  1.00  0.69           N  
ATOM   1189  CA  VAL E 163      96.089 128.741 139.117  1.00  0.69           C  
ATOM   1190  C   VAL E 163      95.951 128.896 137.571  1.00  0.69           C  
ATOM   1191  O   VAL E 163      94.988 128.409 136.990  1.00  0.69           O  
ATOM   1192  CB  VAL E 163      96.111 127.299 139.560  1.00  0.69           C  
ATOM   1193  CG1 VAL E 163      97.351 126.739 138.931  1.00  0.69           C  
ATOM   1194  CG2 VAL E 163      96.314 127.042 141.066  1.00  0.69           C  
ATOM   1195  N   SER E 164      96.910 129.545 136.841  1.00  0.71           N  
ATOM   1196  CA  SER E 164      96.737 129.865 135.411  1.00  0.71           C  
ATOM   1197  C   SER E 164      97.572 128.981 134.491  1.00  0.71           C  
ATOM   1198  O   SER E 164      98.794 129.049 134.541  1.00  0.71           O  
ATOM   1199  CB  SER E 164      96.959 131.377 135.066  1.00  0.71           C  
ATOM   1200  OG  SER E 164      96.580 131.764 133.736  1.00  0.71           O  
ATOM   1201  N   CYS E 165      96.916 128.115 133.661  1.00  0.72           N  
ATOM   1202  CA  CYS E 165      97.502 127.137 132.729  1.00  0.72           C  
ATOM   1203  C   CYS E 165      97.256 127.586 131.314  1.00  0.72           C  
ATOM   1204  O   CYS E 165      96.327 127.132 130.647  1.00  0.72           O  
ATOM   1205  CB  CYS E 165      96.927 125.686 132.852  1.00  0.72           C  
ATOM   1206  SG  CYS E 165      97.783 124.380 131.886  1.00  0.72           S  
ATOM   1207  N   GLU E 166      98.071 128.519 130.828  1.00  0.72           N  
ATOM   1208  CA  GLU E 166      97.914 129.035 129.498  1.00  0.72           C  
ATOM   1209  C   GLU E 166      99.279 129.448 128.977  1.00  0.72           C  
ATOM   1210  O   GLU E 166     100.064 130.022 129.724  1.00  0.72           O  
ATOM   1211  CB  GLU E 166      96.950 130.244 129.583  1.00  0.72           C  
ATOM   1212  CG  GLU E 166      96.632 130.897 128.233  1.00  0.72           C  
ATOM   1213  CD  GLU E 166      95.980 129.847 127.367  1.00  0.72           C  
ATOM   1214  OE1 GLU E 166      96.654 129.383 126.416  1.00  0.72           O  
ATOM   1215  OE2 GLU E 166      94.825 129.481 127.714  1.00  0.72           O1-
ATOM   1216  N   SER E 167      99.593 129.165 127.690  1.00  0.72           N  
ATOM   1217  CA  SER E 167     100.856 129.532 127.055  1.00  0.72           C  
ATOM   1218  C   SER E 167     100.684 130.792 126.232  1.00  0.72           C  
ATOM   1219  O   SER E 167     101.648 131.397 125.768  1.00  0.72           O  
ATOM   1220  CB  SER E 167     101.388 128.418 126.106  1.00  0.72           C  
ATOM   1221  OG  SER E 167     100.389 127.958 125.187  1.00  0.72           O  
ATOM   1222  N   PHE E 168      99.433 131.246 126.060  1.00  0.70           N  
ATOM   1223  CA  PHE E 168      99.083 132.501 125.437  1.00  0.70           C  
ATOM   1224  C   PHE E 168      98.652 133.550 126.442  1.00  0.70           C  
ATOM   1225  O   PHE E 168      97.465 133.758 126.702  1.00  0.70           O  
ATOM   1226  CB  PHE E 168      97.915 132.280 124.460  1.00  0.70           C  
ATOM   1227  CG  PHE E 168      98.401 131.562 123.248  1.00  0.70           C  
ATOM   1228  CD1 PHE E 168      99.312 132.169 122.371  1.00  0.70           C  
ATOM   1229  CD2 PHE E 168      97.947 130.267 122.972  1.00  0.70           C  
ATOM   1230  CE1 PHE E 168      99.750 131.496 121.228  1.00  0.70           C  
ATOM   1231  CE2 PHE E 168      98.375 129.597 121.822  1.00  0.70           C  
ATOM   1232  CZ  PHE E 168      99.281 130.208 120.952  1.00  0.70           C  
ATOM   1233  N   ILE E 169      99.613 134.308 126.990  1.00  0.64           N  
ATOM   1234  CA  ILE E 169      99.314 135.394 127.898  1.00  0.64           C  
ATOM   1235  C   ILE E 169      99.653 136.652 127.137  1.00  0.64           C  
ATOM   1236  O   ILE E 169     100.603 136.736 126.367  1.00  0.64           O  
ATOM   1237  CB  ILE E 169     100.041 135.310 129.235  1.00  0.64           C  
ATOM   1238  CG1 ILE E 169      99.649 134.003 129.962  1.00  0.64           C  
ATOM   1239  CG2 ILE E 169      99.685 136.514 130.135  1.00  0.64           C  
ATOM   1240  CD1 ILE E 169     100.546 133.696 131.165  1.00  0.64           C  
ATOM   1241  N   MET E 170      98.807 137.668 127.266  1.00  0.57           N  
ATOM   1242  CA  MET E 170      99.054 138.966 126.713  1.00  0.57           C  
ATOM   1243  C   MET E 170     100.080 139.777 127.510  1.00  0.57           C  
ATOM   1244  O   MET E 170      99.743 140.424 128.500  1.00  0.57           O  
ATOM   1245  CB  MET E 170      97.698 139.667 126.703  1.00  0.57           C  
ATOM   1246  CG  MET E 170      96.695 139.088 125.703  1.00  0.57           C  
ATOM   1247  SD  MET E 170      95.228 140.123 125.420  1.00  0.57           S  
ATOM   1248  CE  MET E 170      94.739 140.157 127.165  1.00  0.57           C  
ATOM   1249  N   GLU E 171     101.366 139.756 127.088  1.00  0.53           N  
ATOM   1250  CA  GLU E 171     102.440 140.444 127.782  1.00  0.53           C  
ATOM   1251  C   GLU E 171     103.301 141.251 126.840  1.00  0.53           C  
ATOM   1252  O   GLU E 171     103.524 140.902 125.685  1.00  0.53           O  
ATOM   1253  CB  GLU E 171     103.352 139.466 128.557  1.00  0.53           C  
ATOM   1254  CG  GLU E 171     102.559 138.718 129.649  1.00  0.53           C  
ATOM   1255  CD  GLU E 171     103.371 137.775 130.527  1.00  0.53           C  
ATOM   1256  OE1 GLU E 171     104.585 137.587 130.265  1.00  0.53           O  
ATOM   1257  OE2 GLU E 171     102.751 137.233 131.479  1.00  0.53           O1-
ATOM   1258  N   SER E 172     103.821 142.386 127.343  1.00  0.56           N  
ATOM   1259  CA  SER E 172     104.610 143.347 126.579  1.00  0.56           C  
ATOM   1260  C   SER E 172     106.084 143.014 126.498  1.00  0.56           C  
ATOM   1261  O   SER E 172     106.948 143.857 126.736  1.00  0.56           O  
ATOM   1262  CB  SER E 172     104.513 144.779 127.156  1.00  0.56           C  
ATOM   1263  OG  SER E 172     103.185 145.272 127.011  1.00  0.56           O  
ATOM   1264  N   ALA E 173     106.423 141.777 126.125  1.00  0.60           N  
ATOM   1265  CA  ALA E 173     107.787 141.384 125.894  1.00  0.60           C  
ATOM   1266  C   ALA E 173     107.772 140.508 124.665  1.00  0.60           C  
ATOM   1267  O   ALA E 173     106.860 139.712 124.464  1.00  0.60           O  
ATOM   1268  CB  ALA E 173     108.388 140.620 127.095  1.00  0.60           C  
ATOM   1269  N   ASN E 174     108.766 140.668 123.765  1.00  0.57           N  
ATOM   1270  CA  ASN E 174     108.902 139.811 122.602  1.00  0.57           C  
ATOM   1271  C   ASN E 174     109.169 138.363 123.019  1.00  0.57           C  
ATOM   1272  O   ASN E 174     110.039 138.088 123.844  1.00  0.57           O  
ATOM   1273  CB  ASN E 174     110.003 140.366 121.657  1.00  0.57           C  
ATOM   1274  CG  ASN E 174     110.034 139.646 120.315  1.00  0.57           C  
ATOM   1275  ND2 ASN E 174     109.475 140.263 119.253  1.00  0.57           N  
ATOM   1276  OD1 ASN E 174     110.558 138.535 120.207  1.00  0.57           O  
ATOM   1277  N   GLY E 175     108.398 137.412 122.457  1.00  0.69           N  
ATOM   1278  CA  GLY E 175     108.506 136.009 122.792  1.00  0.69           C  
ATOM   1279  C   GLY E 175     108.563 135.198 121.541  1.00  0.69           C  
ATOM   1280  O   GLY E 175     107.884 135.487 120.559  1.00  0.69           O  
ATOM   1281  N   TRP E 176     109.334 134.091 121.574  1.00  0.66           N  
ATOM   1282  CA  TRP E 176     109.393 133.123 120.495  1.00  0.66           C  
ATOM   1283  C   TRP E 176     108.028 132.495 120.244  1.00  0.66           C  
ATOM   1284  O   TRP E 176     107.637 132.306 119.096  1.00  0.66           O  
ATOM   1285  CB  TRP E 176     110.500 132.057 120.770  1.00  0.66           C  
ATOM   1286  CG  TRP E 176     110.437 130.763 119.954  1.00  0.66           C  
ATOM   1287  CD1 TRP E 176     110.210 129.499 120.417  1.00  0.66           C  
ATOM   1288  CD2 TRP E 176     110.424 130.670 118.518  1.00  0.66           C  
ATOM   1289  CE2 TRP E 176     110.197 129.315 118.194  1.00  0.66           C  
ATOM   1290  CE3 TRP E 176     110.551 131.629 117.522  1.00  0.66           C  
ATOM   1291  NE1 TRP E 176     110.064 128.624 119.370  1.00  0.66           N  
ATOM   1292  CZ2 TRP E 176     110.108 128.902 116.871  1.00  0.66           C  
ATOM   1293  CZ3 TRP E 176     110.456 131.213 116.190  1.00  0.66           C  
ATOM   1294  CH2 TRP E 176     110.244 129.868 115.866  1.00  0.66           C  
ATOM   1295  N   HIS E 177     107.248 132.197 121.305  1.00  0.67           N  
ATOM   1296  CA  HIS E 177     105.978 131.494 121.198  1.00  0.67           C  
ATOM   1297  C   HIS E 177     104.937 132.194 120.314  1.00  0.67           C  
ATOM   1298  O   HIS E 177     104.320 131.569 119.451  1.00  0.67           O  
ATOM   1299  CB  HIS E 177     105.391 131.235 122.602  1.00  0.67           C  
ATOM   1300  CG  HIS E 177     104.208 130.336 122.573  1.00  0.67           C  
ATOM   1301  CD2 HIS E 177     102.891 130.643 122.463  1.00  0.67           C  
ATOM   1302  ND1 HIS E 177     104.384 128.974 122.647  1.00  0.67           N  
ATOM   1303  CE1 HIS E 177     103.170 128.473 122.593  1.00  0.67           C  
ATOM   1304  NE2 HIS E 177     102.231 129.438 122.484  1.00  0.67           N  
ATOM   1305  N   ASP E 178     104.763 133.526 120.464  1.00  0.71           N  
ATOM   1306  CA  ASP E 178     103.925 134.354 119.607  1.00  0.71           C  
ATOM   1307  C   ASP E 178     104.431 134.448 118.167  1.00  0.71           C  
ATOM   1308  O   ASP E 178     103.652 134.399 117.214  1.00  0.71           O  
ATOM   1309  CB  ASP E 178     103.758 135.780 120.197  1.00  0.71           C  
ATOM   1310  CG  ASP E 178     102.809 135.803 121.392  1.00  0.71           C  
ATOM   1311  OD1 ASP E 178     102.152 134.769 121.670  1.00  0.71           O  
ATOM   1312  OD2 ASP E 178     102.656 136.899 121.989  1.00  0.71           O1-
ATOM   1313  N   ILE E 179     105.762 134.566 117.962  1.00  0.75           N  
ATOM   1314  CA  ILE E 179     106.392 134.536 116.643  1.00  0.75           C  
ATOM   1315  C   ILE E 179     106.161 133.208 115.943  1.00  0.75           C  
ATOM   1316  O   ILE E 179     105.765 133.181 114.778  1.00  0.75           O  
ATOM   1317  CB  ILE E 179     107.885 134.863 116.713  1.00  0.75           C  
ATOM   1318  CG1 ILE E 179     108.071 136.327 117.174  1.00  0.75           C  
ATOM   1319  CG2 ILE E 179     108.591 134.619 115.355  1.00  0.75           C  
ATOM   1320  CD1 ILE E 179     109.517 136.671 117.546  1.00  0.75           C  
ATOM   1321  N   MET E 180     106.328 132.073 116.658  1.00  0.71           N  
ATOM   1322  CA  MET E 180     106.022 130.739 116.169  1.00  0.71           C  
ATOM   1323  C   MET E 180     104.561 130.619 115.759  1.00  0.71           C  
ATOM   1324  O   MET E 180     104.270 130.166 114.656  1.00  0.71           O  
ATOM   1325  CB  MET E 180     106.372 129.671 117.239  1.00  0.71           C  
ATOM   1326  CG  MET E 180     106.080 128.210 116.836  1.00  0.71           C  
ATOM   1327  SD  MET E 180     106.160 127.031 118.219  1.00  0.71           S  
ATOM   1328  CE  MET E 180     104.471 127.383 118.793  1.00  0.71           C  
ATOM   1329  N   PHE E 181     103.623 131.121 116.589  1.00  0.74           N  
ATOM   1330  CA  PHE E 181     102.193 131.147 116.319  1.00  0.74           C  
ATOM   1331  C   PHE E 181     101.816 131.893 115.033  1.00  0.74           C  
ATOM   1332  O   PHE E 181     100.996 131.446 114.232  1.00  0.74           O  
ATOM   1333  CB  PHE E 181     101.479 131.795 117.535  1.00  0.74           C  
ATOM   1334  CG  PHE E 181      99.992 131.653 117.446  1.00  0.74           C  
ATOM   1335  CD1 PHE E 181      99.423 130.378 117.501  1.00  0.74           C  
ATOM   1336  CD2 PHE E 181      99.157 132.764 117.252  1.00  0.74           C  
ATOM   1337  CE1 PHE E 181      98.041 130.210 117.430  1.00  0.74           C  
ATOM   1338  CE2 PHE E 181      97.770 132.600 117.154  1.00  0.74           C  
ATOM   1339  CZ  PHE E 181      97.216 131.322 117.268  1.00  0.74           C  
ATOM   1340  N   GLN E 182     102.425 133.065 114.788  1.00  0.77           N  
ATOM   1341  CA  GLN E 182     102.263 133.794 113.544  1.00  0.77           C  
ATOM   1342  C   GLN E 182     102.919 133.117 112.348  1.00  0.77           C  
ATOM   1343  O   GLN E 182     102.326 133.000 111.274  1.00  0.77           O  
ATOM   1344  CB  GLN E 182     102.815 135.229 113.706  1.00  0.77           C  
ATOM   1345  CG  GLN E 182     102.067 136.052 114.777  1.00  0.77           C  
ATOM   1346  CD  GLN E 182     100.651 136.294 114.287  1.00  0.77           C  
ATOM   1347  NE2 GLN E 182      99.615 135.982 115.084  1.00  0.77           N  
ATOM   1348  OE1 GLN E 182     100.470 136.765 113.160  1.00  0.77           O  
ATOM   1349  N   LEU E 183     104.163 132.623 112.514  1.00  0.79           N  
ATOM   1350  CA  LEU E 183     104.922 131.930 111.485  1.00  0.79           C  
ATOM   1351  C   LEU E 183     104.262 130.641 111.026  1.00  0.79           C  
ATOM   1352  O   LEU E 183     104.208 130.380 109.825  1.00  0.79           O  
ATOM   1353  CB  LEU E 183     106.347 131.581 111.975  1.00  0.79           C  
ATOM   1354  CG  LEU E 183     107.251 130.867 110.943  1.00  0.79           C  
ATOM   1355  CD1 LEU E 183     107.845 131.841 109.913  1.00  0.79           C  
ATOM   1356  CD2 LEU E 183     108.343 130.070 111.670  1.00  0.79           C  
ATOM   1357  N   GLU E 184     103.722 129.828 111.965  1.00  0.77           N  
ATOM   1358  CA  GLU E 184     103.052 128.562 111.711  1.00  0.77           C  
ATOM   1359  C   GLU E 184     101.728 128.744 111.010  1.00  0.77           C  
ATOM   1360  O   GLU E 184     101.169 127.807 110.460  1.00  0.77           O  
ATOM   1361  CB  GLU E 184     102.840 127.683 112.987  1.00  0.77           C  
ATOM   1362  CG  GLU E 184     101.677 128.104 113.933  1.00  0.77           C  
ATOM   1363  CD  GLU E 184     101.480 127.244 115.187  1.00  0.77           C  
ATOM   1364  OE1 GLU E 184     102.155 126.201 115.348  1.00  0.77           O  
ATOM   1365  OE2 GLU E 184     100.621 127.632 116.027  1.00  0.77           O1-
ATOM   1366  N   PHE E 185     101.179 129.959 110.943  1.00  0.79           N  
ATOM   1367  CA  PHE E 185     100.134 130.219 109.992  1.00  0.79           C  
ATOM   1368  C   PHE E 185     100.728 130.770 108.710  1.00  0.79           C  
ATOM   1369  O   PHE E 185     100.592 130.168 107.650  1.00  0.79           O  
ATOM   1370  CB  PHE E 185      99.138 131.209 110.601  1.00  0.79           C  
ATOM   1371  CG  PHE E 185      98.061 131.626 109.634  1.00  0.79           C  
ATOM   1372  CD1 PHE E 185      97.186 130.690 109.070  1.00  0.79           C  
ATOM   1373  CD2 PHE E 185      97.970 132.963 109.229  1.00  0.79           C  
ATOM   1374  CE1 PHE E 185      96.193 131.091 108.170  1.00  0.79           C  
ATOM   1375  CE2 PHE E 185      96.971 133.374 108.345  1.00  0.79           C  
ATOM   1376  CZ  PHE E 185      96.073 132.438 107.823  1.00  0.79           C  
ATOM   1377  N   PHE E 186     101.406 131.931 108.762  1.00  0.82           N  
ATOM   1378  CA  PHE E 186     101.693 132.711 107.571  1.00  0.82           C  
ATOM   1379  C   PHE E 186     102.565 132.057 106.516  1.00  0.82           C  
ATOM   1380  O   PHE E 186     102.262 132.115 105.323  1.00  0.82           O  
ATOM   1381  CB  PHE E 186     102.304 134.084 107.942  1.00  0.82           C  
ATOM   1382  CG  PHE E 186     101.232 135.073 108.292  1.00  0.82           C  
ATOM   1383  CD1 PHE E 186     100.194 135.356 107.388  1.00  0.82           C  
ATOM   1384  CD2 PHE E 186     101.288 135.786 109.497  1.00  0.82           C  
ATOM   1385  CE1 PHE E 186      99.218 136.310 107.694  1.00  0.82           C  
ATOM   1386  CE2 PHE E 186     100.327 136.756 109.795  1.00  0.82           C  
ATOM   1387  CZ  PHE E 186      99.285 137.013 108.898  1.00  0.82           C  
ATOM   1388  N   MET E 187     103.668 131.405 106.914  1.00  0.81           N  
ATOM   1389  CA  MET E 187     104.521 130.720 105.961  1.00  0.81           C  
ATOM   1390  C   MET E 187     103.895 129.445 105.367  1.00  0.81           C  
ATOM   1391  O   MET E 187     103.820 129.364 104.139  1.00  0.81           O  
ATOM   1392  CB  MET E 187     105.929 130.503 106.562  1.00  0.81           C  
ATOM   1393  CG  MET E 187     106.937 129.928 105.555  1.00  0.81           C  
ATOM   1394  SD  MET E 187     108.610 129.691 106.224  1.00  0.81           S  
ATOM   1395  CE  MET E 187     108.193 128.286 107.295  1.00  0.81           C  
ATOM   1396  N   PRO E 188     103.354 128.464 106.101  1.00  0.86           N  
ATOM   1397  CA  PRO E 188     102.606 127.350 105.534  1.00  0.86           C  
ATOM   1398  C   PRO E 188     101.351 127.771 104.810  1.00  0.86           C  
ATOM   1399  O   PRO E 188     101.021 127.097 103.845  1.00  0.86           O  
ATOM   1400  CB  PRO E 188     102.341 126.394 106.698  1.00  0.86           C  
ATOM   1401  CG  PRO E 188     102.578 127.239 107.927  1.00  0.86           C  
ATOM   1402  CD  PRO E 188     103.653 128.216 107.501  1.00  0.86           C  
ATOM   1403  N   LEU E 189     100.660 128.870 105.192  1.00  0.80           N  
ATOM   1404  CA  LEU E 189      99.565 129.434 104.408  1.00  0.80           C  
ATOM   1405  C   LEU E 189     100.020 129.784 103.007  1.00  0.80           C  
ATOM   1406  O   LEU E 189      99.400 129.379 102.024  1.00  0.80           O  
ATOM   1407  CB  LEU E 189      98.999 130.738 105.047  1.00  0.80           C  
ATOM   1408  CG  LEU E 189      97.956 131.519 104.212  1.00  0.80           C  
ATOM   1409  CD1 LEU E 189      96.614 130.775 104.150  1.00  0.80           C  
ATOM   1410  CD2 LEU E 189      97.815 132.965 104.720  1.00  0.80           C  
ATOM   1411  N   GLY E 190     101.162 130.490 102.871  1.00  0.85           N  
ATOM   1412  CA  GLY E 190     101.685 130.858 101.563  1.00  0.85           C  
ATOM   1413  C   GLY E 190     102.128 129.675 100.739  1.00  0.85           C  
ATOM   1414  O   GLY E 190     101.880 129.622  99.538  1.00  0.85           O  
ATOM   1415  N   ILE E 191     102.756 128.670 101.386  1.00  0.82           N  
ATOM   1416  CA  ILE E 191     103.135 127.408 100.753  1.00  0.82           C  
ATOM   1417  C   ILE E 191     101.920 126.593 100.315  1.00  0.82           C  
ATOM   1418  O   ILE E 191     101.842 126.157  99.167  1.00  0.82           O  
ATOM   1419  CB  ILE E 191     104.034 126.549 101.652  1.00  0.82           C  
ATOM   1420  CG1 ILE E 191     105.308 127.320 102.077  1.00  0.82           C  
ATOM   1421  CG2 ILE E 191     104.421 125.236 100.926  1.00  0.82           C  
ATOM   1422  CD1 ILE E 191     106.103 126.644 103.204  1.00  0.82           C  
ATOM   1423  N   ILE E 192     100.903 126.409 101.190  1.00  0.81           N  
ATOM   1424  CA  ILE E 192      99.660 125.705 100.879  1.00  0.81           C  
ATOM   1425  C   ILE E 192      98.901 126.388  99.758  1.00  0.81           C  
ATOM   1426  O   ILE E 192      98.488 125.738  98.798  1.00  0.81           O  
ATOM   1427  CB  ILE E 192      98.778 125.518 102.128  1.00  0.81           C  
ATOM   1428  CG1 ILE E 192      99.370 124.376 102.994  1.00  0.81           C  
ATOM   1429  CG2 ILE E 192      97.283 125.260 101.791  1.00  0.81           C  
ATOM   1430  CD1 ILE E 192      98.714 124.196 104.369  1.00  0.81           C  
ATOM   1431  N   LEU E 193      98.743 127.726  99.808  1.00  0.80           N  
ATOM   1432  CA  LEU E 193      98.059 128.473  98.768  1.00  0.80           C  
ATOM   1433  C   LEU E 193      98.726 128.427  97.418  1.00  0.80           C  
ATOM   1434  O   LEU E 193      98.059 128.221  96.404  1.00  0.80           O  
ATOM   1435  CB  LEU E 193      97.836 129.949  99.158  1.00  0.80           C  
ATOM   1436  CG  LEU E 193      96.755 130.166 100.229  1.00  0.80           C  
ATOM   1437  CD1 LEU E 193      96.490 131.669 100.397  1.00  0.80           C  
ATOM   1438  CD2 LEU E 193      95.454 129.425  99.892  1.00  0.80           C  
ATOM   1439  N   PHE E 194     100.063 128.567  97.373  1.00  0.80           N  
ATOM   1440  CA  PHE E 194     100.829 128.395  96.160  1.00  0.80           C  
ATOM   1441  C   PHE E 194     100.664 126.991  95.591  1.00  0.80           C  
ATOM   1442  O   PHE E 194     100.319 126.830  94.419  1.00  0.80           O  
ATOM   1443  CB  PHE E 194     102.315 128.716  96.482  1.00  0.80           C  
ATOM   1444  CG  PHE E 194     103.273 128.312  95.396  1.00  0.80           C  
ATOM   1445  CD1 PHE E 194     103.400 129.075  94.230  1.00  0.80           C  
ATOM   1446  CD2 PHE E 194     104.004 127.120  95.514  1.00  0.80           C  
ATOM   1447  CE1 PHE E 194     104.279 128.676  93.217  1.00  0.80           C  
ATOM   1448  CE2 PHE E 194     104.831 126.688  94.474  1.00  0.80           C  
ATOM   1449  CZ  PHE E 194     104.977 127.471  93.326  1.00  0.80           C  
ATOM   1450  N   CYS E 195     100.838 125.946  96.428  1.00  0.84           N  
ATOM   1451  CA  CYS E 195     100.724 124.569  95.991  1.00  0.84           C  
ATOM   1452  C   CYS E 195      99.338 124.229  95.470  1.00  0.84           C  
ATOM   1453  O   CYS E 195      99.200 123.694  94.372  1.00  0.84           O  
ATOM   1454  CB  CYS E 195     101.127 123.589  97.124  1.00  0.84           C  
ATOM   1455  SG  CYS E 195     102.917 123.622  97.478  1.00  0.84           S  
ATOM   1456  N   SER E 196      98.272 124.606  96.200  1.00  0.81           N  
ATOM   1457  CA  SER E 196      96.890 124.413  95.775  1.00  0.81           C  
ATOM   1458  C   SER E 196      96.520 125.159  94.508  1.00  0.81           C  
ATOM   1459  O   SER E 196      95.909 124.586  93.610  1.00  0.81           O  
ATOM   1460  CB  SER E 196      95.870 124.804  96.869  1.00  0.81           C  
ATOM   1461  OG  SER E 196      95.989 123.927  97.990  1.00  0.81           O  
ATOM   1462  N   PHE E 197      96.912 126.444  94.365  1.00  0.78           N  
ATOM   1463  CA  PHE E 197      96.666 127.231  93.164  1.00  0.78           C  
ATOM   1464  C   PHE E 197      97.343 126.637  91.937  1.00  0.78           C  
ATOM   1465  O   PHE E 197      96.733 126.491  90.877  1.00  0.78           O  
ATOM   1466  CB  PHE E 197      97.139 128.696  93.390  1.00  0.78           C  
ATOM   1467  CG  PHE E 197      96.889 129.584  92.196  1.00  0.78           C  
ATOM   1468  CD1 PHE E 197      97.930 129.907  91.310  1.00  0.78           C  
ATOM   1469  CD2 PHE E 197      95.599 130.056  91.922  1.00  0.78           C  
ATOM   1470  CE1 PHE E 197      97.685 130.694  90.177  1.00  0.78           C  
ATOM   1471  CE2 PHE E 197      95.352 130.846  90.794  1.00  0.78           C  
ATOM   1472  CZ  PHE E 197      96.396 131.170  89.923  1.00  0.78           C  
ATOM   1473  N   LYS E 198      98.620 126.237  92.062  1.00  0.77           N  
ATOM   1474  CA  LYS E 198      99.342 125.582  90.995  1.00  0.77           C  
ATOM   1475  C   LYS E 198      98.793 124.224  90.616  1.00  0.77           C  
ATOM   1476  O   LYS E 198      98.714 123.904  89.432  1.00  0.77           O  
ATOM   1477  CB  LYS E 198     100.829 125.457  91.347  1.00  0.77           C  
ATOM   1478  CG  LYS E 198     101.577 126.797  91.443  1.00  0.77           C  
ATOM   1479  CD  LYS E 198     101.663 127.541  90.104  1.00  0.77           C  
ATOM   1480  CE  LYS E 198     102.489 128.818  90.215  1.00  0.77           C  
ATOM   1481  NZ  LYS E 198     102.479 129.552  88.933  1.00  0.77           N1+
ATOM   1482  N   ILE E 199      98.367 123.393  91.586  1.00  0.77           N  
ATOM   1483  CA  ILE E 199      97.692 122.134  91.296  1.00  0.77           C  
ATOM   1484  C   ILE E 199      96.413 122.339  90.493  1.00  0.77           C  
ATOM   1485  O   ILE E 199      96.209 121.688  89.467  1.00  0.77           O  
ATOM   1486  CB  ILE E 199      97.378 121.374  92.580  1.00  0.77           C  
ATOM   1487  CG1 ILE E 199      98.669 120.832  93.224  1.00  0.77           C  
ATOM   1488  CG2 ILE E 199      96.400 120.207  92.323  1.00  0.77           C  
ATOM   1489  CD1 ILE E 199      98.477 120.495  94.708  1.00  0.77           C  
ATOM   1490  N   VAL E 200      95.553 123.301  90.899  1.00  0.78           N  
ATOM   1491  CA  VAL E 200      94.327 123.635  90.180  1.00  0.78           C  
ATOM   1492  C   VAL E 200      94.604 124.160  88.788  1.00  0.78           C  
ATOM   1493  O   VAL E 200      93.971 123.744  87.814  1.00  0.78           O  
ATOM   1494  CB  VAL E 200      93.470 124.651  90.931  1.00  0.78           C  
ATOM   1495  CG1 VAL E 200      92.226 125.068  90.111  1.00  0.78           C  
ATOM   1496  CG2 VAL E 200      93.029 124.012  92.258  1.00  0.78           C  
ATOM   1497  N   TRP E 201      95.590 125.072  88.658  1.00  0.75           N  
ATOM   1498  CA  TRP E 201      96.016 125.611  87.385  1.00  0.75           C  
ATOM   1499  C   TRP E 201      96.548 124.521  86.467  1.00  0.75           C  
ATOM   1500  O   TRP E 201      96.108 124.409  85.328  1.00  0.75           O  
ATOM   1501  CB  TRP E 201      97.068 126.734  87.587  1.00  0.75           C  
ATOM   1502  CG  TRP E 201      97.369 127.550  86.333  1.00  0.75           C  
ATOM   1503  CD1 TRP E 201      96.696 128.638  85.854  1.00  0.75           C  
ATOM   1504  CD2 TRP E 201      98.397 127.257  85.373  1.00  0.75           C  
ATOM   1505  CE2 TRP E 201      98.285 128.220  84.340  1.00  0.75           C  
ATOM   1506  CE3 TRP E 201      99.364 126.262  85.317  1.00  0.75           C  
ATOM   1507  NE1 TRP E 201      97.241 129.051  84.660  1.00  0.75           N  
ATOM   1508  CZ2 TRP E 201      99.148 128.199  83.254  1.00  0.75           C  
ATOM   1509  CZ3 TRP E 201     100.230 126.245  84.219  1.00  0.75           C  
ATOM   1510  CH2 TRP E 201     100.133 127.205  83.205  1.00  0.75           C  
ATOM   1511  N   SER E 202      97.438 123.629  86.944  1.00  0.76           N  
ATOM   1512  CA  SER E 202      97.963 122.518  86.153  1.00  0.76           C  
ATOM   1513  C   SER E 202      96.901 121.514  85.736  1.00  0.76           C  
ATOM   1514  O   SER E 202      96.862 121.072  84.588  1.00  0.76           O  
ATOM   1515  CB  SER E 202      99.110 121.749  86.851  1.00  0.76           C  
ATOM   1516  OG  SER E 202     100.238 122.602  87.048  1.00  0.76           O  
ATOM   1517  N   LEU E 203      95.972 121.145  86.640  1.00  0.71           N  
ATOM   1518  CA  LEU E 203      94.851 120.267  86.333  1.00  0.71           C  
ATOM   1519  C   LEU E 203      93.853 120.831  85.337  1.00  0.71           C  
ATOM   1520  O   LEU E 203      93.254 120.089  84.556  1.00  0.71           O  
ATOM   1521  CB  LEU E 203      94.105 119.795  87.603  1.00  0.71           C  
ATOM   1522  CG  LEU E 203      94.844 118.704  88.404  1.00  0.71           C  
ATOM   1523  CD1 LEU E 203      94.099 118.407  89.714  1.00  0.71           C  
ATOM   1524  CD2 LEU E 203      95.029 117.402  87.605  1.00  0.71           C  
ATOM   1525  N   ARG E 204      93.633 122.155  85.326  1.00  0.66           N  
ATOM   1526  CA  ARG E 204      92.790 122.779  84.332  1.00  0.66           C  
ATOM   1527  C   ARG E 204      93.544 123.161  83.066  1.00  0.66           C  
ATOM   1528  O   ARG E 204      92.960 123.190  81.989  1.00  0.66           O  
ATOM   1529  CB  ARG E 204      92.097 124.015  84.933  1.00  0.66           C  
ATOM   1530  CG  ARG E 204      91.081 123.663  86.035  1.00  0.66           C  
ATOM   1531  CD  ARG E 204      90.401 124.912  86.600  1.00  0.66           C  
ATOM   1532  NE  ARG E 204      89.413 124.467  87.641  1.00  0.66           N  
ATOM   1533  CZ  ARG E 204      88.685 125.282  88.415  1.00  0.66           C  
ATOM   1534  NH1 ARG E 204      88.772 126.599  88.288  1.00  0.66           N1+
ATOM   1535  NH2 ARG E 204      87.850 124.766  89.318  1.00  0.66           N  
ATOM   1536  N   ARG E 205      94.868 123.403  83.116  1.00  0.67           N  
ATOM   1537  CA  ARG E 205      95.649 123.747  81.941  1.00  0.67           C  
ATOM   1538  C   ARG E 205      95.862 122.579  80.998  1.00  0.67           C  
ATOM   1539  O   ARG E 205      95.982 122.747  79.779  1.00  0.67           O  
ATOM   1540  CB  ARG E 205      97.025 124.339  82.334  1.00  0.67           C  
ATOM   1541  CG  ARG E 205      97.895 124.803  81.149  1.00  0.67           C  
ATOM   1542  CD  ARG E 205      97.228 125.900  80.317  1.00  0.67           C  
ATOM   1543  NE  ARG E 205      98.110 126.178  79.142  1.00  0.67           N  
ATOM   1544  CZ  ARG E 205      98.057 125.503  77.985  1.00  0.67           C  
ATOM   1545  NH1 ARG E 205      97.262 124.453  77.799  1.00  0.67           N1+
ATOM   1546  NH2 ARG E 205      98.846 125.889  76.982  1.00  0.67           N  
ATOM   1547  N   ARG E 206      95.883 121.355  81.554  1.00  0.63           N  
ATOM   1548  CA  ARG E 206      96.008 120.126  80.804  1.00  0.63           C  
ATOM   1549  C   ARG E 206      94.637 119.542  80.493  1.00  0.63           C  
ATOM   1550  O   ARG E 206      94.526 118.411  80.011  1.00  0.63           O  
ATOM   1551  CB  ARG E 206      96.779 119.074  81.637  1.00  0.63           C  
ATOM   1552  CG  ARG E 206      98.201 119.485  82.062  1.00  0.63           C  
ATOM   1553  CD  ARG E 206      98.939 118.403  82.865  1.00  0.63           C  
ATOM   1554  NE  ARG E 206      99.275 117.274  81.927  1.00  0.63           N  
ATOM   1555  CZ  ARG E 206     100.315 117.276  81.079  1.00  0.63           C  
ATOM   1556  NH1 ARG E 206     101.179 118.286  81.044  1.00  0.63           N1+
ATOM   1557  NH2 ARG E 206     100.491 116.256  80.240  1.00  0.63           N  
ATOM   1558  N   GLN E 207      93.563 120.295  80.812  1.00  0.63           N  
ATOM   1559  CA  GLN E 207      92.171 119.935  80.619  1.00  0.63           C  
ATOM   1560  C   GLN E 207      91.711 118.716  81.421  1.00  0.63           C  
ATOM   1561  O   GLN E 207      90.651 118.155  81.160  1.00  0.63           O  
ATOM   1562  CB  GLN E 207      91.816 119.811  79.107  1.00  0.63           C  
ATOM   1563  CG  GLN E 207      91.953 121.133  78.314  1.00  0.63           C  
ATOM   1564  CD  GLN E 207      90.935 122.172  78.769  1.00  0.63           C  
ATOM   1565  NE2 GLN E 207      89.635 121.933  78.495  1.00  0.63           N  
ATOM   1566  OE1 GLN E 207      91.286 123.192  79.363  1.00  0.63           O  
ATOM   1567  N   GLN E 208      92.470 118.285  82.449  1.00  0.62           N  
ATOM   1568  CA  GLN E 208      92.248 117.048  83.180  1.00  0.62           C  
ATOM   1569  C   GLN E 208      91.047 117.116  84.077  1.00  0.62           C  
ATOM   1570  O   GLN E 208      90.219 116.212  84.124  1.00  0.62           O  
ATOM   1571  CB  GLN E 208      93.479 116.681  84.042  1.00  0.62           C  
ATOM   1572  CG  GLN E 208      94.722 116.351  83.194  1.00  0.62           C  
ATOM   1573  CD  GLN E 208      94.478 115.121  82.326  1.00  0.62           C  
ATOM   1574  NE2 GLN E 208      94.791 115.213  81.017  1.00  0.62           N  
ATOM   1575  OE1 GLN E 208      94.008 114.082  82.797  1.00  0.62           O  
ATOM   1576  N   LEU E 209      90.905 118.245  84.794  1.00  0.53           N  
ATOM   1577  CA  LEU E 209      89.780 118.461  85.676  1.00  0.53           C  
ATOM   1578  C   LEU E 209      88.450 118.434  84.971  1.00  0.53           C  
ATOM   1579  O   LEU E 209      87.518 117.757  85.389  1.00  0.53           O  
ATOM   1580  CB  LEU E 209      89.901 119.822  86.379  1.00  0.53           C  
ATOM   1581  CG  LEU E 209      88.698 120.256  87.250  1.00  0.53           C  
ATOM   1582  CD1 LEU E 209      89.261 121.255  88.220  1.00  0.53           C  
ATOM   1583  CD2 LEU E 209      87.547 121.024  86.581  1.00  0.53           C  
ATOM   1584  N   ALA E 210      88.331 119.164  83.846  1.00  0.41           N  
ATOM   1585  CA  ALA E 210      87.075 119.297  83.140  1.00  0.41           C  
ATOM   1586  C   ALA E 210      86.645 117.988  82.500  1.00  0.41           C  
ATOM   1587  O   ALA E 210      85.451 117.721  82.357  1.00  0.41           O  
ATOM   1588  CB  ALA E 210      87.167 120.427  82.096  1.00  0.41           C  
ATOM   1589  N   ARG E 211      87.626 117.125  82.180  1.00  0.51           N  
ATOM   1590  CA  ARG E 211      87.440 115.849  81.534  1.00  0.51           C  
ATOM   1591  C   ARG E 211      87.243 114.695  82.509  1.00  0.51           C  
ATOM   1592  O   ARG E 211      86.983 113.577  82.078  1.00  0.51           O  
ATOM   1593  CB  ARG E 211      88.700 115.520  80.702  1.00  0.51           C  
ATOM   1594  CG  ARG E 211      88.828 116.357  79.421  1.00  0.51           C  
ATOM   1595  CD  ARG E 211      90.110 116.006  78.674  1.00  0.51           C  
ATOM   1596  NE  ARG E 211      90.179 116.890  77.467  1.00  0.51           N  
ATOM   1597  CZ  ARG E 211      91.175 116.829  76.574  1.00  0.51           C  
ATOM   1598  NH1 ARG E 211      92.163 115.952  76.722  1.00  0.51           N1+
ATOM   1599  NH2 ARG E 211      91.184 117.638  75.518  1.00  0.51           N  
ATOM   1600  N   GLN E 212      87.330 114.919  83.842  1.00  0.62           N  
ATOM   1601  CA  GLN E 212      87.213 113.813  84.777  1.00  0.62           C  
ATOM   1602  C   GLN E 212      86.489 114.162  86.076  1.00  0.62           C  
ATOM   1603  O   GLN E 212      86.823 115.092  86.794  1.00  0.62           O  
ATOM   1604  CB  GLN E 212      88.618 113.258  85.113  1.00  0.62           C  
ATOM   1605  CG  GLN E 212      88.661 112.027  86.051  1.00  0.62           C  
ATOM   1606  CD  GLN E 212      88.114 110.780  85.372  1.00  0.62           C  
ATOM   1607  NE2 GLN E 212      87.102 110.108  85.961  1.00  0.62           N  
ATOM   1608  OE1 GLN E 212      88.606 110.368  84.317  1.00  0.62           O  
ATOM   1609  N   ALA E 213      85.482 113.335  86.460  1.00  0.71           N  
ATOM   1610  CA  ALA E 213      84.705 113.498  87.682  1.00  0.71           C  
ATOM   1611  C   ALA E 213      85.495 113.359  88.986  1.00  0.71           C  
ATOM   1612  O   ALA E 213      85.300 114.107  89.950  1.00  0.71           O  
ATOM   1613  CB  ALA E 213      83.546 112.484  87.662  1.00  0.71           C  
ATOM   1614  N   ARG E 214      86.421 112.385  89.037  1.00  0.60           N  
ATOM   1615  CA  ARG E 214      87.371 112.181  90.119  1.00  0.60           C  
ATOM   1616  C   ARG E 214      88.406 113.296  90.253  1.00  0.60           C  
ATOM   1617  O   ARG E 214      88.751 113.685  91.365  1.00  0.60           O  
ATOM   1618  CB  ARG E 214      88.066 110.805  90.022  1.00  0.60           C  
ATOM   1619  CG  ARG E 214      87.115 109.609  90.238  1.00  0.60           C  
ATOM   1620  CD  ARG E 214      87.853 108.272  90.119  1.00  0.60           C  
ATOM   1621  NE  ARG E 214      86.864 107.169  90.355  1.00  0.60           N  
ATOM   1622  CZ  ARG E 214      87.167 105.872  90.199  1.00  0.60           C  
ATOM   1623  NH1 ARG E 214      88.379 105.492  89.806  1.00  0.60           N1+
ATOM   1624  NH2 ARG E 214      86.252 104.934  90.434  1.00  0.60           N  
ATOM   1625  N   MET E 215      88.916 113.862  89.137  1.00  0.66           N  
ATOM   1626  CA  MET E 215      89.771 115.043  89.153  1.00  0.66           C  
ATOM   1627  C   MET E 215      89.028 116.268  89.617  1.00  0.66           C  
ATOM   1628  O   MET E 215      89.553 117.084  90.374  1.00  0.66           O  
ATOM   1629  CB  MET E 215      90.424 115.332  87.788  1.00  0.66           C  
ATOM   1630  CG  MET E 215      91.417 114.253  87.318  1.00  0.66           C  
ATOM   1631  SD  MET E 215      92.874 114.055  88.391  1.00  0.66           S  
ATOM   1632  CE  MET E 215      92.270 112.639  89.364  1.00  0.66           C  
ATOM   1633  N   LYS E 216      87.746 116.414  89.230  1.00  0.67           N  
ATOM   1634  CA  LYS E 216      86.895 117.409  89.845  1.00  0.67           C  
ATOM   1635  C   LYS E 216      86.753 117.220  91.351  1.00  0.67           C  
ATOM   1636  O   LYS E 216      86.830 118.192  92.097  1.00  0.67           O  
ATOM   1637  CB  LYS E 216      85.479 117.450  89.237  1.00  0.67           C  
ATOM   1638  CG  LYS E 216      85.390 118.069  87.846  1.00  0.67           C  
ATOM   1639  CD  LYS E 216      83.954 118.063  87.305  1.00  0.67           C  
ATOM   1640  CE  LYS E 216      83.874 118.704  85.917  1.00  0.67           C  
ATOM   1641  NZ  LYS E 216      82.492 118.660  85.393  1.00  0.67           N1+
ATOM   1642  N   LYS E 217      86.573 115.975  91.843  1.00  0.65           N  
ATOM   1643  CA  LYS E 217      86.560 115.675  93.267  1.00  0.65           C  
ATOM   1644  C   LYS E 217      87.858 116.025  93.971  1.00  0.65           C  
ATOM   1645  O   LYS E 217      87.829 116.676  95.014  1.00  0.65           O  
ATOM   1646  CB  LYS E 217      86.201 114.185  93.527  1.00  0.65           C  
ATOM   1647  CG  LYS E 217      86.057 113.809  95.013  1.00  0.65           C  
ATOM   1648  CD  LYS E 217      85.648 112.340  95.235  1.00  0.65           C  
ATOM   1649  CE  LYS E 217      85.566 111.968  96.726  1.00  0.65           C  
ATOM   1650  NZ  LYS E 217      85.173 110.551  96.918  1.00  0.65           N1+
ATOM   1651  N   ALA E 218      89.021 115.666  93.397  1.00  0.70           N  
ATOM   1652  CA  ALA E 218      90.319 116.008  93.939  1.00  0.70           C  
ATOM   1653  C   ALA E 218      90.526 117.512  94.041  1.00  0.70           C  
ATOM   1654  O   ALA E 218      90.901 118.030  95.090  1.00  0.70           O  
ATOM   1655  CB  ALA E 218      91.412 115.376  93.052  1.00  0.70           C  
ATOM   1656  N   THR E 219      90.190 118.259  92.974  1.00  0.73           N  
ATOM   1657  CA  THR E 219      90.240 119.719  92.954  1.00  0.73           C  
ATOM   1658  C   THR E 219      89.329 120.372  93.953  1.00  0.73           C  
ATOM   1659  O   THR E 219      89.718 121.315  94.643  1.00  0.73           O  
ATOM   1660  CB  THR E 219      89.888 120.276  91.598  1.00  0.73           C  
ATOM   1661  CG2 THR E 219      89.847 121.812  91.592  1.00  0.73           C  
ATOM   1662  OG1 THR E 219      90.915 119.898  90.697  1.00  0.73           O  
ATOM   1663  N   ARG E 220      88.085 119.879  94.087  1.00  0.67           N  
ATOM   1664  CA  ARG E 220      87.188 120.353  95.118  1.00  0.67           C  
ATOM   1665  C   ARG E 220      87.749 120.117  96.513  1.00  0.67           C  
ATOM   1666  O   ARG E 220      87.804 121.037  97.322  1.00  0.67           O  
ATOM   1667  CB  ARG E 220      85.798 119.669  95.029  1.00  0.67           C  
ATOM   1668  CG  ARG E 220      84.925 120.135  93.846  1.00  0.67           C  
ATOM   1669  CD  ARG E 220      83.457 119.671  93.902  1.00  0.67           C  
ATOM   1670  NE  ARG E 220      83.396 118.161  93.892  1.00  0.67           N  
ATOM   1671  CZ  ARG E 220      83.224 117.407  92.798  1.00  0.67           C  
ATOM   1672  NH1 ARG E 220      83.134 117.966  91.602  1.00  0.67           N1+
ATOM   1673  NH2 ARG E 220      83.210 116.076  92.862  1.00  0.67           N  
ATOM   1674  N   PHE E 221      88.247 118.906  96.824  1.00  0.73           N  
ATOM   1675  CA  PHE E 221      88.806 118.618  98.135  1.00  0.73           C  
ATOM   1676  C   PHE E 221      90.114 119.347  98.439  1.00  0.73           C  
ATOM   1677  O   PHE E 221      90.380 119.683  99.590  1.00  0.73           O  
ATOM   1678  CB  PHE E 221      88.910 117.100  98.420  1.00  0.73           C  
ATOM   1679  CG  PHE E 221      87.593 116.584  98.946  1.00  0.73           C  
ATOM   1680  CD1 PHE E 221      87.312 116.643 100.322  1.00  0.73           C  
ATOM   1681  CD2 PHE E 221      86.614 116.063  98.088  1.00  0.73           C  
ATOM   1682  CE1 PHE E 221      86.096 116.168 100.828  1.00  0.73           C  
ATOM   1683  CE2 PHE E 221      85.396 115.588  98.587  1.00  0.73           C  
ATOM   1684  CZ  PHE E 221      85.140 115.630  99.960  1.00  0.73           C  
ATOM   1685  N   ILE E 222      90.948 119.663  97.428  1.00  0.76           N  
ATOM   1686  CA  ILE E 222      92.092 120.565  97.572  1.00  0.76           C  
ATOM   1687  C   ILE E 222      91.679 121.972  97.969  1.00  0.76           C  
ATOM   1688  O   ILE E 222      92.269 122.583  98.864  1.00  0.76           O  
ATOM   1689  CB  ILE E 222      92.948 120.582  96.314  1.00  0.76           C  
ATOM   1690  CG1 ILE E 222      93.783 119.286  96.271  1.00  0.76           C  
ATOM   1691  CG2 ILE E 222      93.865 121.828  96.210  1.00  0.76           C  
ATOM   1692  CD1 ILE E 222      94.146 118.911  94.838  1.00  0.76           C  
ATOM   1693  N   MET E 223      90.612 122.510  97.346  1.00  0.75           N  
ATOM   1694  CA  MET E 223      90.011 123.759  97.766  1.00  0.75           C  
ATOM   1695  C   MET E 223      89.454 123.674  99.183  1.00  0.75           C  
ATOM   1696  O   MET E 223      89.710 124.556  99.999  1.00  0.75           O  
ATOM   1697  CB  MET E 223      88.894 124.211  96.797  1.00  0.75           C  
ATOM   1698  CG  MET E 223      89.382 124.583  95.385  1.00  0.75           C  
ATOM   1699  SD  MET E 223      88.012 125.056  94.284  1.00  0.75           S  
ATOM   1700  CE  MET E 223      89.043 125.367  92.827  1.00  0.75           C  
ATOM   1701  N   VAL E 224      88.739 122.578  99.532  1.00  0.78           N  
ATOM   1702  CA  VAL E 224      88.195 122.347 100.872  1.00  0.78           C  
ATOM   1703  C   VAL E 224      89.272 122.348 101.949  1.00  0.78           C  
ATOM   1704  O   VAL E 224      89.150 123.069 102.934  1.00  0.78           O  
ATOM   1705  CB  VAL E 224      87.376 121.050 100.974  1.00  0.78           C  
ATOM   1706  CG1 VAL E 224      86.923 120.727 102.418  1.00  0.78           C  
ATOM   1707  CG2 VAL E 224      86.114 121.157 100.100  1.00  0.78           C  
ATOM   1708  N   VAL E 225      90.390 121.605 101.778  1.00  0.78           N  
ATOM   1709  CA  VAL E 225      91.480 121.587 102.753  1.00  0.78           C  
ATOM   1710  C   VAL E 225      92.172 122.937 102.922  1.00  0.78           C  
ATOM   1711  O   VAL E 225      92.508 123.343 104.037  1.00  0.78           O  
ATOM   1712  CB  VAL E 225      92.505 120.466 102.546  1.00  0.78           C  
ATOM   1713  CG1 VAL E 225      91.789 119.103 102.619  1.00  0.78           C  
ATOM   1714  CG2 VAL E 225      93.291 120.614 101.231  1.00  0.78           C  
ATOM   1715  N   ALA E 226      92.372 123.696 101.821  1.00  0.82           N  
ATOM   1716  CA  ALA E 226      92.890 125.050 101.860  1.00  0.82           C  
ATOM   1717  C   ALA E 226      91.962 126.016 102.590  1.00  0.82           C  
ATOM   1718  O   ALA E 226      92.398 126.766 103.462  1.00  0.82           O  
ATOM   1719  CB  ALA E 226      93.142 125.562 100.424  1.00  0.82           C  
ATOM   1720  N   ILE E 227      90.645 125.978 102.293  1.00  0.78           N  
ATOM   1721  CA  ILE E 227      89.625 126.767 102.977  1.00  0.78           C  
ATOM   1722  C   ILE E 227      89.535 126.419 104.454  1.00  0.78           C  
ATOM   1723  O   ILE E 227      89.542 127.322 105.285  1.00  0.78           O  
ATOM   1724  CB  ILE E 227      88.267 126.669 102.275  1.00  0.78           C  
ATOM   1725  CG1 ILE E 227      88.342 127.415 100.921  1.00  0.78           C  
ATOM   1726  CG2 ILE E 227      87.108 127.236 103.134  1.00  0.78           C  
ATOM   1727  CD1 ILE E 227      87.326 126.914  99.889  1.00  0.78           C  
ATOM   1728  N   VAL E 228      89.534 125.117 104.829  1.00  0.78           N  
ATOM   1729  CA  VAL E 228      89.542 124.660 106.223  1.00  0.78           C  
ATOM   1730  C   VAL E 228      90.752 125.173 106.986  1.00  0.78           C  
ATOM   1731  O   VAL E 228      90.622 125.718 108.080  1.00  0.78           O  
ATOM   1732  CB  VAL E 228      89.443 123.131 106.324  1.00  0.78           C  
ATOM   1733  CG1 VAL E 228      89.782 122.586 107.732  1.00  0.78           C  
ATOM   1734  CG2 VAL E 228      88.009 122.707 105.947  1.00  0.78           C  
ATOM   1735  N   PHE E 229      91.965 125.106 106.399  1.00  0.75           N  
ATOM   1736  CA  PHE E 229      93.158 125.665 107.011  1.00  0.75           C  
ATOM   1737  C   PHE E 229      93.044 127.173 107.250  1.00  0.75           C  
ATOM   1738  O   PHE E 229      93.366 127.683 108.326  1.00  0.75           O  
ATOM   1739  CB  PHE E 229      94.379 125.357 106.103  1.00  0.75           C  
ATOM   1740  CG  PHE E 229      95.673 125.877 106.675  1.00  0.75           C  
ATOM   1741  CD1 PHE E 229      96.361 125.117 107.624  1.00  0.75           C  
ATOM   1742  CD2 PHE E 229      96.174 127.145 106.333  1.00  0.75           C  
ATOM   1743  CE1 PHE E 229      97.554 125.580 108.184  1.00  0.75           C  
ATOM   1744  CE2 PHE E 229      97.345 127.631 106.927  1.00  0.75           C  
ATOM   1745  CZ  PHE E 229      98.049 126.839 107.838  1.00  0.75           C  
ATOM   1746  N   ILE E 230      92.546 127.928 106.252  1.00  0.78           N  
ATOM   1747  CA  ILE E 230      92.321 129.362 106.378  1.00  0.78           C  
ATOM   1748  C   ILE E 230      91.293 129.705 107.441  1.00  0.78           C  
ATOM   1749  O   ILE E 230      91.545 130.531 108.312  1.00  0.78           O  
ATOM   1750  CB  ILE E 230      91.885 129.979 105.054  1.00  0.78           C  
ATOM   1751  CG1 ILE E 230      93.022 129.868 104.023  1.00  0.78           C  
ATOM   1752  CG2 ILE E 230      91.471 131.464 105.212  1.00  0.78           C  
ATOM   1753  CD1 ILE E 230      92.548 130.180 102.604  1.00  0.78           C  
ATOM   1754  N   THR E 231      90.118 129.053 107.450  1.00  0.78           N  
ATOM   1755  CA  THR E 231      89.038 129.403 108.367  1.00  0.78           C  
ATOM   1756  C   THR E 231      89.324 128.993 109.792  1.00  0.78           C  
ATOM   1757  O   THR E 231      88.784 129.574 110.733  1.00  0.78           O  
ATOM   1758  CB  THR E 231      87.673 128.852 107.963  1.00  0.78           C  
ATOM   1759  CG2 THR E 231      87.259 129.471 106.622  1.00  0.78           C  
ATOM   1760  OG1 THR E 231      87.684 127.445 107.779  1.00  0.78           O  
ATOM   1761  N   CYS E 232      90.224 128.016 109.988  1.00  0.76           N  
ATOM   1762  CA  CYS E 232      90.585 127.545 111.304  1.00  0.76           C  
ATOM   1763  C   CYS E 232      91.821 128.199 111.923  1.00  0.76           C  
ATOM   1764  O   CYS E 232      91.919 128.271 113.147  1.00  0.76           O  
ATOM   1765  CB  CYS E 232      90.798 126.023 111.255  1.00  0.76           C  
ATOM   1766  SG  CYS E 232      89.246 125.083 111.045  1.00  0.76           S  
ATOM   1767  N   TYR E 233      92.778 128.726 111.125  1.00  0.78           N  
ATOM   1768  CA  TYR E 233      93.979 129.353 111.669  1.00  0.78           C  
ATOM   1769  C   TYR E 233      94.069 130.852 111.436  1.00  0.78           C  
ATOM   1770  O   TYR E 233      94.756 131.558 112.172  1.00  0.78           O  
ATOM   1771  CB  TYR E 233      95.244 128.706 111.067  1.00  0.78           C  
ATOM   1772  CG  TYR E 233      95.424 127.331 111.610  1.00  0.78           C  
ATOM   1773  CD1 TYR E 233      95.860 127.173 112.928  1.00  0.78           C  
ATOM   1774  CD2 TYR E 233      95.229 126.196 110.814  1.00  0.78           C  
ATOM   1775  CE1 TYR E 233      96.087 125.898 113.447  1.00  0.78           C  
ATOM   1776  CE2 TYR E 233      95.471 124.916 111.331  1.00  0.78           C  
ATOM   1777  CZ  TYR E 233      95.884 124.765 112.660  1.00  0.78           C  
ATOM   1778  OH  TYR E 233      96.162 123.501 113.217  1.00  0.78           O  
ATOM   1779  N   LEU E 234      93.352 131.418 110.448  1.00  0.77           N  
ATOM   1780  CA  LEU E 234      93.316 132.865 110.258  1.00  0.77           C  
ATOM   1781  C   LEU E 234      92.698 133.676 111.410  1.00  0.77           C  
ATOM   1782  O   LEU E 234      93.293 134.697 111.765  1.00  0.77           O  
ATOM   1783  CB  LEU E 234      92.616 133.238 108.926  1.00  0.77           C  
ATOM   1784  CG  LEU E 234      92.541 134.733 108.567  1.00  0.77           C  
ATOM   1785  CD1 LEU E 234      93.908 135.297 108.158  1.00  0.77           C  
ATOM   1786  CD2 LEU E 234      91.490 134.938 107.466  1.00  0.77           C  
ATOM   1787  N   PRO E 235      91.566 133.345 112.057  1.00  0.82           N  
ATOM   1788  CA  PRO E 235      90.927 134.259 113.000  1.00  0.82           C  
ATOM   1789  C   PRO E 235      91.708 134.454 114.288  1.00  0.82           C  
ATOM   1790  O   PRO E 235      91.640 135.516 114.905  1.00  0.82           O  
ATOM   1791  CB  PRO E 235      89.561 133.610 113.281  1.00  0.82           C  
ATOM   1792  CG  PRO E 235      89.272 132.748 112.058  1.00  0.82           C  
ATOM   1793  CD  PRO E 235      90.663 132.247 111.691  1.00  0.82           C  
ATOM   1794  N   SER E 236      92.418 133.411 114.751  1.00  0.80           N  
ATOM   1795  CA  SER E 236      93.299 133.455 115.908  1.00  0.80           C  
ATOM   1796  C   SER E 236      94.529 134.280 115.651  1.00  0.80           C  
ATOM   1797  O   SER E 236      94.973 135.051 116.504  1.00  0.80           O  
ATOM   1798  CB  SER E 236      93.694 132.040 116.387  1.00  0.80           C  
ATOM   1799  OG  SER E 236      94.353 131.319 115.342  1.00  0.80           O  
ATOM   1800  N   VAL E 237      95.093 134.165 114.437  1.00  0.81           N  
ATOM   1801  CA  VAL E 237      96.177 135.000 113.970  1.00  0.81           C  
ATOM   1802  C   VAL E 237      95.808 136.461 113.895  1.00  0.81           C  
ATOM   1803  O   VAL E 237      96.513 137.292 114.464  1.00  0.81           O  
ATOM   1804  CB  VAL E 237      96.691 134.494 112.641  1.00  0.81           C  
ATOM   1805  CG1 VAL E 237      97.597 135.503 111.907  1.00  0.81           C  
ATOM   1806  CG2 VAL E 237      97.475 133.223 112.978  1.00  0.81           C  
ATOM   1807  N   SER E 238      94.669 136.821 113.268  1.00  0.80           N  
ATOM   1808  CA  SER E 238      94.232 138.210 113.156  1.00  0.80           C  
ATOM   1809  C   SER E 238      93.944 138.854 114.504  1.00  0.80           C  
ATOM   1810  O   SER E 238      94.369 139.978 114.761  1.00  0.80           O  
ATOM   1811  CB  SER E 238      93.051 138.429 112.165  1.00  0.80           C  
ATOM   1812  OG  SER E 238      91.839 137.811 112.597  1.00  0.80           O  
ATOM   1813  N   ALA E 239      93.288 138.130 115.438  1.00  0.79           N  
ATOM   1814  CA  ALA E 239      93.111 138.551 116.818  1.00  0.79           C  
ATOM   1815  C   ALA E 239      94.425 138.728 117.576  1.00  0.79           C  
ATOM   1816  O   ALA E 239      94.605 139.684 118.329  1.00  0.79           O  
ATOM   1817  CB  ALA E 239      92.199 137.565 117.577  1.00  0.79           C  
ATOM   1818  N   ARG E 240      95.404 137.821 117.373  1.00  0.67           N  
ATOM   1819  CA  ARG E 240      96.750 137.971 117.904  1.00  0.67           C  
ATOM   1820  C   ARG E 240      97.500 139.173 117.320  1.00  0.67           C  
ATOM   1821  O   ARG E 240      98.180 139.888 118.050  1.00  0.67           O  
ATOM   1822  CB  ARG E 240      97.567 136.655 117.775  1.00  0.67           C  
ATOM   1823  CG  ARG E 240      98.985 136.647 118.407  1.00  0.67           C  
ATOM   1824  CD  ARG E 240      99.091 137.106 119.872  1.00  0.67           C  
ATOM   1825  NE  ARG E 240      98.377 136.122 120.750  1.00  0.67           N  
ATOM   1826  CZ  ARG E 240      98.383 136.140 122.090  1.00  0.67           C  
ATOM   1827  NH1 ARG E 240      99.155 136.965 122.794  1.00  0.67           N1+
ATOM   1828  NH2 ARG E 240      97.582 135.324 122.773  1.00  0.67           N  
ATOM   1829  N   LEU E 241      97.375 139.458 116.008  1.00  0.68           N  
ATOM   1830  CA  LEU E 241      97.870 140.678 115.378  1.00  0.68           C  
ATOM   1831  C   LEU E 241      97.218 141.945 115.895  1.00  0.68           C  
ATOM   1832  O   LEU E 241      97.882 142.962 116.084  1.00  0.68           O  
ATOM   1833  CB  LEU E 241      97.706 140.647 113.847  1.00  0.68           C  
ATOM   1834  CG  LEU E 241      98.565 139.586 113.144  1.00  0.68           C  
ATOM   1835  CD1 LEU E 241      98.175 139.471 111.668  1.00  0.68           C  
ATOM   1836  CD2 LEU E 241     100.069 139.860 113.276  1.00  0.68           C  
ATOM   1837  N   TYR E 242      95.900 141.916 116.167  1.00  0.65           N  
ATOM   1838  CA  TYR E 242      95.237 142.997 116.875  1.00  0.65           C  
ATOM   1839  C   TYR E 242      95.810 143.198 118.261  1.00  0.65           C  
ATOM   1840  O   TYR E 242      96.152 144.328 118.617  1.00  0.65           O  
ATOM   1841  CB  TYR E 242      93.700 142.797 116.957  1.00  0.65           C  
ATOM   1842  CG  TYR E 242      93.035 142.941 115.613  1.00  0.65           C  
ATOM   1843  CD1 TYR E 242      93.418 143.931 114.691  1.00  0.65           C  
ATOM   1844  CD2 TYR E 242      91.969 142.094 115.273  1.00  0.65           C  
ATOM   1845  CE1 TYR E 242      92.787 144.034 113.446  1.00  0.65           C  
ATOM   1846  CE2 TYR E 242      91.331 142.200 114.029  1.00  0.65           C  
ATOM   1847  CZ  TYR E 242      91.749 143.168 113.112  1.00  0.65           C  
ATOM   1848  OH  TYR E 242      91.123 143.296 111.858  1.00  0.65           O  
ATOM   1849  N   PHE E 243      96.038 142.130 119.035  1.00  0.61           N  
ATOM   1850  CA  PHE E 243      96.748 142.180 120.301  1.00  0.61           C  
ATOM   1851  C   PHE E 243      98.176 142.757 120.195  1.00  0.61           C  
ATOM   1852  O   PHE E 243      98.634 143.478 121.073  1.00  0.61           O  
ATOM   1853  CB  PHE E 243      96.726 140.781 120.989  1.00  0.61           C  
ATOM   1854  CG  PHE E 243      97.609 140.760 122.218  1.00  0.61           C  
ATOM   1855  CD1 PHE E 243      97.453 141.709 123.238  1.00  0.61           C  
ATOM   1856  CD2 PHE E 243      98.799 140.027 122.187  1.00  0.61           C  
ATOM   1857  CE1 PHE E 243      98.482 141.954 124.149  1.00  0.61           C  
ATOM   1858  CE2 PHE E 243      99.784 140.176 123.160  1.00  0.61           C  
ATOM   1859  CZ  PHE E 243      99.631 141.168 124.125  1.00  0.61           C  
ATOM   1860  N   LEU E 244      98.941 142.465 119.135  1.00  0.58           N  
ATOM   1861  CA  LEU E 244     100.229 143.109 118.921  1.00  0.58           C  
ATOM   1862  C   LEU E 244     100.176 144.606 118.642  1.00  0.58           C  
ATOM   1863  O   LEU E 244     101.075 145.353 119.022  1.00  0.58           O  
ATOM   1864  CB  LEU E 244     100.959 142.460 117.740  1.00  0.58           C  
ATOM   1865  CG  LEU E 244     101.426 141.020 117.990  1.00  0.58           C  
ATOM   1866  CD1 LEU E 244     101.909 140.465 116.651  1.00  0.58           C  
ATOM   1867  CD2 LEU E 244     102.527 140.925 119.055  1.00  0.58           C  
ATOM   1868  N   TRP E 245      99.146 145.061 117.904  1.00  0.56           N  
ATOM   1869  CA  TRP E 245      98.869 146.463 117.656  1.00  0.56           C  
ATOM   1870  C   TRP E 245      98.428 147.221 118.908  1.00  0.56           C  
ATOM   1871  O   TRP E 245      98.779 148.386 119.110  1.00  0.56           O  
ATOM   1872  CB  TRP E 245      97.787 146.595 116.552  1.00  0.56           C  
ATOM   1873  CG  TRP E 245      97.482 148.027 116.122  1.00  0.56           C  
ATOM   1874  CD1 TRP E 245      96.348 148.764 116.328  1.00  0.56           C  
ATOM   1875  CD2 TRP E 245      98.432 148.909 115.511  1.00  0.56           C  
ATOM   1876  CE2 TRP E 245      97.793 150.162 115.353  1.00  0.56           C  
ATOM   1877  CE3 TRP E 245      99.751 148.727 115.121  1.00  0.56           C  
ATOM   1878  NE1 TRP E 245      96.519 150.047 115.856  1.00  0.56           N  
ATOM   1879  CZ2 TRP E 245      98.467 151.233 114.788  1.00  0.56           C  
ATOM   1880  CZ3 TRP E 245     100.427 149.809 114.550  1.00  0.56           C  
ATOM   1881  CH2 TRP E 245      99.793 151.044 114.376  1.00  0.56           C  
ATOM   1882  N   THR E 246      97.600 146.575 119.757  1.00  0.57           N  
ATOM   1883  CA  THR E 246      97.198 147.069 121.070  1.00  0.57           C  
ATOM   1884  C   THR E 246      98.364 147.212 122.024  1.00  0.57           C  
ATOM   1885  O   THR E 246      99.428 146.629 121.860  1.00  0.57           O  
ATOM   1886  CB  THR E 246      96.027 146.360 121.789  1.00  0.57           C  
ATOM   1887  CG2 THR E 246      94.762 146.365 120.931  1.00  0.57           C  
ATOM   1888  OG1 THR E 246      96.256 145.010 122.136  1.00  0.57           O  
ATOM   1889  N   VAL E 247      98.206 148.051 123.062  1.00  0.43           N  
ATOM   1890  CA  VAL E 247      99.183 148.168 124.122  1.00  0.43           C  
ATOM   1891  C   VAL E 247      98.452 147.636 125.317  1.00  0.43           C  
ATOM   1892  O   VAL E 247      97.316 148.090 125.490  1.00  0.43           O  
ATOM   1893  CB  VAL E 247      99.562 149.612 124.411  1.00  0.43           C  
ATOM   1894  CG1 VAL E 247     100.473 149.690 125.657  1.00  0.43           C  
ATOM   1895  CG2 VAL E 247     100.259 150.176 123.160  1.00  0.43           C  
ATOM   1896  N   PRO E 248      98.964 146.726 126.154  1.00  0.35           N  
ATOM   1897  CA  PRO E 248      98.180 146.238 127.259  1.00  0.35           C  
ATOM   1898  C   PRO E 248      97.648 147.282 128.201  1.00  0.35           C  
ATOM   1899  O   PRO E 248      98.408 148.029 128.812  1.00  0.35           O  
ATOM   1900  CB  PRO E 248      99.042 145.200 127.968  1.00  0.35           C  
ATOM   1901  CG  PRO E 248      99.941 144.654 126.861  1.00  0.35           C  
ATOM   1902  CD  PRO E 248     100.034 145.786 125.822  1.00  0.35           C  
ATOM   1903  N   SER E 249      96.322 147.320 128.329  1.00  0.31           N  
ATOM   1904  CA  SER E 249      95.645 148.214 129.225  1.00  0.31           C  
ATOM   1905  C   SER E 249      94.415 147.452 129.631  1.00  0.31           C  
ATOM   1906  O   SER E 249      93.660 146.944 128.804  1.00  0.31           O  
ATOM   1907  CB  SER E 249      95.301 149.589 128.599  1.00  0.31           C  
ATOM   1908  OG  SER E 249      94.643 150.451 129.534  1.00  0.31           O  
ATOM   1909  N   SER E 250      94.209 147.324 130.952  1.00  0.28           N  
ATOM   1910  CA  SER E 250      93.469 146.222 131.563  1.00  0.28           C  
ATOM   1911  C   SER E 250      92.035 146.005 131.111  1.00  0.28           C  
ATOM   1912  O   SER E 250      91.560 144.864 131.108  1.00  0.28           O  
ATOM   1913  CB  SER E 250      93.449 146.299 133.114  1.00  0.28           C  
ATOM   1914  OG  SER E 250      92.825 147.495 133.586  1.00  0.28           O  
ATOM   1915  N   ALA E 251      91.311 147.075 130.739  1.00  0.38           N  
ATOM   1916  CA  ALA E 251      89.928 147.049 130.314  1.00  0.38           C  
ATOM   1917  C   ALA E 251      89.709 147.056 128.798  1.00  0.38           C  
ATOM   1918  O   ALA E 251      88.584 146.836 128.346  1.00  0.38           O  
ATOM   1919  CB  ALA E 251      89.212 148.291 130.884  1.00  0.38           C  
ATOM   1920  N   CYS E 252      90.744 147.234 127.955  1.00  0.55           N  
ATOM   1921  CA  CYS E 252      90.577 147.220 126.501  1.00  0.55           C  
ATOM   1922  C   CYS E 252      91.074 145.922 125.891  1.00  0.55           C  
ATOM   1923  O   CYS E 252      90.616 145.512 124.826  1.00  0.55           O  
ATOM   1924  CB  CYS E 252      91.313 148.404 125.827  1.00  0.55           C  
ATOM   1925  SG  CYS E 252      90.603 150.010 126.313  1.00  0.55           S  
ATOM   1926  N   ASP E 253      91.967 145.202 126.586  1.00  0.59           N  
ATOM   1927  CA  ASP E 253      92.333 143.840 126.251  1.00  0.59           C  
ATOM   1928  C   ASP E 253      91.339 142.662 126.524  1.00  0.59           C  
ATOM   1929  O   ASP E 253      91.466 141.638 125.844  1.00  0.59           O  
ATOM   1930  CB  ASP E 253      93.655 143.490 126.941  1.00  0.59           C  
ATOM   1931  CG  ASP E 253      94.801 144.420 126.597  1.00  0.59           C  
ATOM   1932  OD1 ASP E 253      94.884 144.927 125.449  1.00  0.59           O  
ATOM   1933  OD2 ASP E 253      95.620 144.618 127.529  1.00  0.59           O1-
ATOM   1934  N   PRO E 254      90.344 142.656 127.437  1.00  0.57           N  
ATOM   1935  CA  PRO E 254      89.418 141.551 127.671  1.00  0.57           C  
ATOM   1936  C   PRO E 254      88.692 141.049 126.442  1.00  0.57           C  
ATOM   1937  O   PRO E 254      88.523 139.839 126.297  1.00  0.57           O  
ATOM   1938  CB  PRO E 254      88.413 142.096 128.706  1.00  0.57           C  
ATOM   1939  CG  PRO E 254      89.132 143.210 129.459  1.00  0.57           C  
ATOM   1940  CD  PRO E 254      90.238 143.637 128.502  1.00  0.57           C  
ATOM   1941  N   SER E 255      88.225 141.966 125.569  1.00  0.62           N  
ATOM   1942  CA  SER E 255      87.494 141.624 124.354  1.00  0.62           C  
ATOM   1943  C   SER E 255      88.350 140.870 123.349  1.00  0.62           C  
ATOM   1944  O   SER E 255      87.946 139.825 122.838  1.00  0.62           O  
ATOM   1945  CB  SER E 255      86.845 142.859 123.655  1.00  0.62           C  
ATOM   1946  OG  SER E 255      87.816 143.808 123.212  1.00  0.62           O  
ATOM   1947  N   VAL E 256      89.584 141.353 123.090  1.00  0.64           N  
ATOM   1948  CA  VAL E 256      90.568 140.721 122.223  1.00  0.64           C  
ATOM   1949  C   VAL E 256      91.071 139.399 122.775  1.00  0.64           C  
ATOM   1950  O   VAL E 256      91.238 138.440 122.025  1.00  0.64           O  
ATOM   1951  CB  VAL E 256      91.718 141.641 121.796  1.00  0.64           C  
ATOM   1952  CG1 VAL E 256      91.126 142.865 121.070  1.00  0.64           C  
ATOM   1953  CG2 VAL E 256      92.578 142.102 122.981  1.00  0.64           C  
ATOM   1954  N   HIS E 257      91.286 139.282 124.105  1.00  0.63           N  
ATOM   1955  CA  HIS E 257      91.653 138.019 124.737  1.00  0.63           C  
ATOM   1956  C   HIS E 257      90.574 136.970 124.665  1.00  0.63           C  
ATOM   1957  O   HIS E 257      90.825 135.806 124.348  1.00  0.63           O  
ATOM   1958  CB  HIS E 257      91.963 138.185 126.233  1.00  0.63           C  
ATOM   1959  CG  HIS E 257      92.763 137.061 126.825  1.00  0.63           C  
ATOM   1960  CD2 HIS E 257      92.500 136.254 127.889  1.00  0.63           C  
ATOM   1961  ND1 HIS E 257      94.051 136.858 126.386  1.00  0.63           N  
ATOM   1962  CE1 HIS E 257      94.563 135.954 127.189  1.00  0.63           C  
ATOM   1963  NE2 HIS E 257      93.667 135.558 128.118  1.00  0.63           N  
ATOM   1964  N   GLY E 258      89.316 137.371 124.952  1.00  0.71           N  
ATOM   1965  CA  GLY E 258      88.140 136.538 124.750  1.00  0.71           C  
ATOM   1966  C   GLY E 258      88.043 136.056 123.334  1.00  0.71           C  
ATOM   1967  O   GLY E 258      87.990 134.854 123.093  1.00  0.71           O  
ATOM   1968  N   ALA E 259      88.101 136.986 122.359  1.00  0.77           N  
ATOM   1969  CA  ALA E 259      88.070 136.674 120.947  1.00  0.77           C  
ATOM   1970  C   ALA E 259      89.184 135.723 120.530  1.00  0.77           C  
ATOM   1971  O   ALA E 259      88.926 134.752 119.825  1.00  0.77           O  
ATOM   1972  CB  ALA E 259      88.135 137.966 120.102  1.00  0.77           C  
ATOM   1973  N   LEU E 260      90.422 135.932 121.019  1.00  0.75           N  
ATOM   1974  CA  LEU E 260      91.559 135.071 120.770  1.00  0.75           C  
ATOM   1975  C   LEU E 260      91.384 133.632 121.224  1.00  0.75           C  
ATOM   1976  O   LEU E 260      91.719 132.702 120.497  1.00  0.75           O  
ATOM   1977  CB  LEU E 260      92.819 135.640 121.451  1.00  0.75           C  
ATOM   1978  CG  LEU E 260      94.100 134.894 121.044  1.00  0.75           C  
ATOM   1979  CD1 LEU E 260      95.124 135.900 120.526  1.00  0.75           C  
ATOM   1980  CD2 LEU E 260      94.653 133.995 122.165  1.00  0.75           C  
ATOM   1981  N   HIS E 261      90.843 133.402 122.434  1.00  0.74           N  
ATOM   1982  CA  HIS E 261      90.529 132.061 122.912  1.00  0.74           C  
ATOM   1983  C   HIS E 261      89.407 131.378 122.146  1.00  0.74           C  
ATOM   1984  O   HIS E 261      89.488 130.190 121.831  1.00  0.74           O  
ATOM   1985  CB  HIS E 261      90.213 132.035 124.418  1.00  0.74           C  
ATOM   1986  CG  HIS E 261      91.419 132.332 125.229  1.00  0.74           C  
ATOM   1987  CD2 HIS E 261      91.757 133.412 125.976  1.00  0.74           C  
ATOM   1988  ND1 HIS E 261      92.451 131.428 125.190  1.00  0.74           N  
ATOM   1989  CE1 HIS E 261      93.416 131.965 125.903  1.00  0.74           C  
ATOM   1990  NE2 HIS E 261      93.045 133.168 126.392  1.00  0.74           N  
ATOM   1991  N   ILE E 262      88.336 132.120 121.785  1.00  0.75           N  
ATOM   1992  CA  ILE E 262      87.249 131.616 120.942  1.00  0.75           C  
ATOM   1993  C   ILE E 262      87.751 131.222 119.564  1.00  0.75           C  
ATOM   1994  O   ILE E 262      87.399 130.170 119.029  1.00  0.75           O  
ATOM   1995  CB  ILE E 262      86.092 132.611 120.797  1.00  0.75           C  
ATOM   1996  CG1 ILE E 262      85.469 133.001 122.162  1.00  0.75           C  
ATOM   1997  CG2 ILE E 262      84.997 132.093 119.829  1.00  0.75           C  
ATOM   1998  CD1 ILE E 262      84.858 131.846 122.952  1.00  0.75           C  
ATOM   1999  N   THR E 263      88.632 132.034 118.960  1.00  0.79           N  
ATOM   2000  CA  THR E 263      89.219 131.725 117.670  1.00  0.79           C  
ATOM   2001  C   THR E 263      90.318 130.683 117.744  1.00  0.79           C  
ATOM   2002  O   THR E 263      90.609 129.998 116.767  1.00  0.79           O  
ATOM   2003  CB  THR E 263      89.741 132.953 116.955  1.00  0.79           C  
ATOM   2004  CG2 THR E 263      88.585 133.914 116.665  1.00  0.79           C  
ATOM   2005  OG1 THR E 263      90.665 133.687 117.735  1.00  0.79           O  
ATOM   2006  N   LEU E 264      90.940 130.477 118.920  1.00  0.79           N  
ATOM   2007  CA  LEU E 264      91.906 129.419 119.150  1.00  0.79           C  
ATOM   2008  C   LEU E 264      91.254 128.046 119.283  1.00  0.79           C  
ATOM   2009  O   LEU E 264      91.860 127.021 118.978  1.00  0.79           O  
ATOM   2010  CB  LEU E 264      92.759 129.730 120.397  1.00  0.79           C  
ATOM   2011  CG  LEU E 264      93.986 128.829 120.621  1.00  0.79           C  
ATOM   2012  CD1 LEU E 264      94.994 128.937 119.463  1.00  0.79           C  
ATOM   2013  CD2 LEU E 264      94.637 129.211 121.957  1.00  0.79           C  
ATOM   2014  N   SER E 265      89.954 127.987 119.648  1.00  0.79           N  
ATOM   2015  CA  SER E 265      89.138 126.769 119.561  1.00  0.79           C  
ATOM   2016  C   SER E 265      89.043 126.237 118.145  1.00  0.79           C  
ATOM   2017  O   SER E 265      88.944 125.030 117.915  1.00  0.79           O  
ATOM   2018  CB  SER E 265      87.684 126.921 120.083  1.00  0.79           C  
ATOM   2019  OG  SER E 265      87.631 126.765 121.498  1.00  0.79           O  
ATOM   2020  N   PHE E 266      89.097 127.134 117.142  1.00  0.77           N  
ATOM   2021  CA  PHE E 266      89.041 126.802 115.728  1.00  0.77           C  
ATOM   2022  C   PHE E 266      90.247 126.014 115.265  1.00  0.77           C  
ATOM   2023  O   PHE E 266      90.164 125.158 114.387  1.00  0.77           O  
ATOM   2024  CB  PHE E 266      88.862 128.039 114.829  1.00  0.77           C  
ATOM   2025  CG  PHE E 266      87.667 128.888 115.172  1.00  0.77           C  
ATOM   2026  CD1 PHE E 266      86.586 128.477 115.975  1.00  0.77           C  
ATOM   2027  CD2 PHE E 266      87.633 130.175 114.625  1.00  0.77           C  
ATOM   2028  CE1 PHE E 266      85.516 129.339 116.236  1.00  0.77           C  
ATOM   2029  CE2 PHE E 266      86.564 131.039 114.876  1.00  0.77           C  
ATOM   2030  CZ  PHE E 266      85.506 130.623 115.689  1.00  0.77           C  
ATOM   2031  N   THR E 267      91.404 126.213 115.910  1.00  0.79           N  
ATOM   2032  CA  THR E 267      92.568 125.362 115.708  1.00  0.79           C  
ATOM   2033  C   THR E 267      92.293 123.917 116.062  1.00  0.79           C  
ATOM   2034  O   THR E 267      92.668 122.996 115.344  1.00  0.79           O  
ATOM   2035  CB  THR E 267      93.728 125.811 116.567  1.00  0.79           C  
ATOM   2036  CG2 THR E 267      94.853 124.775 116.656  1.00  0.79           C  
ATOM   2037  OG1 THR E 267      94.285 127.011 116.052  1.00  0.79           O  
ATOM   2038  N   TYR E 268      91.612 123.649 117.189  1.00  0.79           N  
ATOM   2039  CA  TYR E 268      91.312 122.279 117.576  1.00  0.79           C  
ATOM   2040  C   TYR E 268      90.196 121.700 116.724  1.00  0.79           C  
ATOM   2041  O   TYR E 268      90.143 120.504 116.446  1.00  0.79           O  
ATOM   2042  CB  TYR E 268      90.935 122.168 119.064  1.00  0.79           C  
ATOM   2043  CG  TYR E 268      91.880 122.957 119.920  1.00  0.79           C  
ATOM   2044  CD1 TYR E 268      91.332 123.856 120.834  1.00  0.79           C  
ATOM   2045  CD2 TYR E 268      93.279 122.859 119.827  1.00  0.79           C  
ATOM   2046  CE1 TYR E 268      92.145 124.621 121.671  1.00  0.79           C  
ATOM   2047  CE2 TYR E 268      94.103 123.657 120.634  1.00  0.79           C  
ATOM   2048  CZ  TYR E 268      93.532 124.529 121.569  1.00  0.79           C  
ATOM   2049  OH  TYR E 268      94.342 125.316 122.407  1.00  0.79           O  
ATOM   2050  N   MET E 269      89.303 122.580 116.229  1.00  0.74           N  
ATOM   2051  CA  MET E 269      88.313 122.267 115.216  1.00  0.74           C  
ATOM   2052  C   MET E 269      88.937 121.785 113.917  1.00  0.74           C  
ATOM   2053  O   MET E 269      88.432 120.827 113.339  1.00  0.74           O  
ATOM   2054  CB  MET E 269      87.385 123.476 114.941  1.00  0.74           C  
ATOM   2055  CG  MET E 269      86.302 123.303 113.853  1.00  0.74           C  
ATOM   2056  SD  MET E 269      85.491 124.843 113.318  1.00  0.74           S  
ATOM   2057  CE  MET E 269      85.051 125.470 114.959  1.00  0.74           C  
ATOM   2058  N   ASN E 270      90.067 122.374 113.447  1.00  0.78           N  
ATOM   2059  CA  ASN E 270      90.834 121.880 112.303  1.00  0.78           C  
ATOM   2060  C   ASN E 270      91.152 120.405 112.459  1.00  0.78           C  
ATOM   2061  O   ASN E 270      90.733 119.587 111.650  1.00  0.78           O  
ATOM   2062  CB  ASN E 270      92.125 122.739 112.124  1.00  0.78           C  
ATOM   2063  CG  ASN E 270      93.058 122.315 110.991  1.00  0.78           C  
ATOM   2064  ND2 ASN E 270      94.183 121.662 111.356  1.00  0.78           N  
ATOM   2065  OD1 ASN E 270      92.784 122.609 109.822  1.00  0.78           O  
ATOM   2066  N   SER E 271      91.765 120.016 113.579  1.00  0.79           N  
ATOM   2067  CA  SER E 271      92.187 118.654 113.825  1.00  0.79           C  
ATOM   2068  C   SER E 271      91.054 117.665 114.069  1.00  0.79           C  
ATOM   2069  O   SER E 271      91.189 116.456 113.881  1.00  0.79           O  
ATOM   2070  CB  SER E 271      93.044 118.641 115.091  1.00  0.79           C  
ATOM   2071  OG  SER E 271      94.174 119.491 114.946  1.00  0.79           O  
ATOM   2072  N   MET E 272      89.878 118.158 114.513  1.00  0.71           N  
ATOM   2073  CA  MET E 272      88.621 117.424 114.448  1.00  0.71           C  
ATOM   2074  C   MET E 272      88.148 117.183 113.020  1.00  0.71           C  
ATOM   2075  O   MET E 272      87.690 116.089 112.687  1.00  0.71           O  
ATOM   2076  CB  MET E 272      87.475 118.140 115.227  1.00  0.71           C  
ATOM   2077  CG  MET E 272      86.039 117.634 114.912  1.00  0.71           C  
ATOM   2078  SD  MET E 272      84.650 118.563 115.617  1.00  0.71           S  
ATOM   2079  CE  MET E 272      84.911 120.078 114.678  1.00  0.71           C  
ATOM   2080  N   LEU E 273      88.214 118.204 112.144  1.00  0.74           N  
ATOM   2081  CA  LEU E 273      87.739 118.113 110.778  1.00  0.74           C  
ATOM   2082  C   LEU E 273      88.712 117.411 109.844  1.00  0.74           C  
ATOM   2083  O   LEU E 273      88.288 116.846 108.835  1.00  0.74           O  
ATOM   2084  CB  LEU E 273      87.419 119.508 110.191  1.00  0.74           C  
ATOM   2085  CG  LEU E 273      86.278 120.260 110.904  1.00  0.74           C  
ATOM   2086  CD1 LEU E 273      86.218 121.706 110.388  1.00  0.74           C  
ATOM   2087  CD2 LEU E 273      84.915 119.559 110.760  1.00  0.74           C  
ATOM   2088  N   ASP E 274      90.020 117.377 110.179  1.00  0.77           N  
ATOM   2089  CA  ASP E 274      91.080 116.780 109.385  1.00  0.77           C  
ATOM   2090  C   ASP E 274      90.792 115.343 108.930  1.00  0.77           C  
ATOM   2091  O   ASP E 274      90.869 115.106 107.721  1.00  0.77           O  
ATOM   2092  CB  ASP E 274      92.490 117.000 110.044  1.00  0.77           C  
ATOM   2093  CG  ASP E 274      93.105 118.341 109.625  1.00  0.77           C  
ATOM   2094  OD1 ASP E 274      92.768 118.806 108.502  1.00  0.77           O  
ATOM   2095  OD2 ASP E 274      93.926 118.918 110.383  1.00  0.77           O1-
ATOM   2096  N   PRO E 275      90.351 114.360 109.717  1.00  0.76           N  
ATOM   2097  CA  PRO E 275      90.018 113.040 109.201  1.00  0.76           C  
ATOM   2098  C   PRO E 275      88.972 113.000 108.105  1.00  0.76           C  
ATOM   2099  O   PRO E 275      89.108 112.200 107.177  1.00  0.76           O  
ATOM   2100  CB  PRO E 275      89.528 112.250 110.419  1.00  0.76           C  
ATOM   2101  CG  PRO E 275      90.162 112.950 111.618  1.00  0.76           C  
ATOM   2102  CD  PRO E 275      90.312 114.404 111.177  1.00  0.76           C  
ATOM   2103  N   LEU E 276      87.917 113.834 108.213  1.00  0.69           N  
ATOM   2104  CA  LEU E 276      86.837 113.955 107.243  1.00  0.69           C  
ATOM   2105  C   LEU E 276      87.289 114.499 105.901  1.00  0.69           C  
ATOM   2106  O   LEU E 276      86.871 114.004 104.855  1.00  0.69           O  
ATOM   2107  CB  LEU E 276      85.671 114.832 107.772  1.00  0.69           C  
ATOM   2108  CG  LEU E 276      84.866 114.237 108.946  1.00  0.69           C  
ATOM   2109  CD1 LEU E 276      83.905 115.284 109.532  1.00  0.69           C  
ATOM   2110  CD2 LEU E 276      84.029 113.019 108.533  1.00  0.69           C  
ATOM   2111  N   VAL E 277      88.164 115.521 105.890  1.00  0.70           N  
ATOM   2112  CA  VAL E 277      88.594 116.166 104.661  1.00  0.70           C  
ATOM   2113  C   VAL E 277      89.867 115.562 104.060  1.00  0.70           C  
ATOM   2114  O   VAL E 277      90.213 115.869 102.916  1.00  0.70           O  
ATOM   2115  CB  VAL E 277      88.782 117.672 104.852  1.00  0.70           C  
ATOM   2116  CG1 VAL E 277      87.449 118.334 105.259  1.00  0.70           C  
ATOM   2117  CG2 VAL E 277      89.878 117.973 105.888  1.00  0.70           C  
ATOM   2118  N   TYR E 278      90.564 114.653 104.786  1.00  0.67           N  
ATOM   2119  CA  TYR E 278      91.803 114.035 104.328  1.00  0.67           C  
ATOM   2120  C   TYR E 278      91.730 112.533 104.108  1.00  0.67           C  
ATOM   2121  O   TYR E 278      92.252 112.041 103.105  1.00  0.67           O  
ATOM   2122  CB  TYR E 278      92.966 114.270 105.337  1.00  0.67           C  
ATOM   2123  CG  TYR E 278      93.635 115.581 105.082  1.00  0.67           C  
ATOM   2124  CD1 TYR E 278      94.613 115.659 104.083  1.00  0.67           C  
ATOM   2125  CD2 TYR E 278      93.302 116.741 105.788  1.00  0.67           C  
ATOM   2126  CE1 TYR E 278      95.189 116.886 103.745  1.00  0.67           C  
ATOM   2127  CE2 TYR E 278      93.858 117.977 105.431  1.00  0.67           C  
ATOM   2128  CZ  TYR E 278      94.800 118.051 104.398  1.00  0.67           C  
ATOM   2129  OH  TYR E 278      95.407 119.262 104.018  1.00  0.67           O  
ATOM   2130  N   TYR E 279      91.115 111.752 105.021  1.00  0.67           N  
ATOM   2131  CA  TYR E 279      91.191 110.297 104.946  1.00  0.67           C  
ATOM   2132  C   TYR E 279      89.878 109.722 104.476  1.00  0.67           C  
ATOM   2133  O   TYR E 279      89.820 108.993 103.491  1.00  0.67           O  
ATOM   2134  CB  TYR E 279      91.595 109.621 106.285  1.00  0.67           C  
ATOM   2135  CG  TYR E 279      92.673 110.389 106.997  1.00  0.67           C  
ATOM   2136  CD1 TYR E 279      93.840 110.814 106.349  1.00  0.67           C  
ATOM   2137  CD2 TYR E 279      92.489 110.743 108.338  1.00  0.67           C  
ATOM   2138  CE1 TYR E 279      94.772 111.608 107.021  1.00  0.67           C  
ATOM   2139  CE2 TYR E 279      93.416 111.552 109.010  1.00  0.67           C  
ATOM   2140  CZ  TYR E 279      94.552 112.002 108.333  1.00  0.67           C  
ATOM   2141  OH  TYR E 279      95.501 112.864 108.896  1.00  0.67           O  
ATOM   2142  N   PHE E 280      88.760 110.103 105.120  1.00  0.64           N  
ATOM   2143  CA  PHE E 280      87.450 109.534 104.843  1.00  0.64           C  
ATOM   2144  C   PHE E 280      86.867 110.020 103.524  1.00  0.64           C  
ATOM   2145  O   PHE E 280      85.891 109.478 103.005  1.00  0.64           O  
ATOM   2146  CB  PHE E 280      86.456 109.858 105.983  1.00  0.64           C  
ATOM   2147  CG  PHE E 280      86.939 109.371 107.324  1.00  0.64           C  
ATOM   2148  CD1 PHE E 280      87.480 108.089 107.519  1.00  0.64           C  
ATOM   2149  CD2 PHE E 280      86.804 110.204 108.442  1.00  0.64           C  
ATOM   2150  CE1 PHE E 280      87.879 107.666 108.791  1.00  0.64           C  
ATOM   2151  CE2 PHE E 280      87.135 109.764 109.722  1.00  0.64           C  
ATOM   2152  CZ  PHE E 280      87.678 108.494 109.893  1.00  0.64           C  
ATOM   2153  N   SER E 281      87.473 111.061 102.927  1.00  0.66           N  
ATOM   2154  CA  SER E 281      87.102 111.555 101.620  1.00  0.66           C  
ATOM   2155  C   SER E 281      87.871 110.878 100.493  1.00  0.66           C  
ATOM   2156  O   SER E 281      87.486 110.982  99.321  1.00  0.66           O  
ATOM   2157  CB  SER E 281      87.306 113.092 101.536  1.00  0.66           C  
ATOM   2158  OG  SER E 281      88.685 113.471 101.529  1.00  0.66           O  
ATOM   2159  N   SER E 282      88.954 110.132 100.821  1.00  0.63           N  
ATOM   2160  CA  SER E 282      89.825 109.476  99.855  1.00  0.63           C  
ATOM   2161  C   SER E 282      89.091 108.278  99.248  1.00  0.63           C  
ATOM   2162  O   SER E 282      88.608 107.441 100.002  1.00  0.63           O  
ATOM   2163  CB  SER E 282      91.214 109.069 100.444  1.00  0.63           C  
ATOM   2164  OG  SER E 282      91.973 108.248  99.549  1.00  0.63           O  
ATOM   2165  N   PRO E 283      88.938 108.118  97.929  1.00  0.65           N  
ATOM   2166  CA  PRO E 283      88.283 106.960  97.321  1.00  0.65           C  
ATOM   2167  C   PRO E 283      89.010 105.647  97.535  1.00  0.65           C  
ATOM   2168  O   PRO E 283      88.387 104.602  97.367  1.00  0.65           O  
ATOM   2169  CB  PRO E 283      88.245 107.288  95.816  1.00  0.65           C  
ATOM   2170  CG  PRO E 283      88.387 108.807  95.737  1.00  0.65           C  
ATOM   2171  CD  PRO E 283      89.262 109.137  96.942  1.00  0.65           C  
ATOM   2172  N   SER E 284      90.331 105.677  97.809  1.00  0.58           N  
ATOM   2173  CA  SER E 284      91.139 104.485  98.027  1.00  0.58           C  
ATOM   2174  C   SER E 284      91.161 104.068  99.484  1.00  0.58           C  
ATOM   2175  O   SER E 284      91.597 102.964  99.812  1.00  0.58           O  
ATOM   2176  CB  SER E 284      92.614 104.649  97.535  1.00  0.58           C  
ATOM   2177  OG  SER E 284      93.370 105.611  98.279  1.00  0.58           O  
ATOM   2178  N   PHE E 285      90.677 104.937 100.396  1.00  0.59           N  
ATOM   2179  CA  PHE E 285      90.597 104.661 101.811  1.00  0.59           C  
ATOM   2180  C   PHE E 285      89.412 103.722 102.098  1.00  0.59           C  
ATOM   2181  O   PHE E 285      88.325 103.969 101.570  1.00  0.59           O  
ATOM   2182  CB  PHE E 285      90.452 105.989 102.585  1.00  0.59           C  
ATOM   2183  CG  PHE E 285      90.992 105.928 103.980  1.00  0.59           C  
ATOM   2184  CD1 PHE E 285      92.377 105.841 104.171  1.00  0.59           C  
ATOM   2185  CD2 PHE E 285      90.155 105.984 105.103  1.00  0.59           C  
ATOM   2186  CE1 PHE E 285      92.918 105.782 105.458  1.00  0.59           C  
ATOM   2187  CE2 PHE E 285      90.696 105.947 106.395  1.00  0.59           C  
ATOM   2188  CZ  PHE E 285      92.079 105.841 106.574  1.00  0.59           C  
ATOM   2189  N   PRO E 286      89.576 102.636 102.839  1.00  0.31           N  
ATOM   2190  CA  PRO E 286      88.473 101.814 103.305  1.00  0.31           C  
ATOM   2191  C   PRO E 286      87.714 102.382 104.496  1.00  0.31           C  
ATOM   2192  O   PRO E 286      88.081 103.468 105.023  1.00  0.31           O  
ATOM   2193  CB  PRO E 286      89.161 100.481 103.643  1.00  0.31           C  
ATOM   2194  CG  PRO E 286      90.601 100.843 104.030  1.00  0.31           C  
ATOM   2195  CD  PRO E 286      90.859 102.188 103.358  1.00  0.31           C  
ATOM   2196  OXT PRO E 286      86.726 101.711 104.917  1.00  0.31           O1-
TER   
HETATM 2197  C   UNK     0     102.356 142.494 122.286  0.00  0.00           C  
HETATM 2198  C   UNK     0     103.633 141.700 122.608  0.00  0.00           C  
HETATM 2199  N   UNK     0     104.760 142.169 121.786  0.00  0.00           N  
HETATM 2200  C   UNK     0     104.996 143.614 121.952  0.00  0.00           C  
HETATM 2201  C   UNK     0     103.720 144.425 121.648  0.00  0.00           C  
HETATM 2202  N   UNK     0     102.585 143.941 122.469  0.00  0.00           N1+
HETATM 2203  C   UNK     0     101.351 144.730 122.289  0.00  0.00           C  
HETATM 2204  C   UNK     0     105.529 141.288 121.093  0.00  0.00           C  
HETATM 2205  C   UNK     0     106.657 141.754 120.154  0.00  0.00           C  
HETATM 2206  O   UNK     0     105.342 140.073 121.165  0.00  0.00           O  
HETATM 2207  C   UNK     0     106.258 141.603 118.714  0.00  0.00           C  
HETATM 2208  S   UNK     0     106.326 140.015 117.974  0.00  0.00           S  
HETATM 2209  C   UNK     0     105.800 140.731 116.462  0.00  0.00           C  
HETATM 2210  N   UNK     0     105.544 142.034 116.552  0.00  0.00           N  
HETATM 2211  C   UNK     0     105.795 142.560 117.828  0.00  0.00           C  
HETATM 2212  C   UNK     0     105.540 143.982 118.051  0.00  0.00           C  
HETATM 2213  C   UNK     0     106.249 144.898 118.788  0.00  0.00           C  
HETATM 2214  C   UNK     0     105.660 146.197 118.784  0.00  0.00           C  
HETATM 2215  C   UNK     0     104.514 146.261 118.034  0.00  0.00           C  
HETATM 2216  S   UNK     0     104.156 144.729 117.286  0.00  0.00           S  
HETATM 2217  N   UNK     0     105.735 140.091 115.203  0.00  0.00           N  
HETATM 2218  C   UNK     0     105.654 138.770 114.974  0.00  0.00           C  
HETATM 2219  O   UNK     0     105.352 137.944 115.836  0.00  0.00           O  
HETATM 2220  C   UNK     0     105.922 138.315 113.530  0.00  0.00           C  
HETATM 2221  C   UNK     0     104.607 138.172 112.740  0.00  0.00           C  
HETATM 2222  C   UNK     0     104.828 137.607 111.325  0.00  0.00           C  
HETATM 2223  C   UNK     0     105.622 136.286 111.343  0.00  0.00           C  
HETATM 2224  C   UNK     0     106.958 136.486 112.077  0.00  0.00           C  
HETATM 2225  C   UNK     0     106.721 136.991 113.508  0.00  0.00           C  
HETATM 2226  C   UNK     0     105.826 135.729 109.928  0.00  0.00           C  
HETATM 2227  H   UNK     0     102.042 142.318 121.258  0.00  0.00           H  
HETATM 2228  H   UNK     0     101.542 142.178 122.934  0.00  0.00           H  
HETATM 2229  H   UNK     0     103.901 141.831 123.655  0.00  0.00           H  
HETATM 2230  H   UNK     0     103.416 140.636 122.490  0.00  0.00           H  
HETATM 2231  H   UNK     0     105.302 143.785 122.984  0.00  0.00           H  
HETATM 2232  H   UNK     0     105.802 144.016 121.351  0.00  0.00           H  
HETATM 2233  H   UNK     0     103.896 145.482 121.855  0.00  0.00           H  
HETATM 2234  H   UNK     0     103.469 144.348 120.587  0.00  0.00           H  
HETATM 2235  H   UNK     0     101.527 145.766 122.582  0.00  0.00           H  
HETATM 2236  H   UNK     0     101.017 144.725 121.253  0.00  0.00           H  
HETATM 2237  H   UNK     0     100.541 144.329 122.902  0.00  0.00           H  
HETATM 2238  H   UNK     0     107.031 142.747 120.360  0.00  0.00           H  
HETATM 2239  H   UNK     0     107.526 141.124 120.350  0.00  0.00           H  
HETATM 2240  H   UNK     0     107.166 144.694 119.320  0.00  0.00           H  
HETATM 2241  H   UNK     0     106.094 147.030 119.321  0.00  0.00           H  
HETATM 2242  H   UNK     0     103.867 147.109 117.863  0.00  0.00           H  
HETATM 2243  H   UNK     0     105.818 140.697 114.401  0.00  0.00           H  
HETATM 2244  H   UNK     0     106.534 139.075 113.042  0.00  0.00           H  
HETATM 2245  H   UNK     0     103.926 137.525 113.282  0.00  0.00           H  
HETATM 2246  H   UNK     0     104.108 139.139 112.669  0.00  0.00           H  
HETATM 2247  H   UNK     0     103.862 137.453 110.841  0.00  0.00           H  
HETATM 2248  H   UNK     0     105.357 138.345 110.721  0.00  0.00           H  
HETATM 2249  H   UNK     0     105.049 135.544 111.900  0.00  0.00           H  
HETATM 2250  H   UNK     0     107.510 135.547 112.113  0.00  0.00           H  
HETATM 2251  H   UNK     0     107.584 137.193 111.532  0.00  0.00           H  
HETATM 2252  H   UNK     0     107.677 137.128 114.015  0.00  0.00           H  
HETATM 2253  H   UNK     0     106.186 136.216 114.058  0.00  0.00           H  
HETATM 2254  H   UNK     0     106.348 134.773 109.953  0.00  0.00           H  
HETATM 2255  H   UNK     0     104.871 135.568 109.428  0.00  0.00           H  
HETATM 2256  H   UNK     0     106.414 136.412 109.315  0.00  0.00           H  
HETATM 2257  H   UNK     0     102.853 144.063 123.436  0.00  0.00           H  
CONECT 2197 2198 2202 2227 2228
CONECT 2198 2197 2199 2229 2230
CONECT 2199 2198 2200 2204
CONECT 2200 2199 2201 2231 2232
CONECT 2201 2200 2202 2233 2234
CONECT 2202 2197 2201 2203 2257
CONECT 2203 2202 2235 2236 2237
CONECT 2204 2199 2205 2206
CONECT 2205 2204 2207 2238 2239
CONECT 2206 2204
CONECT 2207 2205 2208 2211
CONECT 2208 2207 2209
CONECT 2209 2208 2210 2217
CONECT 2210 2209 2211
CONECT 2211 2207 2210 2212
CONECT 2212 2211 2213 2216
CONECT 2213 2212 2214 2240
CONECT 2214 2213 2215 2241
CONECT 2215 2214 2216 2242
CONECT 2216 2212 2215
CONECT 2217 2209 2218 2243
CONECT 2218 2217 2219 2220
CONECT 2219 2218
CONECT 2220 2218 2221 2225 2244
CONECT 2221 2220 2222 2245 2246
CONECT 2222 2221 2223 2247 2248
CONECT 2223 2222 2224 2226 2249
CONECT 2224 2223 2225 2250 2251
CONECT 2225 2220 2224 2252 2253
CONECT 2226 2223 2254 2255 2256
CONECT 2227 2197
CONECT 2228 2197
CONECT 2229 2198
CONECT 2230 2198
CONECT 2231 2200
CONECT 2232 2200
CONECT 2233 2201
CONECT 2234 2201
CONECT 2235 2203
CONECT 2236 2203
CONECT 2237 2203
CONECT 2238 2205
CONECT 2239 2205
CONECT 2240 2213
CONECT 2241 2214
CONECT 2242 2215
CONECT 2243 2217
CONECT 2244 2220
CONECT 2245 2221
CONECT 2246 2221
CONECT 2247 2222
CONECT 2248 2222
CONECT 2249 2223
CONECT 2250 2224
CONECT 2251 2224
CONECT 2252 2225
CONECT 2253 2225
CONECT 2254 2226
CONECT 2255 2226
CONECT 2256 2226
CONECT 2257 2202
END
