# Supplementary material for: Insights into the Activation Mechanism of HCA1, HCA2, and HCA3
Source: J Med Chem. 2025 Feb 12;68(4):4527–39. doi: 10.1021/acs.jmedchem.4c02567 (PMC11873900; doi:10.1021/acs.jmedchem.4c02567)
Supplement: Supplementary file 4 — jm4c02567_si_004.pdb [file jm4c02567_si_004.pdb]

HETATM    1  C   UNK     0     121.559 132.360 147.869  0.00  0.00           C  
HETATM    2  C   UNK     0     122.204 132.336 149.122  0.00  0.00           C  
HETATM    3  C   UNK     0     121.734 133.150 150.169  0.00  0.00           C  
HETATM    4  C   UNK     0     120.647 134.016 149.943  0.00  0.00           C  
HETATM    5  C   UNK     0     120.038 134.077 148.678  0.00  0.00           C  
HETATM    6  C   UNK     0     120.453 133.210 147.647  0.00  0.00           C  
HETATM    7  C   UNK     0     119.686 133.145 146.357  0.00  0.00           C  
HETATM    8  O   UNK     0     119.957 132.233 145.547  0.00  0.00           O  
HETATM    9  O   UNK     0     118.756 133.957 146.152  0.00  0.00           O  
HETATM   10  O   UNK     0     120.146 134.778 150.951  0.00  0.00           O  
ATOM     11  N   CYS R   6     116.868 143.379 160.389  1.00172.10           N  
ATOM     12  CA  CYS R   6     118.222 143.481 160.920  1.00172.10           C  
ATOM     13  C   CYS R   6     118.376 142.647 162.187  1.00172.10           C  
ATOM     14  O   CYS R   6     117.868 143.012 163.247  1.00172.10           O  
ATOM     15  CB  CYS R   6     118.578 144.941 161.208  1.00172.10           C  
ATOM     16  SG  CYS R   6     118.657 145.997 159.745  1.00172.10           S  
ATOM     17  N   CYS R   7     119.080 141.523 162.073  1.00171.65           N  
ATOM     18  CA  CYS R   7     119.297 140.649 163.217  1.00171.65           C  
ATOM     19  C   CYS R   7     120.623 139.925 163.039  1.00171.65           C  
ATOM     20  O   CYS R   7     121.143 139.806 161.927  1.00171.65           O  
ATOM     21  CB  CYS R   7     118.150 139.650 163.388  1.00171.65           C  
ATOM     22  SG  CYS R   7     118.296 138.592 164.846  1.00171.65           S  
ATOM     23  N   ARG R   8     121.159 139.441 164.155  1.00170.59           N  
ATOM     24  CA  ARG R   8     122.443 138.756 164.191  1.00170.59           C  
ATOM     25  C   ARG R   8     122.236 137.305 164.597  1.00170.59           C  
ATOM     26  O   ARG R   8     121.503 137.020 165.550  1.00170.59           O  
ATOM     27  CB  ARG R   8     123.402 139.447 165.164  1.00170.59           C  
ATOM     28  CG  ARG R   8     123.933 140.781 164.665  1.00170.59           C  
ATOM     29  CD  ARG R   8     124.780 141.477 165.718  1.00170.59           C  
ATOM     30  NE  ARG R   8     125.352 140.542 166.678  1.00170.59           N  
ATOM     31  CZ  ARG R   8     126.033 140.900 167.758  1.00170.59           C  
ATOM     32  NH1 ARG R   8     126.246 142.174 168.049  1.00170.59           N1+
ATOM     33  NH2 ARG R   8     126.511 139.959 168.567  1.00170.59           N  
ATOM     34  N   ILE R   9     122.879 136.394 163.874  1.00169.05           N  
ATOM     35  CA  ILE R   9     122.795 134.964 164.153  1.00169.05           C  
ATOM     36  C   ILE R   9     123.949 134.503 165.032  1.00169.05           C  
ATOM     37  O   ILE R   9     123.740 133.806 166.026  1.00169.05           O  
ATOM     38  CB  ILE R   9     122.742 134.164 162.833  1.00169.05           C  
ATOM     39  CG1 ILE R   9     121.576 134.642 161.962  1.00169.05           C  
ATOM     40  CG2 ILE R   9     122.625 132.676 163.115  1.00169.05           C  
ATOM     41  CD1 ILE R   9     120.254 134.734 162.699  1.00169.05           C  
ATOM     42  N   GLU R  10     125.176 134.889 164.673  1.00169.60           N  
ATOM     43  CA  GLU R  10     126.380 134.547 165.434  1.00169.60           C  
ATOM     44  C   GLU R  10     126.530 133.037 165.602  1.00169.60           C  
ATOM     45  O   GLU R  10     126.928 132.546 166.661  1.00169.60           O  
ATOM     46  CB  GLU R  10     126.397 135.253 166.792  1.00169.60           C  
ATOM     47  CG  GLU R  10     126.252 136.762 166.697  1.00169.60           C  
ATOM     48  CD  GLU R  10     127.567 137.457 166.398  1.00169.60           C  
ATOM     49  OE1 GLU R  10     128.580 136.757 166.187  1.00169.60           O  
ATOM     50  OE2 GLU R  10     127.586 138.706 166.366  1.00169.60           O1-
ATOM     51  N   GLY R  11     126.209 132.292 164.547  1.00167.39           N  
ATOM     52  CA  GLY R  11     126.420 130.860 164.546  1.00167.39           C  
ATOM     53  C   GLY R  11     127.567 130.465 163.640  1.00167.39           C  
ATOM     54  O   GLY R  11     127.462 130.567 162.414  1.00167.39           O  
ATOM     55  N   ASP R  12     128.670 130.012 164.231  1.00166.98           N  
ATOM     56  CA  ASP R  12     129.869 129.665 163.481  1.00166.98           C  
ATOM     57  C   ASP R  12     129.798 128.276 162.861  1.00166.98           C  
ATOM     58  O   ASP R  12     130.679 127.918 162.073  1.00166.98           O  
ATOM     59  CB  ASP R  12     131.101 129.771 164.382  1.00166.98           C  
ATOM     60  CG  ASP R  12     130.970 128.946 165.645  1.00166.98           C  
ATOM     61  OD1 ASP R  12     130.031 129.201 166.428  1.00166.98           O  
ATOM     62  OD2 ASP R  12     131.806 128.043 165.858  1.00166.98           O1-
ATOM     63  N   THR R  13     128.775 127.486 163.201  1.00165.46           N  
ATOM     64  CA  THR R  13     128.616 126.177 162.575  1.00165.46           C  
ATOM     65  C   THR R  13     128.315 126.302 161.087  1.00165.46           C  
ATOM     66  O   THR R  13     128.623 125.387 160.315  1.00165.46           O  
ATOM     67  CB  THR R  13     127.516 125.383 163.283  1.00165.46           C  
ATOM     68  CG2 THR R  13     126.169 126.080 163.151  1.00165.46           C  
ATOM     69  OG1 THR R  13     127.432 124.068 162.719  1.00165.46           O  
ATOM     70  N   ILE R  14     127.715 127.418 160.668  1.00164.06           N  
ATOM     71  CA  ILE R  14     127.444 127.632 159.251  1.00164.06           C  
ATOM     72  C   ILE R  14     128.739 127.891 158.491  1.00164.06           C  
ATOM     73  O   ILE R  14     128.958 127.342 157.405  1.00164.06           O  
ATOM     74  CB  ILE R  14     126.440 128.784 159.071  1.00164.06           C  
ATOM     75  CG1 ILE R  14     125.103 128.431 159.729  1.00164.06           C  
ATOM     76  CG2 ILE R  14     126.245 129.101 157.598  1.00164.06           C  
ATOM     77  CD1 ILE R  14     124.152 129.601 159.843  1.00164.06           C  
ATOM     78  N   SER R  15     129.622 128.720 159.051  1.00164.53           N  
ATOM     79  CA  SER R  15     130.843 129.111 158.359  1.00164.53           C  
ATOM     80  C   SER R  15     131.874 127.992 158.281  1.00164.53           C  
ATOM     81  O   SER R  15     132.874 128.146 157.572  1.00164.53           O  
ATOM     82  CB  SER R  15     131.463 130.332 159.042  1.00164.53           C  
ATOM     83  OG  SER R  15     132.666 130.720 158.403  1.00164.53           O  
ATOM     84  N   GLN R  16     131.663 126.880 158.987  1.00164.61           N  
ATOM     85  CA  GLN R  16     132.599 125.765 158.959  1.00164.61           C  
ATOM     86  C   GLN R  16     132.105 124.582 158.138  1.00164.61           C  
ATOM     87  O   GLN R  16     132.915 123.721 157.777  1.00164.61           O  
ATOM     88  CB  GLN R  16     132.909 125.291 160.387  1.00164.61           C  
ATOM     89  CG  GLN R  16     131.716 124.689 161.112  1.00164.61           C  
ATOM     90  CD  GLN R  16     132.041 124.284 162.536  1.00164.61           C  
ATOM     91  NE2 GLN R  16     131.035 123.807 163.259  1.00164.61           N  
ATOM     92  OE1 GLN R  16     133.182 124.400 162.982  1.00164.61           O  
ATOM     93  N   VAL R  17     130.813 124.515 157.831  1.00162.31           N  
ATOM     94  CA  VAL R  17     130.234 123.428 157.053  1.00162.31           C  
ATOM     95  C   VAL R  17     129.914 123.879 155.631  1.00162.31           C  
ATOM     96  O   VAL R  17     130.031 123.103 154.682  1.00162.31           O  
ATOM     97  CB  VAL R  17     128.978 122.861 157.754  1.00162.31           C  
ATOM     98  CG1 VAL R  17     128.294 121.813 156.889  1.00162.31           C  
ATOM     99  CG2 VAL R  17     129.346 122.282 159.111  1.00162.31           C  
ATOM    100  N   MET R  18     129.516 125.140 155.468  1.00160.60           N  
ATOM    101  CA  MET R  18     129.183 125.652 154.140  1.00160.60           C  
ATOM    102  C   MET R  18     130.365 125.646 153.176  1.00160.60           C  
ATOM    103  O   MET R  18     130.193 125.180 152.036  1.00160.60           O  
ATOM    104  CB  MET R  18     128.579 127.055 154.268  1.00160.60           C  
ATOM    105  CG  MET R  18     128.084 127.635 152.962  1.00160.60           C  
ATOM    106  SD  MET R  18     126.730 126.667 152.285  1.00160.60           S  
ATOM    107  CE  MET R  18     125.431 127.122 153.425  1.00160.60           C  
ATOM    108  N   PRO R  19     131.552 126.146 153.527  1.00159.61           N  
ATOM    109  CA  PRO R  19     132.665 126.160 152.560  1.00159.61           C  
ATOM    110  C   PRO R  19     133.017 124.770 152.050  1.00159.61           C  
ATOM    111  O   PRO R  19     133.318 124.619 150.857  1.00159.61           O  
ATOM    112  CB  PRO R  19     133.821 126.782 153.358  1.00159.61           C  
ATOM    113  CG  PRO R  19     133.143 127.652 154.339  1.00159.61           C  
ATOM    114  CD  PRO R  19     131.899 126.915 154.739  1.00159.61           C  
ATOM    115  N   PRO R  20     132.998 123.723 152.892  1.00158.47           N  
ATOM    116  CA  PRO R  20     133.161 122.372 152.329  1.00158.47           C  
ATOM    117  C   PRO R  20     132.106 122.012 151.299  1.00158.47           C  
ATOM    118  O   PRO R  20     132.414 121.299 150.334  1.00158.47           O  
ATOM    119  CB  PRO R  20     133.078 121.468 153.564  1.00158.47           C  
ATOM    120  CG  PRO R  20     133.612 122.301 154.647  1.00158.47           C  
ATOM    121  CD  PRO R  20     133.107 123.686 154.365  1.00158.47           C  
ATOM    122  N   LEU R  21     130.869 122.481 151.468  1.00156.10           N  
ATOM    123  CA  LEU R  21     129.821 122.170 150.501  1.00156.10           C  
ATOM    124  C   LEU R  21     130.063 122.885 149.178  1.00156.10           C  
ATOM    125  O   LEU R  21     129.913 122.291 148.104  1.00156.10           O  
ATOM    126  CB  LEU R  21     128.454 122.541 151.076  1.00156.10           C  
ATOM    127  CG  LEU R  21     127.868 121.564 152.096  1.00156.10           C  
ATOM    128  CD1 LEU R  21     126.525 122.061 152.606  1.00156.10           C  
ATOM    129  CD2 LEU R  21     127.738 120.173 151.498  1.00156.10           C  
ATOM    130  N   LEU R  22     130.438 124.165 149.233  1.00156.17           N  
ATOM    131  CA  LEU R  22     130.629 124.941 148.012  1.00156.17           C  
ATOM    132  C   LEU R  22     131.922 124.594 147.285  1.00156.17           C  
ATOM    133  O   LEU R  22     131.932 124.577 146.050  1.00156.17           O  
ATOM    134  CB  LEU R  22     130.603 126.436 148.330  1.00156.17           C  
ATOM    135  CG  LEU R  22     129.279 127.156 148.076  1.00156.17           C  
ATOM    136  CD1 LEU R  22     128.229 126.732 149.086  1.00156.17           C  
ATOM    137  CD2 LEU R  22     129.477 128.664 148.102  1.00156.17           C  
ATOM    138  N   ILE R  23     133.008 124.328 148.012  1.00155.41           N  
ATOM    139  CA  ILE R  23     134.276 124.014 147.360  1.00155.41           C  
ATOM    140  C   ILE R  23     134.180 122.703 146.591  1.00155.41           C  
ATOM    141  O   ILE R  23     134.654 122.605 145.453  1.00155.41           O  
ATOM    142  CB  ILE R  23     135.417 123.987 148.392  1.00155.41           C  
ATOM    143  CG1 ILE R  23     135.664 125.390 148.952  1.00155.41           C  
ATOM    144  CG2 ILE R  23     136.690 123.434 147.770  1.00155.41           C  
ATOM    145  CD1 ILE R  23     136.717 125.436 150.035  1.00155.41           C  
ATOM    146  N   VAL R  24     133.563 121.682 147.191  1.00153.74           N  
ATOM    147  CA  VAL R  24     133.397 120.403 146.502  1.00153.74           C  
ATOM    148  C   VAL R  24     132.531 120.576 145.261  1.00153.74           C  
ATOM    149  O   VAL R  24     132.817 120.005 144.201  1.00153.74           O  
ATOM    150  CB  VAL R  24     132.812 119.352 147.465  1.00153.74           C  
ATOM    151  CG1 VAL R  24     132.410 118.095 146.707  1.00153.74           C  
ATOM    152  CG2 VAL R  24     133.819 119.018 148.553  1.00153.74           C  
ATOM    153  N   ALA R  25     131.463 121.370 145.370  1.00152.63           N  
ATOM    154  CA  ALA R  25     130.597 121.614 144.221  1.00152.63           C  
ATOM    155  C   ALA R  25     131.350 122.328 143.105  1.00152.63           C  
ATOM    156  O   ALA R  25     131.169 122.022 141.923  1.00152.63           O  
ATOM    157  CB  ALA R  25     129.374 122.424 144.651  1.00152.63           C  
ATOM    158  N   PHE R  26     132.197 123.295 143.465  1.00153.43           N  
ATOM    159  CA  PHE R  26     132.935 124.039 142.449  1.00153.43           C  
ATOM    160  C   PHE R  26     134.047 123.200 141.829  1.00153.43           C  
ATOM    161  O   PHE R  26     134.228 123.209 140.606  1.00153.43           O  
ATOM    162  CB  PHE R  26     133.515 125.319 143.049  1.00153.43           C  
ATOM    163  CG  PHE R  26     134.260 126.165 142.058  1.00153.43           C  
ATOM    164  CD1 PHE R  26     133.576 126.930 141.127  1.00153.43           C  
ATOM    165  CD2 PHE R  26     135.644 126.186 142.047  1.00153.43           C  
ATOM    166  CE1 PHE R  26     134.260 127.705 140.211  1.00153.43           C  
ATOM    167  CE2 PHE R  26     136.333 126.958 141.134  1.00153.43           C  
ATOM    168  CZ  PHE R  26     135.640 127.719 140.214  1.00153.43           C  
ATOM    169  N   VAL R  27     134.806 122.475 142.656  1.00152.88           N  
ATOM    170  CA  VAL R  27     136.022 121.827 142.169  1.00152.88           C  
ATOM    171  C   VAL R  27     135.701 120.722 141.167  1.00152.88           C  
ATOM    172  O   VAL R  27     136.457 120.507 140.212  1.00152.88           O  
ATOM    173  CB  VAL R  27     136.862 121.303 143.352  1.00152.88           C  
ATOM    174  CG1 VAL R  27     136.162 120.150 144.061  1.00152.88           C  
ATOM    175  CG2 VAL R  27     138.248 120.887 142.878  1.00152.88           C  
ATOM    176  N   LEU R  28     134.590 120.008 141.356  1.00150.35           N  
ATOM    177  CA  LEU R  28     134.224 118.912 140.472  1.00150.35           C  
ATOM    178  C   LEU R  28     132.995 119.180 139.616  1.00150.35           C  
ATOM    179  O   LEU R  28     132.787 118.461 138.634  1.00150.35           O  
ATOM    180  CB  LEU R  28     133.998 117.622 141.279  1.00150.35           C  
ATOM    181  CG  LEU R  28     135.141 116.605 141.298  1.00150.35           C  
ATOM    182  CD1 LEU R  28     136.416 117.227 141.846  1.00150.35           C  
ATOM    183  CD2 LEU R  28     134.751 115.377 142.107  1.00150.35           C  
ATOM    184  N   GLY R  29     132.183 120.181 139.952  1.00147.55           N  
ATOM    185  CA  GLY R  29     131.021 120.507 139.144  1.00147.55           C  
ATOM    186  C   GLY R  29     131.280 121.439 137.984  1.00147.55           C  
ATOM    187  O   GLY R  29     130.351 121.733 137.227  1.00147.55           O  
ATOM    188  N   ALA R  30     132.517 121.911 137.822  1.00145.70           N  
ATOM    189  CA  ALA R  30     132.851 122.846 136.759  1.00145.70           C  
ATOM    190  C   ALA R  30     133.541 122.203 135.567  1.00145.70           C  
ATOM    191  O   ALA R  30     133.177 122.513 134.428  1.00145.70           O  
ATOM    192  CB  ALA R  30     133.745 123.972 137.299  1.00145.70           C  
ATOM    193  N   LEU R  31     134.521 121.325 135.792  1.00144.75           N  
ATOM    194  CA  LEU R  31     135.185 120.672 134.667  1.00144.75           C  
ATOM    195  C   LEU R  31     134.263 119.661 134.000  1.00144.75           C  
ATOM    196  O   LEU R  31     134.346 119.440 132.786  1.00144.75           O  
ATOM    197  CB  LEU R  31     136.485 120.002 135.120  1.00144.75           C  
ATOM    198  CG  LEU R  31     136.445 118.711 135.943  1.00144.75           C  
ATOM    199  CD1 LEU R  31     137.813 118.047 135.935  1.00144.75           C  
ATOM    200  CD2 LEU R  31     136.002 118.972 137.367  1.00144.75           C  
ATOM    201  N   GLY R  32     133.378 119.035 134.776  1.00141.83           N  
ATOM    202  CA  GLY R  32     132.409 118.110 134.222  1.00141.83           C  
ATOM    203  C   GLY R  32     131.505 118.786 133.213  1.00141.83           C  
ATOM    204  O   GLY R  32     131.258 118.253 132.127  1.00141.83           O  
ATOM    205  N   ASN R  33     131.004 119.973 133.565  1.00140.14           N  
ATOM    206  CA  ASN R  33     130.258 120.769 132.599  1.00140.14           C  
ATOM    207  C   ASN R  33     131.168 121.298 131.500  1.00140.14           C  
ATOM    208  O   ASN R  33     130.727 121.468 130.357  1.00140.14           O  
ATOM    209  CB  ASN R  33     129.545 121.922 133.306  1.00140.14           C  
ATOM    210  CG  ASN R  33     128.255 121.486 133.974  1.00140.14           C  
ATOM    211  ND2 ASN R  33     128.069 121.893 135.223  1.00140.14           N  
ATOM    212  OD1 ASN R  33     127.439 120.789 133.374  1.00140.14           O  
ATOM    213  N   GLY R  34     132.435 121.565 131.822  1.00141.06           N  
ATOM    214  CA  GLY R  34     133.363 122.032 130.806  1.00141.06           C  
ATOM    215  C   GLY R  34     133.613 121.003 129.722  1.00141.06           C  
ATOM    216  O   GLY R  34     133.705 121.345 128.539  1.00141.06           O  
ATOM    217  N   VAL R  35     133.729 119.729 130.105  1.00140.79           N  
ATOM    218  CA  VAL R  35     133.912 118.667 129.118  1.00140.79           C  
ATOM    219  C   VAL R  35     132.679 118.547 128.233  1.00140.79           C  
ATOM    220  O   VAL R  35     132.786 118.344 127.017  1.00140.79           O  
ATOM    221  CB  VAL R  35     134.243 117.335 129.818  1.00140.79           C  
ATOM    222  CG1 VAL R  35     134.328 116.207 128.804  1.00140.79           C  
ATOM    223  CG2 VAL R  35     135.545 117.452 130.590  1.00140.79           C  
ATOM    224  N   ALA R  36     131.490 118.668 128.828  1.00138.27           N  
ATOM    225  CA  ALA R  36     130.256 118.558 128.055  1.00138.27           C  
ATOM    226  C   ALA R  36     130.157 119.657 127.005  1.00138.27           C  
ATOM    227  O   ALA R  36     129.736 119.403 125.870  1.00138.27           O  
ATOM    228  CB  ALA R  36     129.048 118.593 128.991  1.00138.27           C  
ATOM    229  N   LEU R  37     130.535 120.886 127.365  1.00138.93           N  
ATOM    230  CA  LEU R  37     130.545 121.969 126.385  1.00138.93           C  
ATOM    231  C   LEU R  37     131.573 121.718 125.289  1.00138.93           C  
ATOM    232  O   LEU R  37     131.336 122.051 124.122  1.00138.93           O  
ATOM    233  CB  LEU R  37     130.813 123.310 127.072  1.00138.93           C  
ATOM    234  CG  LEU R  37     129.615 124.105 127.599  1.00138.93           C  
ATOM    235  CD1 LEU R  37     128.722 124.523 126.444  1.00138.93           C  
ATOM    236  CD2 LEU R  37     128.822 123.332 128.636  1.00138.93           C  
ATOM    237  N   CYS R  38     132.724 121.143 125.644  1.00141.41           N  
ATOM    238  CA  CYS R  38     133.738 120.848 124.638  1.00141.41           C  
ATOM    239  C   CYS R  38     133.242 119.827 123.622  1.00141.41           C  
ATOM    240  O   CYS R  38     133.528 119.955 122.427  1.00141.41           O  
ATOM    241  CB  CYS R  38     135.019 120.349 125.309  1.00141.41           C  
ATOM    242  SG  CYS R  38     135.888 121.589 126.297  1.00141.41           S  
ATOM    243  N   GLY R  39     132.496 118.815 124.072  1.00138.73           N  
ATOM    244  CA  GLY R  39     132.059 117.760 123.176  1.00138.73           C  
ATOM    245  C   GLY R  39     130.889 118.117 122.285  1.00138.73           C  
ATOM    246  O   GLY R  39     130.763 117.552 121.195  1.00138.73           O  
ATOM    247  N   PHE R  40     130.030 119.036 122.718  1.00134.47           N  
ATOM    248  CA  PHE R  40     128.850 119.391 121.941  1.00134.47           C  
ATOM    249  C   PHE R  40     129.167 120.181 120.679  1.00134.47           C  
ATOM    250  O   PHE R  40     128.465 120.016 119.677  1.00134.47           O  
ATOM    251  CB  PHE R  40     127.863 120.185 122.803  1.00134.47           C  
ATOM    252  CG  PHE R  40     126.950 119.323 123.624  1.00134.47           C  
ATOM    253  CD1 PHE R  40     125.782 119.841 124.153  1.00134.47           C  
ATOM    254  CD2 PHE R  40     127.241 117.989 123.845  1.00134.47           C  
ATOM    255  CE1 PHE R  40     124.933 119.051 124.902  1.00134.47           C  
ATOM    256  CE2 PHE R  40     126.395 117.197 124.589  1.00134.47           C  
ATOM    257  CZ  PHE R  40     125.241 117.727 125.120  1.00134.47           C  
ATOM    258  N   CYS R  41     130.202 121.016 120.693  1.00139.07           N  
ATOM    259  CA  CYS R  41     130.532 121.844 119.540  1.00139.07           C  
ATOM    260  C   CYS R  41     131.810 121.401 118.847  1.00139.07           C  
ATOM    261  O   CYS R  41     131.838 121.309 117.614  1.00139.07           O  
ATOM    262  CB  CYS R  41     130.648 123.317 119.969  1.00139.07           C  
ATOM    263  SG  CYS R  41     131.918 123.632 121.212  1.00139.07           S  
ATOM    264  N   PHE R  42     132.872 121.122 119.604  1.00141.13           N  
ATOM    265  CA  PHE R  42     134.131 120.710 118.993  1.00141.13           C  
ATOM    266  C   PHE R  42     134.109 119.254 118.542  1.00141.13           C  
ATOM    267  O   PHE R  42     134.859 118.882 117.633  1.00141.13           O  
ATOM    268  CB  PHE R  42     135.289 120.932 119.967  1.00141.13           C  
ATOM    269  CG  PHE R  42     135.646 122.377 120.169  1.00141.13           C  
ATOM    270  CD1 PHE R  42     135.180 123.350 119.298  1.00141.13           C  
ATOM    271  CD2 PHE R  42     136.446 122.764 121.231  1.00141.13           C  
ATOM    272  CE1 PHE R  42     135.508 124.680 119.484  1.00141.13           C  
ATOM    273  CE2 PHE R  42     136.776 124.092 121.420  1.00141.13           C  
ATOM    274  CZ  PHE R  42     136.307 125.050 120.546  1.00141.13           C  
ATOM    275  N   HIS R  43     133.268 118.418 119.156  1.00138.69           N  
ATOM    276  CA  HIS R  43     133.263 116.990 118.873  1.00138.69           C  
ATOM    277  C   HIS R  43     132.019 116.497 118.149  1.00138.69           C  
ATOM    278  O   HIS R  43     132.004 115.339 117.717  1.00138.69           O  
ATOM    279  CB  HIS R  43     133.422 116.185 120.174  1.00138.69           C  
ATOM    280  CG  HIS R  43     134.779 116.294 120.795  1.00138.69           C  
ATOM    281  CD2 HIS R  43     135.657 115.344 121.193  1.00138.69           C  
ATOM    282  ND1 HIS R  43     135.373 117.506 121.078  1.00138.69           N  
ATOM    283  CE1 HIS R  43     136.558 117.296 121.621  1.00138.69           C  
ATOM    284  NE2 HIS R  43     136.756 115.994 121.701  1.00138.69           N  
ATOM    285  N   MET R  44     130.985 117.322 118.005  1.00135.14           N  
ATOM    286  CA  MET R  44     129.751 116.921 117.342  1.00135.14           C  
ATOM    287  C   MET R  44     129.640 117.637 116.002  1.00135.14           C  
ATOM    288  O   MET R  44     129.854 118.851 115.921  1.00135.14           O  
ATOM    289  CB  MET R  44     128.535 117.223 118.216  1.00135.14           C  
ATOM    290  CG  MET R  44     127.223 116.720 117.638  1.00135.14           C  
ATOM    291  SD  MET R  44     125.817 117.083 118.700  1.00135.14           S  
ATOM    292  CE  MET R  44     126.106 115.928 120.038  1.00135.14           C  
ATOM    293  N   LYS R  45     129.305 116.882 114.956  1.00127.92           N  
ATOM    294  CA  LYS R  45     129.294 117.432 113.605  1.00127.92           C  
ATOM    295  C   LYS R  45     127.965 118.097 113.265  1.00127.92           C  
ATOM    296  O   LYS R  45     127.941 119.104 112.548  1.00127.92           O  
ATOM    297  CB  LYS R  45     129.611 116.328 112.594  1.00127.92           C  
ATOM    298  CG  LYS R  45     130.878 115.545 112.911  1.00127.92           C  
ATOM    299  CD  LYS R  45     132.100 116.450 112.948  1.00127.92           C  
ATOM    300  CE  LYS R  45     133.265 115.840 112.187  1.00127.92           C  
ATOM    301  NZ  LYS R  45     133.482 114.411 112.552  1.00127.92           N1+
ATOM    302  N   THR R  46     126.854 117.558 113.760  1.00127.84           N  
ATOM    303  CA  THR R  46     125.530 118.005 113.353  1.00127.84           C  
ATOM    304  C   THR R  46     124.717 118.412 114.574  1.00127.84           C  
ATOM    305  O   THR R  46     124.782 117.778 115.630  1.00127.84           O  
ATOM    306  CB  THR R  46     124.794 116.905 112.569  1.00127.84           C  
ATOM    307  CG2 THR R  46     123.420 117.379 112.112  1.00127.84           C  
ATOM    308  OG1 THR R  46     125.569 116.542 111.419  1.00127.84           O  
ATOM    309  N   TRP R  47     123.947 119.491 114.418  1.00126.42           N  
ATOM    310  CA  TRP R  47     123.048 119.985 115.461  1.00126.42           C  
ATOM    311  C   TRP R  47     121.615 119.670 115.045  1.00126.42           C  
ATOM    312  O   TRP R  47     120.932 120.513 114.458  1.00126.42           O  
ATOM    313  CB  TRP R  47     123.225 121.485 115.692  1.00126.42           C  
ATOM    314  CG  TRP R  47     124.522 121.872 116.315  1.00126.42           C  
ATOM    315  CD1 TRP R  47     125.639 122.309 115.668  1.00126.42           C  
ATOM    316  CD2 TRP R  47     124.835 121.882 117.713  1.00126.42           C  
ATOM    317  CE2 TRP R  47     126.165 122.327 117.838  1.00126.42           C  
ATOM    318  CE3 TRP R  47     124.122 121.552 118.869  1.00126.42           C  
ATOM    319  NE1 TRP R  47     126.633 122.581 116.576  1.00126.42           N  
ATOM    320  CZ2 TRP R  47     126.796 122.451 119.071  1.00126.42           C  
ATOM    321  CZ3 TRP R  47     124.752 121.676 120.093  1.00126.42           C  
ATOM    322  CH2 TRP R  47     126.076 122.120 120.184  1.00126.42           C  
ATOM    323  N   LYS R  48     121.170 118.452 115.334  1.00116.70           N  
ATOM    324  CA  LYS R  48     119.769 118.102 115.189  1.00116.70           C  
ATOM    325  C   LYS R  48     119.027 118.431 116.482  1.00116.70           C  
ATOM    326  O   LYS R  48     119.641 118.551 117.547  1.00116.70           O  
ATOM    327  CB  LYS R  48     119.641 116.628 114.808  1.00116.70           C  
ATOM    328  CG  LYS R  48     120.133 115.659 115.868  1.00116.70           C  
ATOM    329  CD  LYS R  48     119.944 114.220 115.409  1.00116.70           C  
ATOM    330  CE  LYS R  48     120.939 113.841 114.327  1.00116.70           C  
ATOM    331  NZ  LYS R  48     120.841 112.399 113.971  1.00116.70           N1+
ATOM    332  N   PRO R  49     117.704 118.600 116.420  1.00112.30           N  
ATOM    333  CA  PRO R  49     116.953 118.934 117.634  1.00112.30           C  
ATOM    334  C   PRO R  49     117.101 117.857 118.699  1.00112.30           C  
ATOM    335  O   PRO R  49     117.549 116.739 118.427  1.00112.30           O  
ATOM    336  CB  PRO R  49     115.506 119.043 117.141  1.00112.30           C  
ATOM    337  CG  PRO R  49     115.617 119.321 115.687  1.00112.30           C  
ATOM    338  CD  PRO R  49     116.845 118.597 115.224  1.00112.30           C  
ATOM    339  N   SER R  50     116.724 118.222 119.926  1.00108.17           N  
ATOM    340  CA  SER R  50     116.930 117.478 121.168  1.00108.17           C  
ATOM    341  C   SER R  50     118.379 117.533 121.632  1.00108.17           C  
ATOM    342  O   SER R  50     118.684 117.050 122.730  1.00108.17           O  
ATOM    343  CB  SER R  50     116.484 116.012 121.072  1.00108.17           C  
ATOM    344  OG  SER R  50     117.513 115.208 120.525  1.00108.17           O  
ATOM    345  N   THR R  51     119.280 118.112 120.841  1.00114.65           N  
ATOM    346  CA  THR R  51     120.635 118.422 121.273  1.00114.65           C  
ATOM    347  C   THR R  51     120.794 119.868 121.708  1.00114.65           C  
ATOM    348  O   THR R  51     121.577 120.148 122.618  1.00114.65           O  
ATOM    349  CB  THR R  51     121.635 118.125 120.148  1.00114.65           C  
ATOM    350  CG2 THR R  51     123.062 118.312 120.635  1.00114.65           C  
ATOM    351  OG1 THR R  51     121.470 116.776 119.704  1.00114.65           O  
ATOM    352  N   VAL R  52     120.052 120.785 121.084  1.00114.59           N  
ATOM    353  CA  VAL R  52     120.081 122.183 121.497  1.00114.59           C  
ATOM    354  C   VAL R  52     119.611 122.323 122.939  1.00114.59           C  
ATOM    355  O   VAL R  52     120.223 123.044 123.736  1.00114.59           O  
ATOM    356  CB  VAL R  52     119.234 123.035 120.537  1.00114.59           C  
ATOM    357  CG1 VAL R  52     119.184 124.479 121.006  1.00114.59           C  
ATOM    358  CG2 VAL R  52     119.785 122.946 119.124  1.00114.59           C  
ATOM    359  N   TYR R  53     118.524 121.636 123.299  1.00110.20           N  
ATOM    360  CA  TYR R  53     118.043 121.689 124.676  1.00110.20           C  
ATOM    361  C   TYR R  53     119.073 121.120 125.643  1.00110.20           C  
ATOM    362  O   TYR R  53     119.283 121.670 126.729  1.00110.20           O  
ATOM    363  CB  TYR R  53     116.720 120.937 124.809  1.00110.20           C  
ATOM    364  CG  TYR R  53     115.743 121.166 123.680  1.00110.20           C  
ATOM    365  CD1 TYR R  53     115.251 122.435 123.405  1.00110.20           C  
ATOM    366  CD2 TYR R  53     115.292 120.108 122.905  1.00110.20           C  
ATOM    367  CE1 TYR R  53     114.348 122.643 122.380  1.00110.20           C  
ATOM    368  CE2 TYR R  53     114.392 120.308 121.878  1.00110.20           C  
ATOM    369  CZ  TYR R  53     113.922 121.576 121.620  1.00110.20           C  
ATOM    370  OH  TYR R  53     113.025 121.775 120.598  1.00110.20           O  
ATOM    371  N   LEU R  54     119.721 120.018 125.269  1.00115.09           N  
ATOM    372  CA  LEU R  54     120.803 119.474 126.078  1.00115.09           C  
ATOM    373  C   LEU R  54     122.010 120.398 126.133  1.00115.09           C  
ATOM    374  O   LEU R  54     122.721 120.406 127.144  1.00115.09           O  
ATOM    375  CB  LEU R  54     121.228 118.108 125.536  1.00115.09           C  
ATOM    376  CG  LEU R  54     120.361 116.925 125.968  1.00115.09           C  
ATOM    377  CD1 LEU R  54     120.901 115.628 125.393  1.00115.09           C  
ATOM    378  CD2 LEU R  54     120.272 116.853 127.483  1.00115.09           C  
ATOM    379  N   PHE R  55     122.253 121.173 125.078  1.00120.36           N  
ATOM    380  CA  PHE R  55     123.332 122.149 125.069  1.00120.36           C  
ATOM    381  C   PHE R  55     123.067 123.319 126.003  1.00120.36           C  
ATOM    382  O   PHE R  55     123.986 123.769 126.697  1.00120.36           O  
ATOM    383  CB  PHE R  55     123.556 122.662 123.643  1.00120.36           C  
ATOM    384  CG  PHE R  55     124.440 123.872 123.560  1.00120.36           C  
ATOM    385  CD1 PHE R  55     125.815 123.751 123.653  1.00120.36           C  
ATOM    386  CD2 PHE R  55     123.894 125.132 123.370  1.00120.36           C  
ATOM    387  CE1 PHE R  55     126.629 124.862 123.572  1.00120.36           C  
ATOM    388  CE2 PHE R  55     124.704 126.248 123.288  1.00120.36           C  
ATOM    389  CZ  PHE R  55     126.073 126.112 123.389  1.00120.36           C  
ATOM    390  N   ASN R  56     121.831 123.810 126.045  1.00118.14           N  
ATOM    391  CA  ASN R  56     121.481 124.932 126.904  1.00118.14           C  
ATOM    392  C   ASN R  56     121.324 124.534 128.363  1.00118.14           C  
ATOM    393  O   ASN R  56     121.399 125.405 129.236  1.00118.14           O  
ATOM    394  CB  ASN R  56     120.191 125.580 126.403  1.00118.14           C  
ATOM    395  CG  ASN R  56     120.304 126.053 124.973  1.00118.14           C  
ATOM    396  ND2 ASN R  56     121.340 126.831 124.688  1.00118.14           N  
ATOM    397  OD1 ASN R  56     119.474 125.720 124.131  1.00118.14           O  
ATOM    398  N   LEU R  57     121.108 123.252 128.649  1.00119.90           N  
ATOM    399  CA  LEU R  57     121.048 122.788 130.029  1.00119.90           C  
ATOM    400  C   LEU R  57     122.409 122.823 130.706  1.00119.90           C  
ATOM    401  O   LEU R  57     122.495 123.164 131.890  1.00119.90           O  
ATOM    402  CB  LEU R  57     120.486 121.365 130.085  1.00119.90           C  
ATOM    403  CG  LEU R  57     120.341 120.750 131.478  1.00119.90           C  
ATOM    404  CD1 LEU R  57     119.342 121.537 132.309  1.00119.90           C  
ATOM    405  CD2 LEU R  57     119.936 119.290 131.385  1.00119.90           C  
ATOM    406  N   ALA R  58     123.473 122.477 129.982  1.00127.19           N  
ATOM    407  CA  ALA R  58     124.821 122.561 130.524  1.00127.19           C  
ATOM    408  C   ALA R  58     125.361 123.983 130.542  1.00127.19           C  
ATOM    409  O   ALA R  58     126.255 124.276 131.343  1.00127.19           O  
ATOM    410  CB  ALA R  58     125.764 121.659 129.728  1.00127.19           C  
ATOM    411  N   VAL R  59     124.847 124.865 129.692  1.00126.80           N  
ATOM    412  CA  VAL R  59     125.246 126.269 129.711  1.00126.80           C  
ATOM    413  C   VAL R  59     124.699 126.979 130.940  1.00126.80           C  
ATOM    414  O   VAL R  59     125.416 127.729 131.608  1.00126.80           O  
ATOM    415  CB  VAL R  59     124.796 126.962 128.408  1.00126.80           C  
ATOM    416  CG1 VAL R  59     124.863 128.472 128.553  1.00126.80           C  
ATOM    417  CG2 VAL R  59     125.658 126.504 127.245  1.00126.80           C  
ATOM    418  N   ALA R  60     123.424 126.747 131.261  1.00128.95           N  
ATOM    419  CA  ALA R  60     122.858 127.307 132.482  1.00128.95           C  
ATOM    420  C   ALA R  60     123.536 126.737 133.719  1.00128.95           C  
ATOM    421  O   ALA R  60     123.659 127.429 134.735  1.00128.95           O  
ATOM    422  CB  ALA R  60     121.352 127.048 132.534  1.00128.95           C  
ATOM    423  N   ASP R  61     123.974 125.480 133.655  1.00133.23           N  
ATOM    424  CA  ASP R  61     124.714 124.892 134.765  1.00133.23           C  
ATOM    425  C   ASP R  61     126.143 125.416 134.827  1.00133.23           C  
ATOM    426  O   ASP R  61     126.693 125.597 135.918  1.00133.23           O  
ATOM    427  CB  ASP R  61     124.711 123.369 134.647  1.00133.23           C  
ATOM    428  CG  ASP R  61     123.350 122.769 134.922  1.00133.23           C  
ATOM    429  OD1 ASP R  61     122.507 123.462 135.529  1.00133.23           O  
ATOM    430  OD2 ASP R  61     123.123 121.607 134.528  1.00133.23           O1-
ATOM    431  N   PHE R  62     126.761 125.657 133.667  1.00136.67           N  
ATOM    432  CA  PHE R  62     128.129 126.167 133.645  1.00136.67           C  
ATOM    433  C   PHE R  62     128.214 127.553 134.270  1.00136.67           C  
ATOM    434  O   PHE R  62     129.107 127.820 135.083  1.00136.67           O  
ATOM    435  CB  PHE R  62     128.655 126.185 132.207  1.00136.67           C  
ATOM    436  CG  PHE R  62     130.013 126.816 132.058  1.00136.67           C  
ATOM    437  CD1 PHE R  62     131.158 126.040 132.119  1.00136.67           C  
ATOM    438  CD2 PHE R  62     130.144 128.175 131.822  1.00136.67           C  
ATOM    439  CE1 PHE R  62     132.406 126.611 131.975  1.00136.67           C  
ATOM    440  CE2 PHE R  62     131.390 128.751 131.678  1.00136.67           C  
ATOM    441  CZ  PHE R  62     132.522 127.967 131.753  1.00136.67           C  
ATOM    442  N   LEU R  63     127.291 128.446 133.907  1.00136.29           N  
ATOM    443  CA  LEU R  63     127.329 129.803 134.438  1.00136.29           C  
ATOM    444  C   LEU R  63     127.010 129.837 135.927  1.00136.29           C  
ATOM    445  O   LEU R  63     127.461 130.746 136.634  1.00136.29           O  
ATOM    446  CB  LEU R  63     126.362 130.697 133.667  1.00136.29           C  
ATOM    447  CG  LEU R  63     126.475 130.754 132.144  1.00136.29           C  
ATOM    448  CD1 LEU R  63     125.582 131.853 131.593  1.00136.29           C  
ATOM    449  CD2 LEU R  63     127.915 130.968 131.712  1.00136.29           C  
ATOM    450  N   LEU R  64     126.232 128.870 136.421  1.00139.97           N  
ATOM    451  CA  LEU R  64     125.951 128.813 137.852  1.00139.97           C  
ATOM    452  C   LEU R  64     127.220 128.536 138.647  1.00139.97           C  
ATOM    453  O   LEU R  64     127.368 129.002 139.782  1.00139.97           O  
ATOM    454  CB  LEU R  64     124.889 127.751 138.138  1.00139.97           C  
ATOM    455  CG  LEU R  64     124.427 127.606 139.590  1.00139.97           C  
ATOM    456  CD1 LEU R  64     123.768 128.886 140.076  1.00139.97           C  
ATOM    457  CD2 LEU R  64     123.478 126.425 139.734  1.00139.97           C  
ATOM    458  N   MET R  65     128.152 127.780 138.065  1.00144.18           N  
ATOM    459  CA  MET R  65     129.426 127.511 138.717  1.00144.18           C  
ATOM    460  C   MET R  65     130.385 128.693 138.655  1.00144.18           C  
ATOM    461  O   MET R  65     131.330 128.739 139.448  1.00144.18           O  
ATOM    462  CB  MET R  65     130.087 126.282 138.089  1.00144.18           C  
ATOM    463  CG  MET R  65     129.192 125.057 138.014  1.00144.18           C  
ATOM    464  SD  MET R  65     129.241 124.065 139.518  1.00144.18           S  
ATOM    465  CE  MET R  65     127.546 124.203 140.073  1.00144.18           C  
ATOM    466  N   ILE R  66     130.176 129.636 137.735  1.00144.37           N  
ATOM    467  CA  ILE R  66     131.100 130.756 137.588  1.00144.37           C  
ATOM    468  C   ILE R  66     131.032 131.691 138.791  1.00144.37           C  
ATOM    469  O   ILE R  66     132.064 132.083 139.344  1.00144.37           O  
ATOM    470  CB  ILE R  66     130.819 131.506 136.274  1.00144.37           C  
ATOM    471  CG1 ILE R  66     130.996 130.570 135.078  1.00144.37           C  
ATOM    472  CG2 ILE R  66     131.724 132.719 136.147  1.00144.37           C  
ATOM    473  CD1 ILE R  66     132.399 130.033 134.932  1.00144.37           C  
ATOM    474  N   CYS R  67     129.824 132.068 139.215  1.00148.74           N  
ATOM    475  CA  CYS R  67     129.680 132.988 140.337  1.00148.74           C  
ATOM    476  C   CYS R  67     129.675 132.276 141.680  1.00148.74           C  
ATOM    477  O   CYS R  67     129.668 132.944 142.720  1.00148.74           O  
ATOM    478  CB  CYS R  67     128.390 133.798 140.201  1.00148.74           C  
ATOM    479  SG  CYS R  67     126.903 132.834 140.525  1.00148.74           S  
ATOM    480  N   LEU R  68     129.657 130.945 141.679  1.00151.36           N  
ATOM    481  CA  LEU R  68     129.643 130.203 142.935  1.00151.36           C  
ATOM    482  C   LEU R  68     130.863 130.468 143.817  1.00151.36           C  
ATOM    483  O   LEU R  68     130.678 130.620 145.037  1.00151.36           O  
ATOM    484  CB  LEU R  68     129.483 128.706 142.641  1.00151.36           C  
ATOM    485  CG  LEU R  68     129.689 127.749 143.811  1.00151.36           C  
ATOM    486  CD1 LEU R  68     128.405 127.655 144.613  1.00151.36           C  
ATOM    487  CD2 LEU R  68     130.094 126.380 143.309  1.00151.36           C  
ATOM    488  N   PRO R  69     132.101 130.527 143.303  1.00152.78           N  
ATOM    489  CA  PRO R  69     133.239 130.803 144.199  1.00152.78           C  
ATOM    490  C   PRO R  69     133.193 132.172 144.855  1.00152.78           C  
ATOM    491  O   PRO R  69     133.920 132.402 145.829  1.00152.78           O  
ATOM    492  CB  PRO R  69     134.457 130.668 143.274  1.00152.78           C  
ATOM    493  CG  PRO R  69     133.923 130.863 141.907  1.00152.78           C  
ATOM    494  CD  PRO R  69     132.562 130.250 141.932  1.00152.78           C  
ATOM    495  N   PHE R  70     132.383 133.101 144.342  1.00154.72           N  
ATOM    496  CA  PHE R  70     132.255 134.398 144.998  1.00154.72           C  
ATOM    497  C   PHE R  70     131.724 134.247 146.418  1.00154.72           C  
ATOM    498  O   PHE R  70     132.035 135.064 147.293  1.00154.72           O  
ATOM    499  CB  PHE R  70     131.345 135.323 144.184  1.00154.72           C  
ATOM    500  CG  PHE R  70     132.015 135.950 142.991  1.00154.72           C  
ATOM    501  CD1 PHE R  70     131.801 137.286 142.690  1.00154.72           C  
ATOM    502  CD2 PHE R  70     132.850 135.211 142.169  1.00154.72           C  
ATOM    503  CE1 PHE R  70     132.411 137.872 141.598  1.00154.72           C  
ATOM    504  CE2 PHE R  70     133.462 135.792 141.075  1.00154.72           C  
ATOM    505  CZ  PHE R  70     133.241 137.124 140.789  1.00154.72           C  
ATOM    506  N   ARG R  71     130.926 133.212 146.668  1.00156.29           N  
ATOM    507  CA  ARG R  71     130.329 132.998 147.979  1.00156.29           C  
ATOM    508  C   ARG R  71     131.081 131.983 148.831  1.00156.29           C  
ATOM    509  O   ARG R  71     130.688 131.757 149.980  1.00156.29           O  
ATOM    510  CB  ARG R  71     128.870 132.559 147.823  1.00156.29           C  
ATOM    511  CG  ARG R  71     127.925 133.692 147.460  1.00156.29           C  
ATOM    512  CD  ARG R  71     126.477 133.229 147.458  1.00156.29           C  
ATOM    513  NE  ARG R  71     125.872 133.312 148.781  1.00156.29           N  
ATOM    514  CZ  ARG R  71     125.177 134.352 149.222  1.00156.29           C  
ATOM    515  NH1 ARG R  71     124.985 135.424 148.470  1.00156.29           N1+
ATOM    516  NH2 ARG R  71     124.660 134.316 150.446  1.00156.29           N  
ATOM    517  N   THR R  72     132.143 131.364 148.315  1.00159.39           N  
ATOM    518  CA  THR R  72     132.945 130.460 149.130  1.00159.39           C  
ATOM    519  C   THR R  72     133.987 131.198 149.962  1.00159.39           C  
ATOM    520  O   THR R  72     134.538 130.615 150.899  1.00159.39           O  
ATOM    521  CB  THR R  72     133.635 129.404 148.259  1.00159.39           C  
ATOM    522  CG2 THR R  72     134.842 129.992 147.552  1.00159.39           C  
ATOM    523  OG1 THR R  72     134.073 128.319 149.085  1.00159.39           O  
ATOM    524  N   ASP R  73     134.263 132.462 149.641  1.00161.94           N  
ATOM    525  CA  ASP R  73     135.089 133.334 150.466  1.00161.94           C  
ATOM    526  C   ASP R  73     134.250 134.222 151.372  1.00161.94           C  
ATOM    527  O   ASP R  73     134.682 134.563 152.478  1.00161.94           O  
ATOM    528  CB  ASP R  73     135.988 134.206 149.582  1.00161.94           C  
ATOM    529  CG  ASP R  73     136.994 135.012 150.382  1.00161.94           C  
ATOM    530  OD1 ASP R  73     137.305 134.620 151.526  1.00161.94           O  
ATOM    531  OD2 ASP R  73     137.478 136.041 149.865  1.00161.94           O1-
ATOM    532  N   TYR R  74     133.052 134.599 150.919  1.00161.20           N  
ATOM    533  CA  TYR R  74     132.127 135.353 151.754  1.00161.20           C  
ATOM    534  C   TYR R  74     131.699 134.565 152.985  1.00161.20           C  
ATOM    535  O   TYR R  74     131.507 135.158 154.052  1.00161.20           O  
ATOM    536  CB  TYR R  74     130.908 135.762 150.922  1.00161.20           C  
ATOM    537  CG  TYR R  74     129.658 136.064 151.718  1.00161.20           C  
ATOM    538  CD1 TYR R  74     129.413 137.341 152.202  1.00161.20           C  
ATOM    539  CD2 TYR R  74     128.709 135.078 151.963  1.00161.20           C  
ATOM    540  CE1 TYR R  74     128.269 137.624 152.922  1.00161.20           C  
ATOM    541  CE2 TYR R  74     127.564 135.352 152.684  1.00161.20           C  
ATOM    542  CZ  TYR R  74     127.349 136.627 153.159  1.00161.20           C  
ATOM    543  OH  TYR R  74     126.208 136.904 153.876  1.00161.20           O  
ATOM    544  N   TYR R  75     131.545 133.246 152.861  1.00161.03           N  
ATOM    545  CA  TYR R  75     131.186 132.403 153.992  1.00161.03           C  
ATOM    546  C   TYR R  75     132.375 132.039 154.871  1.00161.03           C  
ATOM    547  O   TYR R  75     132.177 131.725 156.050  1.00161.03           O  
ATOM    548  CB  TYR R  75     130.507 131.118 153.500  1.00161.03           C  
ATOM    549  CG  TYR R  75     129.027 131.273 153.235  1.00161.03           C  
ATOM    550  CD1 TYR R  75     128.171 131.742 154.222  1.00161.03           C  
ATOM    551  CD2 TYR R  75     128.486 130.961 151.994  1.00161.03           C  
ATOM    552  CE1 TYR R  75     126.817 131.888 153.982  1.00161.03           C  
ATOM    553  CE2 TYR R  75     127.136 131.104 151.746  1.00161.03           C  
ATOM    554  CZ  TYR R  75     126.306 131.568 152.741  1.00161.03           C  
ATOM    555  OH  TYR R  75     124.960 131.712 152.497  1.00161.03           O  
ATOM    556  N   LEU R  76     133.595 132.072 154.330  1.00161.61           N  
ATOM    557  CA  LEU R  76     134.781 131.845 155.148  1.00161.61           C  
ATOM    558  C   LEU R  76     135.108 133.036 156.036  1.00161.61           C  
ATOM    559  O   LEU R  76     135.788 132.867 157.054  1.00161.61           O  
ATOM    560  CB  LEU R  76     135.985 131.521 154.261  1.00161.61           C  
ATOM    561  CG  LEU R  76     136.111 130.089 153.742  1.00161.61           C  
ATOM    562  CD1 LEU R  76     137.241 129.990 152.731  1.00161.61           C  
ATOM    563  CD2 LEU R  76     136.350 129.136 154.900  1.00161.61           C  
ATOM    564  N   ARG R  77     134.642 134.232 155.678  1.00162.51           N  
ATOM    565  CA  ARG R  77     134.894 135.440 156.452  1.00162.51           C  
ATOM    566  C   ARG R  77     133.677 135.845 157.278  1.00162.51           C  
ATOM    567  O   ARG R  77     133.470 137.028 157.558  1.00162.51           O  
ATOM    568  CB  ARG R  77     135.338 136.575 155.530  1.00162.51           C  
ATOM    569  CG  ARG R  77     136.650 136.274 154.816  1.00162.51           C  
ATOM    570  CD  ARG R  77     137.355 137.528 154.332  1.00162.51           C  
ATOM    571  NE  ARG R  77     136.827 137.997 153.056  1.00162.51           N  
ATOM    572  CZ  ARG R  77     137.467 138.825 152.242  1.00162.51           C  
ATOM    573  NH1 ARG R  77     138.668 139.294 152.538  1.00162.51           N1+
ATOM    574  NH2 ARG R  77     136.891 139.187 151.099  1.00162.51           N  
ATOM    575  N   ARG R  78     132.865 134.861 157.663  1.00163.67           N  
ATOM    576  CA  ARG R  78     131.738 135.042 158.577  1.00163.67           C  
ATOM    577  C   ARG R  78     130.723 136.045 158.025  1.00163.67           C  
ATOM    578  O   ARG R  78     130.388 137.048 158.655  1.00163.67           O  
ATOM    579  CB  ARG R  78     132.228 135.461 159.965  1.00163.67           C  
ATOM    580  CG  ARG R  78     132.614 134.292 160.857  1.00163.67           C  
ATOM    581  CD  ARG R  78     131.386 133.565 161.381  1.00163.67           C  
ATOM    582  NE  ARG R  78     130.545 134.428 162.203  1.00163.67           N  
ATOM    583  CZ  ARG R  78     129.338 134.850 161.853  1.00163.67           C  
ATOM    584  NH1 ARG R  78     128.795 134.508 160.695  1.00163.67           N1+
ATOM    585  NH2 ARG R  78     128.658 135.633 162.685  1.00163.67           N  
ATOM    586  N   ARG R  79     130.231 135.740 156.822  1.00163.56           N  
ATOM    587  CA  ARG R  79     129.147 136.496 156.188  1.00163.56           C  
ATOM    588  C   ARG R  79     129.496 137.979 156.064  1.00163.56           C  
ATOM    589  O   ARG R  79     128.728 138.857 156.462  1.00163.56           O  
ATOM    590  CB  ARG R  79     127.832 136.305 156.949  1.00163.56           C  
ATOM    591  CG  ARG R  79     127.437 134.852 157.159  1.00163.56           C  
ATOM    592  CD  ARG R  79     125.960 134.639 156.872  1.00163.56           C  
ATOM    593  NE  ARG R  79     125.103 135.325 157.834  1.00163.56           N  
ATOM    594  CZ  ARG R  79     124.942 134.956 159.098  1.00163.56           C  
ATOM    595  NH1 ARG R  79     125.551 133.891 159.591  1.00163.56           N1+
ATOM    596  NH2 ARG R  79     124.143 135.672 159.885  1.00163.56           N  
ATOM    597  N   HIS R  80     130.669 138.256 155.501  1.00163.74           N  
ATOM    598  CA  HIS R  80     131.161 139.620 155.339  1.00163.74           C  
ATOM    599  C   HIS R  80     131.368 139.894 153.855  1.00163.74           C  
ATOM    600  O   HIS R  80     132.289 139.346 153.240  1.00163.74           O  
ATOM    601  CB  HIS R  80     132.455 139.830 156.122  1.00163.74           C  
ATOM    602  CG  HIS R  80     132.896 141.259 156.187  1.00163.74           C  
ATOM    603  CD2 HIS R  80     134.127 141.808 156.309  1.00163.74           C  
ATOM    604  ND1 HIS R  80     132.010 142.314 156.127  1.00163.74           N  
ATOM    605  CE1 HIS R  80     132.678 143.451 156.207  1.00163.74           C  
ATOM    606  NE2 HIS R  80     133.964 143.172 156.319  1.00163.74           N  
ATOM    607  N   TRP R  81     130.513 140.739 153.283  1.00162.47           N  
ATOM    608  CA  TRP R  81     130.644 141.156 151.887  1.00162.47           C  
ATOM    609  C   TRP R  81     131.688 142.262 151.829  1.00162.47           C  
ATOM    610  O   TRP R  81     131.374 143.451 151.892  1.00162.47           O  
ATOM    611  CB  TRP R  81     129.304 141.614 151.327  1.00162.47           C  
ATOM    612  CG  TRP R  81     129.215 141.561 149.824  1.00162.47           C  
ATOM    613  CD1 TRP R  81     128.806 142.563 148.995  1.00162.47           C  
ATOM    614  CD2 TRP R  81     129.527 140.444 148.977  1.00162.47           C  
ATOM    615  CE2 TRP R  81     129.289 140.849 147.648  1.00162.47           C  
ATOM    616  CE3 TRP R  81     129.985 139.143 149.212  1.00162.47           C  
ATOM    617  NE1 TRP R  81     128.851 142.147 147.687  1.00162.47           N  
ATOM    618  CZ2 TRP R  81     129.495 140.003 146.561  1.00162.47           C  
ATOM    619  CZ3 TRP R  81     130.191 138.306 148.131  1.00162.47           C  
ATOM    620  CH2 TRP R  81     129.945 138.739 146.823  1.00162.47           C  
ATOM    621  N   ALA R  82     132.954 141.856 151.703  1.00162.53           N  
ATOM    622  CA  ALA R  82     134.054 142.808 151.815  1.00162.53           C  
ATOM    623  C   ALA R  82     134.006 143.861 150.715  1.00162.53           C  
ATOM    624  O   ALA R  82     134.235 145.049 150.974  1.00162.53           O  
ATOM    625  CB  ALA R  82     135.391 142.068 151.791  1.00162.53           C  
ATOM    626  N   PHE R  83     133.712 143.451 149.484  1.00161.83           N  
ATOM    627  CA  PHE R  83     133.791 144.338 148.329  1.00161.83           C  
ATOM    628  C   PHE R  83     132.494 144.278 147.540  1.00161.83           C  
ATOM    629  O   PHE R  83     131.891 143.207 147.408  1.00161.83           O  
ATOM    630  CB  PHE R  83     134.976 143.964 147.434  1.00161.83           C  
ATOM    631  CG  PHE R  83     134.873 142.588 146.831  1.00161.83           C  
ATOM    632  CD1 PHE R  83     135.302 141.474 147.533  1.00161.83           C  
ATOM    633  CD2 PHE R  83     134.354 142.411 145.557  1.00161.83           C  
ATOM    634  CE1 PHE R  83     135.213 140.211 146.981  1.00161.83           C  
ATOM    635  CE2 PHE R  83     134.262 141.150 145.000  1.00161.83           C  
ATOM    636  CZ  PHE R  83     134.691 140.048 145.712  1.00161.83           C  
ATOM    637  N   GLY R  84     132.069 145.420 147.027  1.00160.39           N  
ATOM    638  CA  GLY R  84     131.015 145.484 146.038  1.00160.39           C  
ATOM    639  C   GLY R  84     129.682 145.918 146.626  1.00160.39           C  
ATOM    640  O   GLY R  84     129.289 145.511 147.728  1.00160.39           O  
ATOM    641  N   ASP R  85     128.980 146.760 145.875  1.00159.24           N  
ATOM    642  CA  ASP R  85     127.581 147.098 146.104  1.00159.24           C  
ATOM    643  C   ASP R  85     126.694 146.719 144.931  1.00159.24           C  
ATOM    644  O   ASP R  85     125.604 146.178 145.134  1.00159.24           O  
ATOM    645  CB  ASP R  85     127.430 148.600 146.387  1.00159.24           C  
ATOM    646  CG  ASP R  85     126.008 148.984 146.747  1.00159.24           C  
ATOM    647  OD1 ASP R  85     125.574 148.684 147.878  1.00159.24           O  
ATOM    648  OD2 ASP R  85     125.321 149.584 145.895  1.00159.24           O1-
ATOM    649  N   ILE R  86     127.135 146.993 143.709  1.00157.93           N  
ATOM    650  CA  ILE R  86     126.482 146.495 142.500  1.00157.93           C  
ATOM    651  C   ILE R  86     126.777 145.003 142.344  1.00157.93           C  
ATOM    652  O   ILE R  86     125.886 144.254 141.921  1.00157.93           O  
ATOM    653  CB  ILE R  86     126.910 147.303 141.262  1.00157.93           C  
ATOM    654  CG1 ILE R  86     126.389 148.737 141.362  1.00157.93           C  
ATOM    655  CG2 ILE R  86     126.403 146.652 139.985  1.00157.93           C  
ATOM    656  CD1 ILE R  86     126.894 149.647 140.266  1.00157.93           C  
ATOM    657  N   PRO R  87     127.984 144.512 142.664  1.00157.55           N  
ATOM    658  CA  PRO R  87     128.177 143.053 142.719  1.00157.55           C  
ATOM    659  C   PRO R  87     127.225 142.343 143.669  1.00157.55           C  
ATOM    660  O   PRO R  87     126.934 141.161 143.446  1.00157.55           O  
ATOM    661  CB  PRO R  87     129.631 142.900 143.180  1.00157.55           C  
ATOM    662  CG  PRO R  87     130.302 144.129 142.734  1.00157.55           C  
ATOM    663  CD  PRO R  87     129.279 145.224 142.649  1.00157.55           C  
ATOM    664  N   CYS R  88     126.737 143.013 144.716  1.00158.45           N  
ATOM    665  CA  CYS R  88     125.677 142.436 145.534  1.00158.45           C  
ATOM    666  C   CYS R  88     124.393 142.231 144.743  1.00158.45           C  
ATOM    667  O   CYS R  88     123.590 141.362 145.099  1.00158.45           O  
ATOM    668  CB  CYS R  88     125.405 143.323 146.752  1.00158.45           C  
ATOM    669  SG  CYS R  88     124.117 142.718 147.876  1.00158.45           S  
ATOM    670  N   ARG R  89     124.188 143.003 143.677  1.00154.28           N  
ATOM    671  CA  ARG R  89     123.075 142.774 142.765  1.00154.28           C  
ATOM    672  C   ARG R  89     123.411 141.761 141.681  1.00154.28           C  
ATOM    673  O   ARG R  89     122.502 141.142 141.119  1.00154.28           O  
ATOM    674  CB  ARG R  89     122.646 144.089 142.110  1.00154.28           C  
ATOM    675  CG  ARG R  89     122.158 145.140 143.087  1.00154.28           C  
ATOM    676  CD  ARG R  89     121.127 146.044 142.435  1.00154.28           C  
ATOM    677  NE  ARG R  89     121.118 147.381 143.016  1.00154.28           N  
ATOM    678  CZ  ARG R  89     122.047 148.302 142.796  1.00154.28           C  
ATOM    679  NH1 ARG R  89     123.077 148.069 141.998  1.00154.28           N1+
ATOM    680  NH2 ARG R  89     121.937 149.487 143.388  1.00154.28           N  
ATOM    681  N   VAL R  90     124.696 141.583 141.374  1.00151.24           N  
ATOM    682  CA  VAL R  90     125.138 140.618 140.374  1.00151.24           C  
ATOM    683  C   VAL R  90     125.507 139.280 141.010  1.00151.24           C  
ATOM    684  O   VAL R  90     125.453 138.240 140.344  1.00151.24           O  
ATOM    685  CB  VAL R  90     126.305 141.193 139.551  1.00151.24           C  
ATOM    686  CG1 VAL R  90     126.858 140.172 138.563  1.00151.24           C  
ATOM    687  CG2 VAL R  90     125.862 142.453 138.820  1.00151.24           C  
ATOM    688  N   GLY R  91     125.822 139.274 142.303  1.00150.47           N  
ATOM    689  CA  GLY R  91     126.114 138.035 142.996  1.00150.47           C  
ATOM    690  C   GLY R  91     124.852 137.268 143.327  1.00150.47           C  
ATOM    691  O   GLY R  91     124.906 136.084 143.668  1.00150.47           O  
ATOM    692  N   LEU R  92     123.705 137.941 143.233  1.00148.61           N  
ATOM    693  CA  LEU R  92     122.410 137.297 143.384  1.00148.61           C  
ATOM    694  C   LEU R  92     121.644 137.189 142.074  1.00148.61           C  
ATOM    695  O   LEU R  92     120.740 136.354 141.971  1.00148.61           O  
ATOM    696  CB  LEU R  92     121.552 138.047 144.412  1.00148.61           C  
ATOM    697  CG  LEU R  92     122.227 138.418 145.731  1.00148.61           C  
ATOM    698  CD1 LEU R  92     121.378 139.417 146.495  1.00148.61           C  
ATOM    699  CD2 LEU R  92     122.482 137.178 146.570  1.00148.61           C  
ATOM    700  N   PHE R  93     121.979 138.007 141.073  1.00143.99           N  
ATOM    701  CA  PHE R  93     121.355 137.850 139.764  1.00143.99           C  
ATOM    702  C   PHE R  93     121.822 136.575 139.080  1.00143.99           C  
ATOM    703  O   PHE R  93     121.024 135.879 138.445  1.00143.99           O  
ATOM    704  CB  PHE R  93     121.653 139.060 138.882  1.00143.99           C  
ATOM    705  CG  PHE R  93     120.798 139.136 137.651  1.00143.99           C  
ATOM    706  CD1 PHE R  93     119.435 139.355 137.748  1.00143.99           C  
ATOM    707  CD2 PHE R  93     121.359 138.977 136.395  1.00143.99           C  
ATOM    708  CE1 PHE R  93     118.648 139.424 136.614  1.00143.99           C  
ATOM    709  CE2 PHE R  93     120.579 139.045 135.258  1.00143.99           C  
ATOM    710  CZ  PHE R  93     119.222 139.268 135.367  1.00143.99           C  
ATOM    711  N   THR R  94     123.102 136.242 139.207  0.90142.88           N  
ATOM    712  CA  THR R  94     123.643 135.058 138.557  0.90142.88           C  
ATOM    713  C   THR R  94     123.251 133.772 139.285  0.90142.88           C  
ATOM    714  O   THR R  94     123.427 132.678 138.737  0.90142.88           O  
ATOM    715  CB  THR R  94     125.168 135.184 138.444  0.90142.88           C  
ATOM    716  CG2 THR R  94     125.735 134.148 137.482  1.00142.88           C  
ATOM    717  OG1 THR R  94     125.492 136.479 137.926  1.00142.88           O  
ATOM    718  N   LEU R  95     122.692 133.882 140.491  1.00142.76           N  
ATOM    719  CA  LEU R  95     122.172 132.727 141.212  1.00142.76           C  
ATOM    720  C   LEU R  95     120.674 132.518 141.049  1.00142.76           C  
ATOM    721  O   LEU R  95     120.223 131.371 141.149  1.00142.76           O  
ATOM    722  CB  LEU R  95     122.487 132.836 142.712  1.00142.76           C  
ATOM    723  CG  LEU R  95     123.958 132.762 143.114  1.00142.76           C  
ATOM    724  CD1 LEU R  95     124.111 133.036 144.599  1.00142.76           C  
ATOM    725  CD2 LEU R  95     124.528 131.406 142.756  1.00142.76           C  
ATOM    726  N   ALA R  96     119.892 133.567 140.812  1.00139.42           N  
ATOM    727  CA  ALA R  96     118.469 133.426 140.542  1.00139.42           C  
ATOM    728  C   ALA R  96     118.152 133.409 139.054  1.00139.42           C  
ATOM    729  O   ALA R  96     117.003 133.159 138.681  1.00139.42           O  
ATOM    730  CB  ALA R  96     117.685 134.547 141.224  1.00139.42           C  
ATOM    731  N   MET R  97     119.138 133.672 138.201  1.00136.56           N  
ATOM    732  CA  MET R  97     119.023 133.456 136.767  1.00136.56           C  
ATOM    733  C   MET R  97     119.433 132.049 136.367  1.00136.56           C  
ATOM    734  O   MET R  97     118.707 131.375 135.631  1.00136.56           O  
ATOM    735  CB  MET R  97     119.882 134.471 136.001  1.00136.56           C  
ATOM    736  CG  MET R  97     119.776 134.378 134.491  1.00136.56           C  
ATOM    737  SD  MET R  97     120.745 135.662 133.681  1.00136.56           S  
ATOM    738  CE  MET R  97     120.521 135.226 131.963  1.00136.56           C  
ATOM    739  N   ASN R  98     120.586 131.584 136.837  1.00134.59           N  
ATOM    740  CA  ASN R  98     121.026 130.233 136.512  1.00134.59           C  
ATOM    741  C   ASN R  98     120.587 129.232 137.564  1.00134.59           C  
ATOM    742  O   ASN R  98     121.354 128.357 137.977  1.00134.59           O  
ATOM    743  CB  ASN R  98     122.540 130.243 136.365  1.00134.59           C  
ATOM    744  CG  ASN R  98     122.991 130.998 135.136  1.00134.59           C  
ATOM    745  ND2 ASN R  98     124.003 131.834 135.305  1.00134.59           N  
ATOM    746  OD1 ASN R  98     122.401 130.877 134.062  1.00134.59           O  
ATOM    747  N   ARG R  99     119.335 129.341 138.000  1.00129.61           N  
ATOM    748  CA  ARG R  99     118.671 128.306 138.781  1.00129.61           C  
ATOM    749  C   ARG R  99     117.240 128.063 138.338  1.00129.61           C  
ATOM    750  O   ARG R  99     116.754 126.934 138.474  1.00129.61           O  
ATOM    751  CB  ARG R  99     118.692 128.664 140.274  1.00129.61           C  
ATOM    752  CG  ARG R  99     117.793 127.830 141.171  1.00129.61           C  
ATOM    753  CD  ARG R  99     118.068 128.132 142.635  1.00129.61           C  
ATOM    754  NE  ARG R  99     117.261 129.240 143.134  1.00129.61           N  
ATOM    755  CZ  ARG R  99     117.726 130.213 143.905  1.00129.61           C  
ATOM    756  NH1 ARG R  99     118.994 130.252 144.281  1.00129.61           N1+
ATOM    757  NH2 ARG R  99     116.899 131.175 144.307  1.00129.61           N  
ATOM    758  N   ALA R 100     116.564 129.056 137.762  1.00122.53           N  
ATOM    759  CA  ALA R 100     115.295 128.844 137.086  1.00122.53           C  
ATOM    760  C   ALA R 100     115.473 128.533 135.609  1.00122.53           C  
ATOM    761  O   ALA R 100     114.591 127.907 135.012  1.00122.53           O  
ATOM    762  CB  ALA R 100     114.393 130.073 137.244  1.00122.53           C  
ATOM    763  N   GLY R 101     116.586 128.951 135.016  1.00119.45           N  
ATOM    764  CA  GLY R 101     116.980 128.520 133.694  1.00119.45           C  
ATOM    765  C   GLY R 101     117.606 127.145 133.660  1.00119.45           C  
ATOM    766  O   GLY R 101     117.761 126.578 132.572  1.00119.45           O  
ATOM    767  N   SER R 102     117.980 126.591 134.813  1.00118.70           N  
ATOM    768  CA  SER R 102     118.372 125.193 134.909  1.00118.70           C  
ATOM    769  C   SER R 102     117.193 124.282 135.212  1.00118.70           C  
ATOM    770  O   SER R 102     117.351 123.058 135.178  1.00118.70           O  
ATOM    771  CB  SER R 102     119.448 125.010 135.986  1.00118.70           C  
ATOM    772  OG  SER R 102     120.062 123.738 135.878  1.00118.70           O  
ATOM    773  N   ILE R 103     116.027 124.849 135.511  1.00112.80           N  
ATOM    774  CA  ILE R 103     114.794 124.083 135.652  1.00112.80           C  
ATOM    775  C   ILE R 103     113.964 124.090 134.379  1.00112.80           C  
ATOM    776  O   ILE R 103     113.332 123.068 134.064  1.00112.80           O  
ATOM    777  CB  ILE R 103     113.948 124.590 136.838  1.00112.80           C  
ATOM    778  CG1 ILE R 103     114.735 124.479 138.141  1.00112.80           C  
ATOM    779  CG2 ILE R 103     112.660 123.804 136.965  1.00112.80           C  
ATOM    780  CD1 ILE R 103     114.076 125.193 139.298  1.00112.80           C  
ATOM    781  N   VAL R 104     113.961 125.189 133.629  1.00108.46           N  
ATOM    782  CA  VAL R 104     113.242 125.233 132.362  1.00108.46           C  
ATOM    783  C   VAL R 104     113.807 124.230 131.359  1.00108.46           C  
ATOM    784  O   VAL R 104     113.042 123.519 130.700  1.00108.46           O  
ATOM    785  CB  VAL R 104     113.262 126.661 131.792  1.00108.46           C  
ATOM    786  CG1 VAL R 104     112.903 126.656 130.317  1.00108.46           C  
ATOM    787  CG2 VAL R 104     112.310 127.552 132.571  1.00108.46           C  
ATOM    788  N   PHE R 105     115.133 124.139 131.240  1.00110.67           N  
ATOM    789  CA  PHE R 105     115.765 123.155 130.370  1.00110.67           C  
ATOM    790  C   PHE R 105     115.799 121.765 130.989  1.00110.67           C  
ATOM    791  O   PHE R 105     116.412 120.850 130.426  1.00110.67           O  
ATOM    792  CB  PHE R 105     117.171 123.613 129.984  1.00110.67           C  
ATOM    793  CG  PHE R 105     117.193 124.907 129.225  1.00110.67           C  
ATOM    794  CD1 PHE R 105     116.369 125.089 128.128  1.00110.67           C  
ATOM    795  CD2 PHE R 105     118.032 125.937 129.603  1.00110.67           C  
ATOM    796  CE1 PHE R 105     116.382 126.277 127.425  1.00110.67           C  
ATOM    797  CE2 PHE R 105     118.048 127.127 128.905  1.00110.67           C  
ATOM    798  CZ  PHE R 105     117.222 127.296 127.814  1.00110.67           C  
ATOM    799  N   LEU R 106     115.163 121.585 132.140  1.00105.78           N  
ATOM    800  CA  LEU R 106     114.842 120.262 132.655  1.00105.78           C  
ATOM    801  C   LEU R 106     113.442 119.824 132.271  1.00105.78           C  
ATOM    802  O   LEU R 106     113.221 118.642 131.999  1.00105.78           O  
ATOM    803  CB  LEU R 106     114.979 120.227 134.183  1.00105.78           C  
ATOM    804  CG  LEU R 106     116.379 119.990 134.746  1.00105.78           C  
ATOM    805  CD1 LEU R 106     116.308 119.734 136.242  1.00105.78           C  
ATOM    806  CD2 LEU R 106     117.054 118.836 134.032  1.00105.78           C  
ATOM    807  N   THR R 107     112.488 120.755 132.241  1.00 98.65           N  
ATOM    808  CA  THR R 107     111.145 120.431 131.779  1.00 98.65           C  
ATOM    809  C   THR R 107     111.103 120.304 130.262  1.00 98.65           C  
ATOM    810  O   THR R 107     110.344 119.490 129.723  1.00 98.65           O  
ATOM    811  CB  THR R 107     110.160 121.496 132.260  1.00 98.65           C  
ATOM    812  CG2 THR R 107     108.735 121.106 131.914  1.00 98.65           C  
ATOM    813  OG1 THR R 107     110.272 121.641 133.680  1.00 98.65           O  
ATOM    814  N   VAL R 108     111.913 121.094 129.556  1.00 96.87           N  
ATOM    815  CA  VAL R 108     111.913 121.049 128.097  1.00 96.87           C  
ATOM    816  C   VAL R 108     112.485 119.725 127.602  1.00 96.87           C  
ATOM    817  O   VAL R 108     111.932 119.093 126.696  1.00 96.87           O  
ATOM    818  CB  VAL R 108     112.685 122.251 127.525  1.00 96.87           C  
ATOM    819  CG1 VAL R 108     113.049 122.005 126.075  1.00 96.87           C  
ATOM    820  CG2 VAL R 108     111.856 123.515 127.657  1.00 96.87           C  
ATOM    821  N   VAL R 109     113.602 119.288 128.188  1.00 92.91           N  
ATOM    822  CA  VAL R 109     114.176 117.998 127.825  1.00 92.91           C  
ATOM    823  C   VAL R 109     113.247 116.853 128.198  1.00 92.91           C  
ATOM    824  O   VAL R 109     113.089 115.907 127.420  1.00 92.91           O  
ATOM    825  CB  VAL R 109     115.563 117.825 128.478  1.00 92.91           C  
ATOM    826  CG1 VAL R 109     116.105 116.433 128.216  1.00 92.91           C  
ATOM    827  CG2 VAL R 109     116.525 118.863 127.942  1.00 92.91           C  
ATOM    828  N   ALA R 110     112.613 116.917 129.369  1.00 88.66           N  
ATOM    829  CA  ALA R 110     111.670 115.888 129.779  1.00 88.66           C  
ATOM    830  C   ALA R 110     110.385 115.891 128.963  1.00 88.66           C  
ATOM    831  O   ALA R 110     109.754 114.837 128.833  1.00 88.66           O  
ATOM    832  CB  ALA R 110     111.319 116.046 131.263  1.00 88.66           C  
ATOM    833  N   ALA R 111     109.982 117.037 128.419  1.00 85.17           N  
ATOM    834  CA  ALA R 111     108.826 117.097 127.536  1.00 85.17           C  
ATOM    835  C   ALA R 111     109.182 116.830 126.081  1.00 85.17           C  
ATOM    836  O   ALA R 111     108.284 116.553 125.281  1.00 85.17           O  
ATOM    837  CB  ALA R 111     108.138 118.460 127.647  1.00 85.17           C  
ATOM    838  N   ASP R 112     110.461 116.914 125.720  1.00 85.89           N  
ATOM    839  CA  ASP R 112     110.902 116.511 124.394  1.00 85.89           C  
ATOM    840  C   ASP R 112     110.956 115.001 124.239  1.00 85.89           C  
ATOM    841  O   ASP R 112     110.606 114.481 123.174  1.00 85.89           O  
ATOM    842  CB  ASP R 112     112.279 117.107 124.090  1.00 85.89           C  
ATOM    843  CG  ASP R 112     112.848 116.616 122.777  1.00 85.89           C  
ATOM    844  OD1 ASP R 112     112.357 117.050 121.714  1.00 85.89           O  
ATOM    845  OD2 ASP R 112     113.785 115.793 122.808  1.00 85.89           O1-
ATOM    846  N   ARG R 113     111.383 114.287 125.279  1.00 83.32           N  
ATOM    847  CA  ARG R 113     111.377 112.832 125.261  1.00 83.32           C  
ATOM    848  C   ARG R 113     109.972 112.251 125.290  1.00 83.32           C  
ATOM    849  O   ARG R 113     109.777 111.123 124.829  1.00 83.32           O  
ATOM    850  CB  ARG R 113     112.182 112.290 126.444  1.00 83.32           C  
ATOM    851  CG  ARG R 113     113.637 112.710 126.433  1.00 83.32           C  
ATOM    852  CD  ARG R 113     114.339 112.329 127.723  1.00 83.32           C  
ATOM    853  NE  ARG R 113     115.776 112.553 127.640  1.00 83.32           N  
ATOM    854  CZ  ARG R 113     116.621 112.381 128.646  1.00 83.32           C  
ATOM    855  NH1 ARG R 113     116.208 111.977 129.836  1.00 83.32           N1+
ATOM    856  NH2 ARG R 113     117.915 112.621 128.455  1.00 83.32           N  
ATOM    857  N   TYR R 114     108.997 112.987 125.819  1.00 77.80           N  
ATOM    858  CA  TYR R 114     107.612 112.537 125.826  1.00 77.80           C  
ATOM    859  C   TYR R 114     107.021 112.492 124.424  1.00 77.80           C  
ATOM    860  O   TYR R 114     106.255 111.578 124.105  1.00 77.80           O  
ATOM    861  CB  TYR R 114     106.769 113.448 126.720  1.00 77.80           C  
ATOM    862  CG  TYR R 114     105.283 113.180 126.653  1.00 77.80           C  
ATOM    863  CD1 TYR R 114     104.720 112.119 127.345  1.00 77.80           C  
ATOM    864  CD2 TYR R 114     104.445 113.994 125.905  1.00 77.80           C  
ATOM    865  CE1 TYR R 114     103.364 111.872 127.290  1.00 77.80           C  
ATOM    866  CE2 TYR R 114     103.088 113.755 125.844  1.00 77.80           C  
ATOM    867  CZ  TYR R 114     102.554 112.693 126.538  1.00 77.80           C  
ATOM    868  OH  TYR R 114     101.202 112.449 126.481  1.00 77.80           O  
ATOM    869  N   PHE R 115     107.362 113.464 123.580  1.00 78.38           N  
ATOM    870  CA  PHE R 115     106.843 113.498 122.220  1.00 78.38           C  
ATOM    871  C   PHE R 115     107.587 112.562 121.278  1.00 78.38           C  
ATOM    872  O   PHE R 115     107.148 112.389 120.137  1.00 78.38           O  
ATOM    873  CB  PHE R 115     106.894 114.926 121.676  1.00 78.38           C  
ATOM    874  CG  PHE R 115     105.769 115.796 122.158  1.00 78.38           C  
ATOM    875  CD1 PHE R 115     104.500 115.663 121.627  1.00 78.38           C  
ATOM    876  CD2 PHE R 115     105.982 116.742 123.143  1.00 78.38           C  
ATOM    877  CE1 PHE R 115     103.463 116.458 122.069  1.00 78.38           C  
ATOM    878  CE2 PHE R 115     104.948 117.541 123.591  1.00 78.38           C  
ATOM    879  CZ  PHE R 115     103.687 117.399 123.053  1.00 78.38           C  
ATOM    880  N   LYS R 116     108.695 111.965 121.712  1.00 77.10           N  
ATOM    881  CA  LYS R 116     109.438 111.032 120.878  1.00 77.10           C  
ATOM    882  C   LYS R 116     109.184 109.573 121.225  1.00 77.10           C  
ATOM    883  O   LYS R 116     109.767 108.694 120.583  1.00 77.10           O  
ATOM    884  CB  LYS R 116     110.941 111.315 120.970  1.00 77.10           C  
ATOM    885  CG  LYS R 116     111.358 112.641 120.367  1.00 77.10           C  
ATOM    886  CD  LYS R 116     112.859 112.833 120.440  1.00 77.10           C  
ATOM    887  CE  LYS R 116     113.265 114.197 119.908  1.00 77.10           C  
ATOM    888  NZ  LYS R 116     113.023 114.316 118.445  1.00 77.10           N1+
ATOM    889  N   VAL R 117     108.340 109.289 122.215  1.00 73.10           N  
ATOM    890  CA  VAL R 117     108.059 107.914 122.615  1.00 73.10           C  
ATOM    891  C   VAL R 117     106.553 107.679 122.606  1.00 73.10           C  
ATOM    892  O   VAL R 117     106.092 106.541 122.473  1.00 73.10           O  
ATOM    893  CB  VAL R 117     108.666 107.601 123.997  1.00 73.10           C  
ATOM    894  CG1 VAL R 117     108.470 106.140 124.357  1.00 73.10           C  
ATOM    895  CG2 VAL R 117     110.145 107.945 124.019  1.00 73.10           C  
ATOM    896  N   VAL R 118     105.775 108.752 122.718  1.00 73.63           N  
ATOM    897  CA  VAL R 118     104.328 108.622 122.831  1.00 73.63           C  
ATOM    898  C   VAL R 118     103.667 109.106 121.546  1.00 73.63           C  
ATOM    899  O   VAL R 118     102.617 108.593 121.143  1.00 73.63           O  
ATOM    900  CB  VAL R 118     103.805 109.388 124.061  1.00 73.63           C  
ATOM    901  CG1 VAL R 118     102.286 109.436 124.076  1.00 73.63           C  
ATOM    902  CG2 VAL R 118     104.328 108.748 125.336  1.00 73.63           C  
ATOM    903  N   HIS R 119     104.290 110.071 120.876  1.00 75.68           N  
ATOM    904  CA  HIS R 119     103.797 110.588 119.599  1.00 75.68           C  
ATOM    905  C   HIS R 119     104.935 110.632 118.586  1.00 75.68           C  
ATOM    906  O   HIS R 119     105.349 111.705 118.141  1.00 75.68           O  
ATOM    907  CB  HIS R 119     103.176 111.972 119.782  1.00 75.68           C  
ATOM    908  CG  HIS R 119     102.133 112.028 120.853  1.00 75.68           C  
ATOM    909  CD2 HIS R 119     102.174 112.523 122.112  1.00 75.68           C  
ATOM    910  ND1 HIS R 119     100.859 111.530 120.679  1.00 75.68           N  
ATOM    911  CE1 HIS R 119     100.162 111.716 121.785  1.00 75.68           C  
ATOM    912  NE2 HIS R 119     100.936 112.316 122.671  1.00 75.68           N  
ATOM    913  N   PRO R 120     105.461 109.468 118.190  1.00 72.95           N  
ATOM    914  CA  PRO R 120     106.627 109.459 117.291  1.00 72.95           C  
ATOM    915  C   PRO R 120     106.366 110.091 115.935  1.00 72.95           C  
ATOM    916  O   PRO R 120     107.299 110.655 115.350  1.00 72.95           O  
ATOM    917  CB  PRO R 120     106.962 107.968 117.160  1.00 72.95           C  
ATOM    918  CG  PRO R 120     105.696 107.264 117.466  1.00 72.95           C  
ATOM    919  CD  PRO R 120     104.942 108.113 118.443  1.00 72.95           C  
ATOM    920  N   HIS R 121     105.145 110.023 115.417  1.00 73.50           N  
ATOM    921  CA  HIS R 121     104.791 110.637 114.140  1.00 73.50           C  
ATOM    922  C   HIS R 121     104.080 111.951 114.453  1.00 73.50           C  
ATOM    923  O   HIS R 121     102.850 112.024 114.462  1.00 73.50           O  
ATOM    924  CB  HIS R 121     103.911 109.716 113.298  1.00 73.50           C  
ATOM    925  CG  HIS R 121     104.312 108.275 113.357  1.00 73.50           C  
ATOM    926  CD2 HIS R 121     103.752 107.221 113.996  1.00 73.50           C  
ATOM    927  ND1 HIS R 121     105.414 107.781 112.695  1.00 73.50           N  
ATOM    928  CE1 HIS R 121     105.519 106.484 112.927  1.00 73.50           C  
ATOM    929  NE2 HIS R 121     104.522 106.120 113.714  1.00 73.50           N  
ATOM    930  N   HIS R 122     104.866 112.994 114.709  1.00 82.10           N  
ATOM    931  CA  HIS R 122     104.313 114.289 115.070  1.00 82.10           C  
ATOM    932  C   HIS R 122     105.150 115.382 114.425  1.00 82.10           C  
ATOM    933  O   HIS R 122     106.319 115.181 114.087  1.00 82.10           O  
ATOM    934  CB  HIS R 122     104.265 114.478 116.589  1.00 82.10           C  
ATOM    935  CG  HIS R 122     103.152 115.366 117.053  1.00 82.10           C  
ATOM    936  CD2 HIS R 122     101.872 115.087 117.392  1.00 82.10           C  
ATOM    937  ND1 HIS R 122     103.306 116.725 117.220  1.00 82.10           N  
ATOM    938  CE1 HIS R 122     102.166 117.246 117.637  1.00 82.10           C  
ATOM    939  NE2 HIS R 122     101.280 116.274 117.751  1.00 82.10           N  
ATOM    940  N   ALA R 123     104.528 116.550 114.256  1.00 86.31           N  
ATOM    941  CA  ALA R 123     105.232 117.681 113.662  1.00 86.31           C  
ATOM    942  C   ALA R 123     106.349 118.177 114.568  1.00 86.31           C  
ATOM    943  O   ALA R 123     107.391 118.636 114.085  1.00 86.31           O  
ATOM    944  CB  ALA R 123     104.248 118.809 113.354  1.00 86.31           C  
ATOM    945  N   VAL R 124     106.151 118.097 115.888  1.00 84.74           N  
ATOM    946  CA  VAL R 124     107.149 118.594 116.829  1.00 84.74           C  
ATOM    947  C   VAL R 124     108.462 117.838 116.685  1.00 84.74           C  
ATOM    948  O   VAL R 124     109.543 118.430 116.789  1.00 84.74           O  
ATOM    949  CB  VAL R 124     106.608 118.510 118.270  1.00 84.74           C  
ATOM    950  CG1 VAL R 124     107.589 119.142 119.242  1.00 84.74           C  
ATOM    951  CG2 VAL R 124     105.251 119.184 118.364  1.00 84.74           C  
ATOM    952  N   ASN R 125     108.397 116.529 116.441  1.00 84.04           N  
ATOM    953  CA  ASN R 125     109.609 115.737 116.279  1.00 84.04           C  
ATOM    954  C   ASN R 125     110.335 116.022 114.972  1.00 84.04           C  
ATOM    955  O   ASN R 125     111.474 115.574 114.809  1.00 84.04           O  
ATOM    956  CB  ASN R 125     109.277 114.246 116.367  1.00 84.04           C  
ATOM    957  CG  ASN R 125     108.523 113.892 117.630  1.00 84.04           C  
ATOM    958  ND2 ASN R 125     107.311 113.380 117.474  1.00 84.04           N  
ATOM    959  OD1 ASN R 125     109.027 114.077 118.736  1.00 84.04           O  
ATOM    960  N   THR R 126     109.713 116.750 114.045  1.00 90.63           N  
ATOM    961  CA  THR R 126     110.293 117.006 112.734  1.00 90.63           C  
ATOM    962  C   THR R 126     110.655 118.471 112.516  1.00 90.63           C  
ATOM    963  O   THR R 126     110.907 118.872 111.375  1.00 90.63           O  
ATOM    964  CB  THR R 126     109.335 116.541 111.635  1.00 90.63           C  
ATOM    965  CG2 THR R 126     109.405 115.029 111.475  1.00 90.63           C  
ATOM    966  OG1 THR R 126     107.995 116.920 111.976  1.00 90.63           O  
ATOM    967  N   ILE R 127     110.689 119.281 113.573  1.00 98.15           N  
ATOM    968  CA  ILE R 127     111.067 120.684 113.444  1.00 98.15           C  
ATOM    969  C   ILE R 127     112.560 120.770 113.159  1.00 98.15           C  
ATOM    970  O   ILE R 127     113.314 119.835 113.449  1.00 98.15           O  
ATOM    971  CB  ILE R 127     110.693 121.491 114.700  1.00 98.15           C  
ATOM    972  CG1 ILE R 127     111.560 121.069 115.887  1.00 98.15           C  
ATOM    973  CG2 ILE R 127     109.215 121.329 115.018  1.00 98.15           C  
ATOM    974  CD1 ILE R 127     111.428 121.976 117.088  1.00 98.15           C  
ATOM    975  N   SER R 128     112.995 121.888 112.588  1.00107.67           N  
ATOM    976  CA  SER R 128     114.383 122.088 112.206  1.00107.67           C  
ATOM    977  C   SER R 128     115.159 122.761 113.333  1.00107.67           C  
ATOM    978  O   SER R 128     114.584 123.311 114.275  1.00107.67           O  
ATOM    979  CB  SER R 128     114.477 122.926 110.929  1.00107.67           C  
ATOM    980  OG  SER R 128     113.914 124.212 111.120  1.00107.67           O  
ATOM    981  N   THR R 129     116.488 122.705 113.220  1.00114.68           N  
ATOM    982  CA  THR R 129     117.347 123.303 114.237  1.00114.68           C  
ATOM    983  C   THR R 129     117.164 124.809 114.332  1.00114.68           C  
ATOM    984  O   THR R 129     117.181 125.355 115.442  1.00114.68           O  
ATOM    985  CB  THR R 129     118.814 122.984 113.950  1.00114.68           C  
ATOM    986  CG2 THR R 129     119.682 123.370 115.139  1.00114.68           C  
ATOM    987  OG1 THR R 129     118.959 121.582 113.693  1.00114.68           O  
ATOM    988  N   ARG R 130     116.988 125.493 113.205  1.00116.42           N  
ATOM    989  CA  ARG R 130     116.782 126.934 113.205  1.00116.42           C  
ATOM    990  C   ARG R 130     115.475 127.338 113.870  1.00116.42           C  
ATOM    991  O   ARG R 130     115.327 128.500 114.261  1.00116.42           O  
ATOM    992  CB  ARG R 130     116.828 127.472 111.771  1.00116.42           C  
ATOM    993  CG  ARG R 130     118.206 127.389 111.126  1.00116.42           C  
ATOM    994  CD  ARG R 130     119.132 128.496 111.625  1.00116.42           C  
ATOM    995  NE  ARG R 130     119.954 128.082 112.759  1.00116.42           N  
ATOM    996  CZ  ARG R 130     120.885 127.137 112.719  1.00116.42           C  
ATOM    997  NH1 ARG R 130     121.180 126.499 111.598  1.00116.42           N1+
ATOM    998  NH2 ARG R 130     121.545 126.831 113.832  1.00116.42           N  
ATOM    999  N   VAL R 131     114.530 126.409 114.011  1.00114.37           N  
ATOM   1000  CA  VAL R 131     113.328 126.648 114.789  1.00114.37           C  
ATOM   1001  C   VAL R 131     113.506 126.261 116.254  1.00114.37           C  
ATOM   1002  O   VAL R 131     112.940 126.927 117.129  1.00114.37           O  
ATOM   1003  CB  VAL R 131     112.125 125.904 114.170  1.00114.37           C  
ATOM   1004  CG1 VAL R 131     110.858 126.157 114.971  1.00114.37           C  
ATOM   1005  CG2 VAL R 131     111.936 126.322 112.722  1.00114.37           C  
ATOM   1006  N   ALA R 132     114.287 125.219 116.546  1.00115.94           N  
ATOM   1007  CA  ALA R 132     114.568 124.867 117.934  1.00115.94           C  
ATOM   1008  C   ALA R 132     115.330 125.980 118.639  1.00115.94           C  
ATOM   1009  O   ALA R 132     115.073 126.274 119.812  1.00115.94           O  
ATOM   1010  CB  ALA R 132     115.352 123.556 117.996  1.00115.94           C  
ATOM   1011  N   ALA R 133     116.274 126.609 117.943  1.00117.68           N  
ATOM   1012  CA  ALA R 133     117.018 127.736 118.489  1.00117.68           C  
ATOM   1013  C   ALA R 133     116.142 128.957 118.737  1.00117.68           C  
ATOM   1014  O   ALA R 133     116.518 129.818 119.540  1.00117.68           O  
ATOM   1015  CB  ALA R 133     118.171 128.107 117.555  1.00117.68           C  
ATOM   1016  N   GLY R 134     114.991 129.050 118.077  1.00118.92           N  
ATOM   1017  CA  GLY R 134     114.080 130.154 118.303  1.00118.92           C  
ATOM   1018  C   GLY R 134     113.225 129.949 119.534  1.00118.92           C  
ATOM   1019  O   GLY R 134     112.874 130.910 120.225  1.00118.92           O  
ATOM   1020  N   ILE R 135     112.880 128.691 119.816  1.00119.30           N  
ATOM   1021  CA  ILE R 135     112.166 128.381 121.049  1.00119.30           C  
ATOM   1022  C   ILE R 135     113.074 128.591 122.253  1.00119.30           C  
ATOM   1023  O   ILE R 135     112.629 129.051 123.311  1.00119.30           O  
ATOM   1024  CB  ILE R 135     111.610 126.945 121.001  1.00119.30           C  
ATOM   1025  CG1 ILE R 135     110.897 126.695 119.672  1.00119.30           C  
ATOM   1026  CG2 ILE R 135     110.668 126.700 122.169  1.00119.30           C  
ATOM   1027  CD1 ILE R 135     110.241 125.337 119.575  1.00119.30           C  
ATOM   1028  N   VAL R 136     114.357 128.257 122.112  1.00120.67           N  
ATOM   1029  CA  VAL R 136     115.305 128.438 123.209  1.00120.67           C  
ATOM   1030  C   VAL R 136     115.460 129.916 123.542  1.00120.67           C  
ATOM   1031  O   VAL R 136     115.458 130.313 124.713  1.00120.67           O  
ATOM   1032  CB  VAL R 136     116.657 127.795 122.856  1.00120.67           C  
ATOM   1033  CG1 VAL R 136     117.732 128.272 123.814  1.00120.67           C  
ATOM   1034  CG2 VAL R 136     116.541 126.281 122.881  1.00120.67           C  
ATOM   1035  N   CYS R 137     115.592 130.757 122.512  1.00122.29           N  
ATOM   1036  CA  CYS R 137     115.750 132.190 122.721  1.00122.29           C  
ATOM   1037  C   CYS R 137     114.563 132.813 123.441  1.00122.29           C  
ATOM   1038  O   CYS R 137     114.769 133.643 124.333  1.00122.29           O  
ATOM   1039  CB  CYS R 137     115.971 132.894 121.381  1.00122.29           C  
ATOM   1040  SG  CYS R 137     117.618 132.654 120.678  1.00122.29           S  
ATOM   1041  N   THR R 138     113.337 132.434 123.084  1.00122.27           N  
ATOM   1042  CA  THR R 138     112.161 132.885 123.813  1.00122.27           C  
ATOM   1043  C   THR R 138     112.121 132.364 125.242  1.00122.27           C  
ATOM   1044  O   THR R 138     111.634 133.070 126.132  1.00122.27           O  
ATOM   1045  CB  THR R 138     110.887 132.456 123.080  1.00122.27           C  
ATOM   1046  CG2 THR R 138     109.687 133.240 123.590  1.00122.27           C  
ATOM   1047  OG1 THR R 138     111.041 132.693 121.676  1.00122.27           O  
ATOM   1048  N   LEU R 139     112.625 131.152 125.483  1.00121.27           N  
ATOM   1049  CA  LEU R 139     112.713 130.643 126.846  1.00121.27           C  
ATOM   1050  C   LEU R 139     113.734 131.413 127.672  1.00121.27           C  
ATOM   1051  O   LEU R 139     113.518 131.631 128.869  1.00121.27           O  
ATOM   1052  CB  LEU R 139     113.056 129.153 126.833  1.00121.27           C  
ATOM   1053  CG  LEU R 139     111.927 128.225 126.384  1.00121.27           C  
ATOM   1054  CD1 LEU R 139     112.441 126.812 126.173  1.00121.27           C  
ATOM   1055  CD2 LEU R 139     110.791 128.241 127.393  1.00121.27           C  
ATOM   1056  N   TRP R 140     114.842 131.828 127.060  1.00121.62           N  
ATOM   1057  CA  TRP R 140     115.794 132.704 127.730  1.00121.62           C  
ATOM   1058  C   TRP R 140     115.233 134.096 127.983  1.00121.62           C  
ATOM   1059  O   TRP R 140     115.741 134.799 128.863  1.00121.62           O  
ATOM   1060  CB  TRP R 140     117.080 132.819 126.910  1.00121.62           C  
ATOM   1061  CG  TRP R 140     118.039 131.688 127.104  1.00121.62           C  
ATOM   1062  CD1 TRP R 140     118.394 130.747 126.184  1.00121.62           C  
ATOM   1063  CD2 TRP R 140     118.782 131.384 128.293  1.00121.62           C  
ATOM   1064  CE2 TRP R 140     119.561 130.244 128.017  1.00121.62           C  
ATOM   1065  CE3 TRP R 140     118.861 131.965 129.561  1.00121.62           C  
ATOM   1066  NE1 TRP R 140     119.306 129.875 126.723  1.00121.62           N  
ATOM   1067  CZ2 TRP R 140     120.408 129.673 128.964  1.00121.62           C  
ATOM   1068  CZ3 TRP R 140     119.704 131.396 130.499  1.00121.62           C  
ATOM   1069  CH2 TRP R 140     120.465 130.263 130.196  1.00121.62           C  
ATOM   1070  N   ALA R 141     114.202 134.508 127.244  1.00125.54           N  
ATOM   1071  CA  ALA R 141     113.589 135.814 127.434  1.00125.54           C  
ATOM   1072  C   ALA R 141     112.661 135.883 128.636  1.00125.54           C  
ATOM   1073  O   ALA R 141     112.482 136.970 129.192  1.00125.54           O  
ATOM   1074  CB  ALA R 141     112.804 136.225 126.180  1.00125.54           C  
ATOM   1075  N   LEU R 142     112.070 134.764 129.048  1.00127.11           N  
ATOM   1076  CA  LEU R 142     111.208 134.752 130.224  1.00127.11           C  
ATOM   1077  C   LEU R 142     111.987 134.545 131.513  1.00127.11           C  
ATOM   1078  O   LEU R 142     111.542 134.994 132.576  1.00127.11           O  
ATOM   1079  CB  LEU R 142     110.138 133.661 130.097  1.00127.11           C  
ATOM   1080  CG  LEU R 142     108.864 133.958 129.298  1.00127.11           C  
ATOM   1081  CD1 LEU R 142     108.069 135.070 129.963  1.00127.11           C  
ATOM   1082  CD2 LEU R 142     109.150 134.290 127.841  1.00127.11           C  
ATOM   1083  N   VAL R 143     113.135 133.869 131.445  1.00129.12           N  
ATOM   1084  CA  VAL R 143     113.966 133.695 132.631  1.00129.12           C  
ATOM   1085  C   VAL R 143     114.558 135.029 133.064  1.00129.12           C  
ATOM   1086  O   VAL R 143     114.524 135.387 134.248  1.00129.12           O  
ATOM   1087  CB  VAL R 143     115.063 132.649 132.363  1.00129.12           C  
ATOM   1088  CG1 VAL R 143     116.073 132.634 133.499  1.00129.12           C  
ATOM   1089  CG2 VAL R 143     114.448 131.273 132.159  1.00129.12           C  
ATOM   1090  N   ILE R 144     115.099 135.792 132.113  1.00132.03           N  
ATOM   1091  CA  ILE R 144     115.694 137.084 132.437  1.00132.03           C  
ATOM   1092  C   ILE R 144     114.655 138.114 132.854  1.00132.03           C  
ATOM   1093  O   ILE R 144     114.847 138.801 133.865  1.00132.03           O  
ATOM   1094  CB  ILE R 144     116.496 137.623 131.243  1.00132.03           C  
ATOM   1095  CG1 ILE R 144     117.526 136.591 130.789  1.00132.03           C  
ATOM   1096  CG2 ILE R 144     117.176 138.934 131.606  1.00132.03           C  
ATOM   1097  CD1 ILE R 144     118.238 136.959 129.511  1.00132.03           C  
ATOM   1098  N   LEU R 145     113.550 138.225 132.119  1.00132.72           N  
ATOM   1099  CA  LEU R 145     112.541 139.245 132.360  1.00132.72           C  
ATOM   1100  C   LEU R 145     111.571 138.858 133.472  1.00132.72           C  
ATOM   1101  O   LEU R 145     110.476 139.423 133.557  1.00132.72           O  
ATOM   1102  CB  LEU R 145     111.777 139.544 131.070  1.00132.72           C  
ATOM   1103  CG  LEU R 145     112.580 140.187 129.936  1.00132.72           C  
ATOM   1104  CD1 LEU R 145     111.735 140.296 128.675  1.00132.72           C  
ATOM   1105  CD2 LEU R 145     113.108 141.550 130.352  1.00132.72           C  
ATOM   1106  N   GLY R 146     111.946 137.903 134.317  1.00134.58           N  
ATOM   1107  CA  GLY R 146     111.137 137.549 135.464  1.00134.58           C  
ATOM   1108  C   GLY R 146     111.905 137.722 136.757  1.00134.58           C  
ATOM   1109  O   GLY R 146     111.343 137.604 137.848  1.00134.58           O  
ATOM   1110  N   THR R 147     113.203 138.009 136.637  1.00140.38           N  
ATOM   1111  CA  THR R 147     114.085 138.200 137.783  1.00140.38           C  
ATOM   1112  C   THR R 147     114.853 139.513 137.679  1.00140.38           C  
ATOM   1113  O   THR R 147     115.944 139.646 138.238  1.00140.38           O  
ATOM   1114  CB  THR R 147     115.057 137.029 137.926  1.00140.38           C  
ATOM   1115  CG2 THR R 147     114.316 135.765 138.326  1.00140.38           C  
ATOM   1116  OG1 THR R 147     115.726 136.809 136.678  1.00140.38           O  
ATOM   1117  N   VAL R 148     114.296 140.495 136.966  1.00142.67           N  
ATOM   1118  CA  VAL R 148     114.972 141.780 136.818  1.00142.67           C  
ATOM   1119  C   VAL R 148     114.938 142.602 138.099  1.00142.67           C  
ATOM   1120  O   VAL R 148     115.714 143.558 138.229  1.00142.67           O  
ATOM   1121  CB  VAL R 148     114.358 142.601 135.671  1.00142.67           C  
ATOM   1122  CG1 VAL R 148     114.695 141.975 134.329  1.00142.67           C  
ATOM   1123  CG2 VAL R 148     112.850 142.722 135.850  1.00142.67           C  
ATOM   1124  N   TYR R 149     114.065 142.256 139.048  1.00146.49           N  
ATOM   1125  CA  TYR R 149     113.943 143.043 140.272  1.00146.49           C  
ATOM   1126  C   TYR R 149     115.226 143.026 141.092  1.00146.49           C  
ATOM   1127  O   TYR R 149     115.457 143.935 141.899  1.00146.49           O  
ATOM   1128  CB  TYR R 149     112.762 142.532 141.101  1.00146.49           C  
ATOM   1129  CG  TYR R 149     112.954 141.143 141.673  1.00146.49           C  
ATOM   1130  CD1 TYR R 149     113.562 140.950 142.907  1.00146.49           C  
ATOM   1131  CD2 TYR R 149     112.526 140.023 140.973  1.00146.49           C  
ATOM   1132  CE1 TYR R 149     113.736 139.683 143.427  1.00146.49           C  
ATOM   1133  CE2 TYR R 149     112.697 138.752 141.485  1.00146.49           C  
ATOM   1134  CZ  TYR R 149     113.303 138.586 142.712  1.00146.49           C  
ATOM   1135  OH  TYR R 149     113.474 137.322 143.224  1.00146.49           O  
ATOM   1136  N   LEU R 150     116.071 142.012 140.905  0.79148.06           N  
ATOM   1137  CA  LEU R 150     117.324 141.922 141.643  0.79148.06           C  
ATOM   1138  C   LEU R 150     118.314 143.021 141.283  0.79148.06           C  
ATOM   1139  O   LEU R 150     119.206 143.312 142.087  0.79148.06           O  
ATOM   1140  CB  LEU R 150     117.976 140.560 141.406  0.79148.06           C  
ATOM   1141  CG  LEU R 150     117.269 139.352 142.016  0.69148.06           C  
ATOM   1142  CD1 LEU R 150     117.931 138.080 141.536  1.00148.06           C  
ATOM   1143  CD2 LEU R 150     117.291 139.429 143.532  1.00148.06           C  
ATOM   1144  N   LEU R 151     118.185 143.633 140.108  1.00149.46           N  
ATOM   1145  CA  LEU R 151     119.090 144.687 139.675  1.00149.46           C  
ATOM   1146  C   LEU R 151     118.548 146.082 139.960  1.00149.46           C  
ATOM   1147  O   LEU R 151     119.156 147.070 139.538  1.00149.46           O  
ATOM   1148  CB  LEU R 151     119.397 144.538 138.183  1.00149.46           C  
ATOM   1149  CG  LEU R 151     120.235 143.322 137.786  1.00149.46           C  
ATOM   1150  CD1 LEU R 151     120.450 143.288 136.281  1.00149.46           C  
ATOM   1151  CD2 LEU R 151     121.564 143.315 138.524  1.00149.46           C  
ATOM   1152  N   LEU R 152     117.423 146.186 140.668  1.00151.17           N  
ATOM   1153  CA  LEU R 152     116.794 147.470 140.953  1.00151.17           C  
ATOM   1154  C   LEU R 152     116.926 147.881 142.415  1.00151.17           C  
ATOM   1155  O   LEU R 152     117.372 148.995 142.707  1.00151.17           O  
ATOM   1156  CB  LEU R 152     115.314 147.425 140.556  1.00151.17           C  
ATOM   1157  CG  LEU R 152     115.002 147.000 139.121  1.00151.17           C  
ATOM   1158  CD1 LEU R 152     113.523 147.183 138.819  1.00151.17           C  
ATOM   1159  CD2 LEU R 152     115.854 147.776 138.128  1.00151.17           C  
ATOM   1160  N   GLU R 153     116.548 147.005 143.342  1.00155.20           N  
ATOM   1161  CA  GLU R 153     116.598 147.316 144.764  1.00155.20           C  
ATOM   1162  C   GLU R 153     118.012 147.081 145.294  1.00155.20           C  
ATOM   1163  O   GLU R 153     118.960 146.862 144.536  1.00155.20           O  
ATOM   1164  CB  GLU R 153     115.560 146.492 145.522  1.00155.20           C  
ATOM   1165  CG  GLU R 153     115.794 144.991 145.458  1.00155.20           C  
ATOM   1166  CD  GLU R 153     114.719 144.202 146.181  1.00155.20           C  
ATOM   1167  OE1 GLU R 153     113.782 144.827 146.722  1.00155.20           O  
ATOM   1168  OE2 GLU R 153     114.809 142.957 146.209  1.00155.20           O1-
ATOM   1169  N   ASN R 154     118.169 147.130 146.615  1.00156.64           N  
ATOM   1170  CA  ASN R 154     119.443 146.884 147.273  1.00156.64           C  
ATOM   1171  C   ASN R 154     119.285 145.741 148.265  1.00156.64           C  
ATOM   1172  O   ASN R 154     118.245 145.617 148.920  1.00156.64           O  
ATOM   1173  CB  ASN R 154     119.951 148.139 147.990  1.00156.64           C  
ATOM   1174  CG  ASN R 154     121.319 147.941 148.612  1.00156.64           C  
ATOM   1175  ND2 ASN R 154     122.337 147.798 147.771  1.00156.64           N  
ATOM   1176  OD1 ASN R 154     121.460 147.917 149.834  1.00156.64           O  
ATOM   1177  N   HIS R 155     120.318 144.907 148.375  1.00156.73           N  
ATOM   1178  CA  HIS R 155     120.264 143.722 149.218  1.00156.73           C  
ATOM   1179  C   HIS R 155     121.267 143.736 150.364  1.00156.73           C  
ATOM   1180  O   HIS R 155     121.201 142.854 151.228  1.00156.73           O  
ATOM   1181  CB  HIS R 155     120.480 142.460 148.372  1.00156.73           C  
ATOM   1182  CG  HIS R 155     119.573 142.368 147.187  1.00156.73           C  
ATOM   1183  CD2 HIS R 155     118.243 142.131 147.098  1.00156.73           C  
ATOM   1184  ND1 HIS R 155     120.018 142.536 145.894  1.00156.73           N  
ATOM   1185  CE1 HIS R 155     119.003 142.403 145.059  1.00156.73           C  
ATOM   1186  NE2 HIS R 155     117.914 142.156 145.764  1.00156.73           N  
ATOM   1187  N   LEU R 156     122.187 144.695 150.402  1.00159.79           N  
ATOM   1188  CA  LEU R 156     123.140 144.768 151.498  1.00159.79           C  
ATOM   1189  C   LEU R 156     122.463 145.238 152.779  1.00159.79           C  
ATOM   1190  O   LEU R 156     121.589 146.109 152.765  1.00159.79           O  
ATOM   1191  CB  LEU R 156     124.302 145.702 151.156  1.00159.79           C  
ATOM   1192  CG  LEU R 156     125.336 145.179 150.157  1.00159.79           C  
ATOM   1193  CD1 LEU R 156     126.325 146.266 149.784  1.00159.79           C  
ATOM   1194  CD2 LEU R 156     126.062 143.977 150.734  1.00159.79           C  
ATOM   1195  N   CYS R 157     122.878 144.643 153.895  1.00163.82           N  
ATOM   1196  CA  CYS R 157     122.419 145.034 155.222  1.00163.82           C  
ATOM   1197  C   CYS R 157     123.631 145.480 156.024  1.00163.82           C  
ATOM   1198  O   CYS R 157     124.581 144.710 156.198  1.00163.82           O  
ATOM   1199  CB  CYS R 157     121.698 143.878 155.923  1.00163.82           C  
ATOM   1200  SG  CYS R 157     120.936 144.321 157.502  1.00163.82           S  
ATOM   1201  N   VAL R 158     123.597 146.716 156.510  1.00168.11           N  
ATOM   1202  CA  VAL R 158     124.734 147.329 157.186  1.00168.11           C  
ATOM   1203  C   VAL R 158     124.641 146.996 158.669  1.00168.11           C  
ATOM   1204  O   VAL R 158     123.657 147.336 159.335  1.00168.11           O  
ATOM   1205  CB  VAL R 158     124.777 148.846 156.956  1.00168.11           C  
ATOM   1206  CG1 VAL R 158     126.099 149.417 157.443  1.00168.11           C  
ATOM   1207  CG2 VAL R 158     124.560 149.164 155.485  1.00168.11           C  
ATOM   1208  N   GLN R 159     125.666 146.326 159.184  1.00169.61           N  
ATOM   1209  CA  GLN R 159     125.797 146.023 160.600  1.00169.61           C  
ATOM   1210  C   GLN R 159     127.149 146.522 161.095  1.00169.61           C  
ATOM   1211  O   GLN R 159     128.116 146.622 160.333  1.00169.61           O  
ATOM   1212  CB  GLN R 159     125.638 144.516 160.852  1.00169.61           C  
ATOM   1213  CG  GLN R 159     125.755 144.081 162.305  1.00169.61           C  
ATOM   1214  CD  GLN R 159     124.524 144.429 163.118  1.00169.61           C  
ATOM   1215  NE2 GLN R 159     123.494 143.598 163.017  1.00169.61           N  
ATOM   1216  OE1 GLN R 159     124.496 145.438 163.821  1.00169.61           O  
ATOM   1217  N   GLU R 160     127.204 146.852 162.389  1.00170.49           N  
ATOM   1218  CA  GLU R 160     128.398 147.474 162.952  1.00170.49           C  
ATOM   1219  C   GLU R 160     129.625 146.575 162.843  1.00170.49           C  
ATOM   1220  O   GLU R 160     130.756 147.075 162.832  1.00170.49           O  
ATOM   1221  CB  GLU R 160     128.149 147.852 164.412  1.00170.49           C  
ATOM   1222  CG  GLU R 160     127.015 148.847 164.608  1.00170.49           C  
ATOM   1223  CD  GLU R 160     126.915 149.345 166.037  1.00170.49           C  
ATOM   1224  OE1 GLU R 160     127.914 149.233 166.779  1.00170.49           O  
ATOM   1225  OE2 GLU R 160     125.838 149.847 166.419  1.00170.49           O1-
ATOM   1226  N   THR R 161     129.431 145.260 162.759  1.00169.93           N  
ATOM   1227  CA  THR R 161     130.552 144.329 162.704  1.00169.93           C  
ATOM   1228  C   THR R 161     130.800 143.751 161.317  1.00169.93           C  
ATOM   1229  O   THR R 161     131.942 143.396 161.007  1.00169.93           O  
ATOM   1230  CB  THR R 161     130.338 143.177 163.694  1.00169.93           C  
ATOM   1231  CG2 THR R 161     129.015 142.473 163.425  1.00169.93           C  
ATOM   1232  OG1 THR R 161     131.411 142.235 163.575  1.00169.93           O  
ATOM   1233  N   ALA R 162     129.772 143.651 160.477  1.00168.20           N  
ATOM   1234  CA  ALA R 162     129.920 143.057 159.156  1.00168.20           C  
ATOM   1235  C   ALA R 162     128.789 143.540 158.259  1.00168.20           C  
ATOM   1236  O   ALA R 162     127.856 144.211 158.705  1.00168.20           O  
ATOM   1237  CB  ALA R 162     129.938 141.526 159.230  1.00168.20           C  
ATOM   1238  N   VAL R 163     128.891 143.198 156.977  1.00165.76           N  
ATOM   1239  CA  VAL R 163     127.862 143.505 155.991  1.00165.76           C  
ATOM   1240  C   VAL R 163     127.500 142.223 155.254  1.00165.76           C  
ATOM   1241  O   VAL R 163     128.375 141.410 154.936  1.00165.76           O  
ATOM   1242  CB  VAL R 163     128.318 144.602 155.006  1.00165.76           C  
ATOM   1243  CG1 VAL R 163     128.365 145.951 155.704  1.00165.76           C  
ATOM   1244  CG2 VAL R 163     129.680 144.264 154.434  1.00165.76           C  
ATOM   1245  N   SER R 164     126.207 142.037 154.996  1.00162.76           N  
ATOM   1246  CA  SER R 164     125.696 140.804 154.411  1.00162.76           C  
ATOM   1247  C   SER R 164     124.903 141.115 153.152  1.00162.76           C  
ATOM   1248  O   SER R 164     124.119 142.070 153.126  1.00162.76           O  
ATOM   1249  CB  SER R 164     124.819 140.045 155.411  1.00162.76           C  
ATOM   1250  OG  SER R 164     125.609 139.396 156.392  1.00162.76           O  
ATOM   1251  N   CYS R 165     125.111 140.309 152.114  1.00159.02           N  
ATOM   1252  CA  CYS R 165     124.364 140.391 150.864  1.00159.02           C  
ATOM   1253  C   CYS R 165     123.531 139.125 150.715  1.00159.02           C  
ATOM   1254  O   CYS R 165     124.052 138.082 150.304  1.00159.02           O  
ATOM   1255  CB  CYS R 165     125.307 140.559 149.672  1.00159.02           C  
ATOM   1256  SG  CYS R 165     124.489 140.730 148.068  1.00159.02           S  
ATOM   1257  N   GLU R 166     122.245 139.214 151.050  1.00156.82           N  
ATOM   1258  CA  GLU R 166     121.381 138.043 151.018  1.00156.82           C  
ATOM   1259  C   GLU R 166     120.017 138.431 150.468  1.00156.82           C  
ATOM   1260  O   GLU R 166     119.556 139.560 150.651  1.00156.82           O  
ATOM   1261  CB  GLU R 166     121.229 137.420 152.410  1.00156.82           C  
ATOM   1262  CG  GLU R 166     122.494 136.781 152.958  1.00156.82           C  
ATOM   1263  CD  GLU R 166     122.311 136.240 154.362  1.00156.82           C  
ATOM   1264  OE1 GLU R 166     121.232 136.464 154.950  1.00156.82           O  
ATOM   1265  OE2 GLU R 166     123.246 135.593 154.879  1.00156.82           O1-
ATOM   1266  N   SER R 167     119.377 137.471 149.794  1.00151.58           N  
ATOM   1267  CA  SER R 167     118.013 137.631 149.312  1.00151.58           C  
ATOM   1268  C   SER R 167     117.004 136.786 150.073  1.00151.58           C  
ATOM   1269  O   SER R 167     115.812 137.108 150.051  1.00151.58           O  
ATOM   1270  CB  SER R 167     117.926 137.282 147.820  1.00151.58           C  
ATOM   1271  OG  SER R 167     116.663 137.643 147.289  1.00151.58           O  
ATOM   1272  N   PHE R 168     117.447 135.720 150.732  1.00149.09           N  
ATOM   1273  CA  PHE R 168     116.607 134.892 151.595  1.00149.09           C  
ATOM   1274  C   PHE R 168     116.970 135.267 153.029  1.00149.09           C  
ATOM   1275  O   PHE R 168     117.793 134.608 153.667  1.00149.09           O  
ATOM   1276  CB  PHE R 168     116.838 133.408 151.325  1.00149.09           C  
ATOM   1277  CG  PHE R 168     116.072 132.876 150.149  1.00149.09           C  
ATOM   1278  CD1 PHE R 168     114.949 132.089 150.332  1.00149.09           C  
ATOM   1279  CD2 PHE R 168     116.486 133.155 148.857  1.00149.09           C  
ATOM   1280  CE1 PHE R 168     114.247 131.600 149.250  1.00149.09           C  
ATOM   1281  CE2 PHE R 168     115.789 132.666 147.772  1.00149.09           C  
ATOM   1282  CZ  PHE R 168     114.667 131.887 147.968  1.00149.09           C  
ATOM   1283  N   ILE R 169     116.350 136.330 153.538  1.00154.28           N  
ATOM   1284  CA  ILE R 169     116.775 136.909 154.807  1.00154.28           C  
ATOM   1285  C   ILE R 169     115.814 136.552 155.936  1.00154.28           C  
ATOM   1286  O   ILE R 169     116.189 135.840 156.875  1.00154.28           O  
ATOM   1287  CB  ILE R 169     116.942 138.435 154.677  1.00154.28           C  
ATOM   1288  CG1 ILE R 169     115.799 139.045 153.859  1.00154.28           C  
ATOM   1289  CG2 ILE R 169     118.283 138.774 154.049  1.00154.28           C  
ATOM   1290  CD1 ILE R 169     115.742 140.555 153.919  1.00154.28           C  
ATOM   1291  N   MET R 170     114.570 137.018 155.844  1.00157.39           N  
ATOM   1292  CA  MET R 170     113.595 136.840 156.911  1.00157.39           C  
ATOM   1293  C   MET R 170     112.255 137.396 156.455  1.00157.39           C  
ATOM   1294  O   MET R 170     112.125 137.938 155.354  1.00157.39           O  
ATOM   1295  CB  MET R 170     114.034 137.527 158.211  1.00157.39           C  
ATOM   1296  CG  MET R 170     114.130 139.041 158.116  1.00157.39           C  
ATOM   1297  SD  MET R 170     114.746 139.796 159.633  1.00157.39           S  
ATOM   1298  CE  MET R 170     116.477 139.343 159.559  1.00157.39           C  
ATOM   1299  N   GLU R 171     111.253 137.241 157.323  1.00157.71           N  
ATOM   1300  CA  GLU R 171     109.916 137.784 157.109  1.00157.71           C  
ATOM   1301  C   GLU R 171     109.273 137.212 155.852  1.00157.71           C  
ATOM   1302  O   GLU R 171     109.818 136.296 155.226  1.00157.71           O  
ATOM   1303  CB  GLU R 171     109.958 139.313 157.041  1.00157.71           C  
ATOM   1304  CG  GLU R 171     110.211 139.986 158.381  1.00157.71           C  
ATOM   1305  CD  GLU R 171     109.006 139.938 159.302  1.00157.71           C  
ATOM   1306  OE1 GLU R 171     107.888 139.669 158.813  1.00157.71           O  
ATOM   1307  OE2 GLU R 171     109.177 140.171 160.517  1.00157.71           O1-
ATOM   1308  N   SER R 172     108.098 137.730 155.491  1.00154.76           N  
ATOM   1309  CA  SER R 172     107.391 137.248 154.310  1.00154.76           C  
ATOM   1310  C   SER R 172     108.210 137.458 153.040  1.00154.76           C  
ATOM   1311  O   SER R 172     108.616 136.495 152.382  1.00154.76           O  
ATOM   1312  CB  SER R 172     106.034 137.949 154.198  1.00154.76           C  
ATOM   1313  OG  SER R 172     105.165 137.243 153.330  1.00154.76           O  
ATOM   1314  N   ALA R 173     108.468 138.723 152.697  1.00152.70           N  
ATOM   1315  CA  ALA R 173     109.142 139.082 151.448  1.00152.70           C  
ATOM   1316  C   ALA R 173     108.451 138.427 150.256  1.00152.70           C  
ATOM   1317  O   ALA R 173     109.091 137.971 149.307  1.00152.70           O  
ATOM   1318  CB  ALA R 173     110.628 138.719 151.494  1.00152.70           C  
ATOM   1319  N   ASN R 174     107.123 138.386 150.311  1.00151.13           N  
ATOM   1320  CA  ASN R 174     106.335 137.640 149.343  1.00151.13           C  
ATOM   1321  C   ASN R 174     106.187 138.432 148.046  1.00151.13           C  
ATOM   1322  O   ASN R 174     106.801 139.484 147.845  1.00151.13           O  
ATOM   1323  CB  ASN R 174     104.969 137.298 149.930  1.00151.13           C  
ATOM   1324  CG  ASN R 174     104.307 138.488 150.599  1.00151.13           C  
ATOM   1325  ND2 ASN R 174     103.147 138.257 151.204  1.00151.13           N  
ATOM   1326  OD1 ASN R 174     104.832 139.600 150.573  1.00151.13           O  
ATOM   1327  N   GLY R 175     105.356 137.906 147.152  1.00147.39           N  
ATOM   1328  CA  GLY R 175     105.060 138.577 145.905  1.00147.39           C  
ATOM   1329  C   GLY R 175     105.925 138.140 144.741  1.00147.39           C  
ATOM   1330  O   GLY R 175     105.853 136.992 144.294  1.00147.39           O  
ATOM   1331  N   TRP R 176     106.753 139.059 144.244  1.00147.16           N  
ATOM   1332  CA  TRP R 176     107.514 138.811 143.026  1.00147.16           C  
ATOM   1333  C   TRP R 176     108.626 137.789 143.222  1.00147.16           C  
ATOM   1334  O   TRP R 176     109.168 137.288 142.231  1.00147.16           O  
ATOM   1335  CB  TRP R 176     108.095 140.128 142.511  1.00147.16           C  
ATOM   1336  CG  TRP R 176     107.043 141.100 142.074  1.00147.16           C  
ATOM   1337  CD1 TRP R 176     105.747 140.815 141.756  1.00147.16           C  
ATOM   1338  CD2 TRP R 176     107.187 142.518 141.932  1.00147.16           C  
ATOM   1339  CE2 TRP R 176     105.941 143.025 141.513  1.00147.16           C  
ATOM   1340  CE3 TRP R 176     108.251 143.407 142.113  1.00147.16           C  
ATOM   1341  NE1 TRP R 176     105.079 141.965 141.412  1.00147.16           N  
ATOM   1342  CZ2 TRP R 176     105.730 144.381 141.271  1.00147.16           C  
ATOM   1343  CZ3 TRP R 176     108.040 144.753 141.873  1.00147.16           C  
ATOM   1344  CH2 TRP R 176     106.789 145.227 141.458  1.00147.16           C  
ATOM   1345  N   HIS R 177     108.980 137.469 144.463  1.00144.47           N  
ATOM   1346  CA  HIS R 177     110.080 136.550 144.733  1.00144.47           C  
ATOM   1347  C   HIS R 177     109.650 135.261 145.414  1.00144.47           C  
ATOM   1348  O   HIS R 177     109.991 134.178 144.935  1.00144.47           O  
ATOM   1349  CB  HIS R 177     111.147 137.239 145.593  1.00144.47           C  
ATOM   1350  CG  HIS R 177     112.264 136.333 146.006  1.00144.47           C  
ATOM   1351  CD2 HIS R 177     112.406 135.526 147.084  1.00144.47           C  
ATOM   1352  ND1 HIS R 177     113.415 136.183 145.262  1.00144.47           N  
ATOM   1353  CE1 HIS R 177     114.217 135.323 145.865  1.00144.47           C  
ATOM   1354  NE2 HIS R 177     113.628 134.910 146.972  1.00144.47           N  
ATOM   1355  N   ASP R 178     108.927 135.346 146.532  1.00142.75           N  
ATOM   1356  CA  ASP R 178     108.561 134.137 147.263  1.00142.75           C  
ATOM   1357  C   ASP R 178     107.618 133.256 146.453  1.00142.75           C  
ATOM   1358  O   ASP R 178     107.744 132.026 146.469  1.00142.75           O  
ATOM   1359  CB  ASP R 178     107.930 134.503 148.605  1.00142.75           C  
ATOM   1360  CG  ASP R 178     107.797 133.311 149.528  1.00142.75           C  
ATOM   1361  OD1 ASP R 178     108.820 132.888 150.105  1.00142.75           O  
ATOM   1362  OD2 ASP R 178     106.670 132.793 149.676  1.00142.75           O1-
ATOM   1363  N   ILE R 179     106.663 133.863 145.746  1.00138.70           N  
ATOM   1364  CA  ILE R 179     105.685 133.082 144.993  1.00138.70           C  
ATOM   1365  C   ILE R 179     106.367 132.302 143.875  1.00138.70           C  
ATOM   1366  O   ILE R 179     106.104 131.110 143.680  1.00138.70           O  
ATOM   1367  CB  ILE R 179     104.572 133.993 144.448  1.00138.70           C  
ATOM   1368  CG1 ILE R 179     103.810 134.648 145.600  1.00138.70           C  
ATOM   1369  CG2 ILE R 179     103.623 133.204 143.562  1.00138.70           C  
ATOM   1370  CD1 ILE R 179     102.821 135.703 145.156  1.00138.70           C  
ATOM   1371  N   MET R 180     107.260 132.957 143.131  1.00135.39           N  
ATOM   1372  CA  MET R 180     107.934 132.281 142.028  1.00135.39           C  
ATOM   1373  C   MET R 180     108.904 131.206 142.500  1.00135.39           C  
ATOM   1374  O   MET R 180     109.282 130.348 141.697  1.00135.39           O  
ATOM   1375  CB  MET R 180     108.647 133.308 141.138  1.00135.39           C  
ATOM   1376  CG  MET R 180     109.809 134.086 141.766  1.00135.39           C  
ATOM   1377  SD  MET R 180     111.326 133.174 142.132  1.00135.39           S  
ATOM   1378  CE  MET R 180     112.097 133.139 140.516  1.00135.39           C  
ATOM   1379  N   PHE R 181     109.319 131.233 143.766  1.00131.36           N  
ATOM   1380  CA  PHE R 181     110.193 130.192 144.291  1.00131.36           C  
ATOM   1381  C   PHE R 181     109.464 128.864 144.449  1.00131.36           C  
ATOM   1382  O   PHE R 181     110.043 127.805 144.186  1.00131.36           O  
ATOM   1383  CB  PHE R 181     110.786 130.627 145.633  1.00131.36           C  
ATOM   1384  CG  PHE R 181     111.884 129.730 146.130  1.00131.36           C  
ATOM   1385  CD1 PHE R 181     113.093 129.657 145.459  1.00131.36           C  
ATOM   1386  CD2 PHE R 181     111.709 128.963 147.268  1.00131.36           C  
ATOM   1387  CE1 PHE R 181     114.106 128.835 145.915  1.00131.36           C  
ATOM   1388  CE2 PHE R 181     112.717 128.139 147.728  1.00131.36           C  
ATOM   1389  CZ  PHE R 181     113.916 128.075 147.050  1.00131.36           C  
ATOM   1390  N   GLN R 182     108.202 128.899 144.882  1.00130.32           N  
ATOM   1391  CA  GLN R 182     107.413 127.673 144.955  1.00130.32           C  
ATOM   1392  C   GLN R 182     106.964 127.222 143.571  1.00130.32           C  
ATOM   1393  O   GLN R 182     106.938 126.021 143.280  1.00130.32           O  
ATOM   1394  CB  GLN R 182     106.203 127.881 145.864  1.00130.32           C  
ATOM   1395  CG  GLN R 182     106.504 128.623 147.153  1.00130.32           C  
ATOM   1396  CD  GLN R 182     107.557 127.929 147.992  1.00130.32           C  
ATOM   1397  NE2 GLN R 182     108.691 128.591 148.184  1.00130.32           N  
ATOM   1398  OE1 GLN R 182     107.350 126.815 148.468  1.00130.32           O  
ATOM   1399  N   LEU R 183     106.602 128.174 142.706  1.00126.81           N  
ATOM   1400  CA  LEU R 183     106.098 127.823 141.381  1.00126.81           C  
ATOM   1401  C   LEU R 183     107.185 127.198 140.517  1.00126.81           C  
ATOM   1402  O   LEU R 183     106.901 126.331 139.684  1.00126.81           O  
ATOM   1403  CB  LEU R 183     105.513 129.057 140.696  1.00126.81           C  
ATOM   1404  CG  LEU R 183     104.009 129.291 140.858  1.00126.81           C  
ATOM   1405  CD1 LEU R 183     103.228 128.140 140.246  1.00126.81           C  
ATOM   1406  CD2 LEU R 183     103.627 129.483 142.317  1.00126.81           C  
ATOM   1407  N   GLU R 184     108.434 127.625 140.696  1.00125.13           N  
ATOM   1408  CA  GLU R 184     109.527 127.078 139.899  1.00125.13           C  
ATOM   1409  C   GLU R 184     109.894 125.654 140.293  1.00125.13           C  
ATOM   1410  O   GLU R 184     110.754 125.056 139.638  1.00125.13           O  
ATOM   1411  CB  GLU R 184     110.759 127.980 140.000  1.00125.13           C  
ATOM   1412  CG  GLU R 184     111.499 127.888 141.323  1.00125.13           C  
ATOM   1413  CD  GLU R 184     112.914 128.425 141.235  1.00125.13           C  
ATOM   1414  OE1 GLU R 184     113.512 128.352 140.142  1.00125.13           O  
ATOM   1415  OE2 GLU R 184     113.428 128.920 142.259  1.00125.13           O1-
ATOM   1416  N   PHE R 185     109.283 125.101 141.340  1.00120.63           N  
ATOM   1417  CA  PHE R 185     109.499 123.711 141.718  1.00120.63           C  
ATOM   1418  C   PHE R 185     108.246 122.865 141.565  1.00120.63           C  
ATOM   1419  O   PHE R 185     108.292 121.813 140.918  1.00120.63           O  
ATOM   1420  CB  PHE R 185     110.013 123.625 143.163  1.00120.63           C  
ATOM   1421  CG  PHE R 185     110.024 122.229 143.721  1.00120.63           C  
ATOM   1422  CD1 PHE R 185     111.058 121.359 143.424  1.00120.63           C  
ATOM   1423  CD2 PHE R 185     109.003 121.788 144.547  1.00120.63           C  
ATOM   1424  CE1 PHE R 185     111.071 120.074 143.934  1.00120.63           C  
ATOM   1425  CE2 PHE R 185     109.011 120.504 145.060  1.00120.63           C  
ATOM   1426  CZ  PHE R 185     110.047 119.647 144.753  1.00120.63           C  
ATOM   1427  N   PHE R 186     107.123 123.292 142.148  1.00118.22           N  
ATOM   1428  CA  PHE R 186     105.912 122.477 142.105  1.00118.22           C  
ATOM   1429  C   PHE R 186     105.384 122.327 140.683  1.00118.22           C  
ATOM   1430  O   PHE R 186     105.008 121.223 140.272  1.00118.22           O  
ATOM   1431  CB  PHE R 186     104.842 123.080 143.015  1.00118.22           C  
ATOM   1432  CG  PHE R 186     105.067 122.808 144.473  1.00118.22           C  
ATOM   1433  CD1 PHE R 186     105.623 121.609 144.887  1.00118.22           C  
ATOM   1434  CD2 PHE R 186     104.725 123.748 145.429  1.00118.22           C  
ATOM   1435  CE1 PHE R 186     105.833 121.352 146.227  1.00118.22           C  
ATOM   1436  CE2 PHE R 186     104.932 123.497 146.772  1.00118.22           C  
ATOM   1437  CZ  PHE R 186     105.487 122.298 147.171  1.00118.22           C  
ATOM   1438  N   MET R 187     105.339 123.420 139.922  1.00115.21           N  
ATOM   1439  CA  MET R 187     104.838 123.338 138.552  1.00115.21           C  
ATOM   1440  C   MET R 187     105.713 122.465 137.658  1.00115.21           C  
ATOM   1441  O   MET R 187     105.163 121.598 136.957  1.00115.21           O  
ATOM   1442  CB  MET R 187     104.657 124.755 137.988  1.00115.21           C  
ATOM   1443  CG  MET R 187     104.074 124.830 136.580  1.00115.21           C  
ATOM   1444  SD  MET R 187     105.275 124.580 135.257  1.00115.21           S  
ATOM   1445  CE  MET R 187     106.190 126.116 135.338  1.00115.21           C  
ATOM   1446  N   PRO R 188     107.041 122.626 137.613  1.00110.78           N  
ATOM   1447  CA  PRO R 188     107.853 121.684 136.826  1.00110.78           C  
ATOM   1448  C   PRO R 188     107.784 120.255 137.329  1.00110.78           C  
ATOM   1449  O   PRO R 188     107.971 119.328 136.531  1.00110.78           O  
ATOM   1450  CB  PRO R 188     109.272 122.255 136.952  1.00110.78           C  
ATOM   1451  CG  PRO R 188     109.062 123.693 137.240  1.00110.78           C  
ATOM   1452  CD  PRO R 188     107.875 123.716 138.147  1.00110.78           C  
ATOM   1453  N   LEU R 189     107.530 120.043 138.621  1.00106.70           N  
ATOM   1454  CA  LEU R 189     107.413 118.682 139.132  1.00106.70           C  
ATOM   1455  C   LEU R 189     106.206 117.972 138.535  1.00106.70           C  
ATOM   1456  O   LEU R 189     106.269 116.773 138.241  1.00106.70           O  
ATOM   1457  CB  LEU R 189     107.325 118.693 140.657  1.00106.70           C  
ATOM   1458  CG  LEU R 189     107.582 117.344 141.330  1.00106.70           C  
ATOM   1459  CD1 LEU R 189     108.951 116.807 140.945  1.00106.70           C  
ATOM   1460  CD2 LEU R 189     107.451 117.455 142.840  1.00106.70           C  
ATOM   1461  N   GLY R 190     105.099 118.691 138.354  1.00102.41           N  
ATOM   1462  CA  GLY R 190     103.920 118.075 137.768  1.00102.41           C  
ATOM   1463  C   GLY R 190     104.144 117.622 136.338  1.00102.41           C  
ATOM   1464  O   GLY R 190     103.726 116.530 135.950  1.00102.41           O  
ATOM   1465  N   ILE R 191     104.812 118.454 135.537  1.00 98.34           N  
ATOM   1466  CA  ILE R 191     105.064 118.099 134.145  1.00 98.34           C  
ATOM   1467  C   ILE R 191     106.081 116.969 134.051  1.00 98.34           C  
ATOM   1468  O   ILE R 191     105.910 116.029 133.267  1.00 98.34           O  
ATOM   1469  CB  ILE R 191     105.517 119.338 133.352  1.00 98.34           C  
ATOM   1470  CG1 ILE R 191     104.488 120.460 133.488  1.00 98.34           C  
ATOM   1471  CG2 ILE R 191     105.730 118.982 131.892  1.00 98.34           C  
ATOM   1472  CD1 ILE R 191     104.750 121.647 132.591  1.00 98.34           C  
ATOM   1473  N   ILE R 192     107.153 117.040 134.844  1.00 96.50           N  
ATOM   1474  CA  ILE R 192     108.186 116.010 134.783  1.00 96.50           C  
ATOM   1475  C   ILE R 192     107.632 114.662 135.227  1.00 96.50           C  
ATOM   1476  O   ILE R 192     107.903 113.631 134.602  1.00 96.50           O  
ATOM   1477  CB  ILE R 192     109.411 116.427 135.617  1.00 96.50           C  
ATOM   1478  CG1 ILE R 192     110.211 117.502 134.879  1.00 96.50           C  
ATOM   1479  CG2 ILE R 192     110.294 115.227 135.915  1.00 96.50           C  
ATOM   1480  CD1 ILE R 192     111.500 117.883 135.565  1.00 96.50           C  
ATOM   1481  N   LEU R 193     106.848 114.643 136.308  1.00 96.07           N  
ATOM   1482  CA  LEU R 193     106.256 113.388 136.761  1.00 96.07           C  
ATOM   1483  C   LEU R 193     105.286 112.826 135.730  1.00 96.07           C  
ATOM   1484  O   LEU R 193     105.265 111.614 135.485  1.00 96.07           O  
ATOM   1485  CB  LEU R 193     105.554 113.588 138.103  1.00 96.07           C  
ATOM   1486  CG  LEU R 193     106.453 113.737 139.331  1.00 96.07           C  
ATOM   1487  CD1 LEU R 193     105.614 113.852 140.592  1.00 96.07           C  
ATOM   1488  CD2 LEU R 193     107.421 112.570 139.432  1.00 96.07           C  
ATOM   1489  N   PHE R 194     104.474 113.688 135.117  1.00 93.31           N  
ATOM   1490  CA  PHE R 194     103.539 113.230 134.095  1.00 93.31           C  
ATOM   1491  C   PHE R 194     104.276 112.719 132.863  1.00 93.31           C  
ATOM   1492  O   PHE R 194     103.961 111.646 132.338  1.00 93.31           O  
ATOM   1493  CB  PHE R 194     102.581 114.360 133.719  1.00 93.31           C  
ATOM   1494  CG  PHE R 194     101.571 113.979 132.676  1.00 93.31           C  
ATOM   1495  CD1 PHE R 194     100.957 112.738 132.705  1.00 93.31           C  
ATOM   1496  CD2 PHE R 194     101.238 114.860 131.663  1.00 93.31           C  
ATOM   1497  CE1 PHE R 194     100.026 112.387 131.745  1.00 93.31           C  
ATOM   1498  CE2 PHE R 194     100.309 114.514 130.700  1.00 93.31           C  
ATOM   1499  CZ  PHE R 194      99.703 113.276 130.742  1.00 93.31           C  
ATOM   1500  N   CYS R 195     105.268 113.476 132.389  1.00 90.72           N  
ATOM   1501  CA  CYS R 195     105.986 113.092 131.180  1.00 90.72           C  
ATOM   1502  C   CYS R 195     106.914 111.906 131.400  1.00 90.72           C  
ATOM   1503  O   CYS R 195     107.315 111.267 130.424  1.00 90.72           O  
ATOM   1504  CB  CYS R 195     106.784 114.281 130.643  1.00 90.72           C  
ATOM   1505  SG  CYS R 195     105.779 115.540 129.830  1.00 90.72           S  
ATOM   1506  N   SER R 196     107.264 111.597 132.646  1.00 92.45           N  
ATOM   1507  CA  SER R 196     108.140 110.471 132.938  1.00 92.45           C  
ATOM   1508  C   SER R 196     107.382 109.187 133.237  1.00 92.45           C  
ATOM   1509  O   SER R 196     107.932 108.100 133.028  1.00 92.45           O  
ATOM   1510  CB  SER R 196     109.059 110.804 134.120  1.00 92.45           C  
ATOM   1511  OG  SER R 196     109.566 109.628 134.721  1.00 92.45           O  
ATOM   1512  N   PHE R 197     106.146 109.282 133.726  1.00 91.93           N  
ATOM   1513  CA  PHE R 197     105.343 108.087 133.951  1.00 91.93           C  
ATOM   1514  C   PHE R 197     104.832 107.506 132.639  1.00 91.93           C  
ATOM   1515  O   PHE R 197     104.851 106.286 132.448  1.00 91.93           O  
ATOM   1516  CB  PHE R 197     104.175 108.407 134.884  1.00 91.93           C  
ATOM   1517  CG  PHE R 197     103.086 107.373 134.872  1.00 91.93           C  
ATOM   1518  CD1 PHE R 197     103.325 106.090 135.337  1.00 91.93           C  
ATOM   1519  CD2 PHE R 197     101.824 107.683 134.398  1.00 91.93           C  
ATOM   1520  CE1 PHE R 197     102.323 105.137 135.327  1.00 91.93           C  
ATOM   1521  CE2 PHE R 197     100.818 106.734 134.385  1.00 91.93           C  
ATOM   1522  CZ  PHE R 197     101.068 105.460 134.850  1.00 91.93           C  
ATOM   1523  N   LYS R 198     104.379 108.367 131.725  1.00 87.38           N  
ATOM   1524  CA  LYS R 198     103.839 107.890 130.457  1.00 87.38           C  
ATOM   1525  C   LYS R 198     104.914 107.253 129.586  1.00 87.38           C  
ATOM   1526  O   LYS R 198     104.630 106.296 128.860  1.00 87.38           O  
ATOM   1527  CB  LYS R 198     103.169 109.041 129.708  1.00 87.38           C  
ATOM   1528  CG  LYS R 198     102.050 109.707 130.481  1.00 87.38           C  
ATOM   1529  CD  LYS R 198     100.764 108.911 130.380  1.00 87.38           C  
ATOM   1530  CE  LYS R 198     100.108 109.108 129.026  1.00 87.38           C  
ATOM   1531  NZ  LYS R 198      99.874 110.549 128.734  1.00 87.38           N1+
ATOM   1532  N   ILE R 199     106.142 107.771 129.635  1.00 85.86           N  
ATOM   1533  CA  ILE R 199     107.211 107.228 128.803  1.00 85.86           C  
ATOM   1534  C   ILE R 199     107.494 105.778 129.177  1.00 85.86           C  
ATOM   1535  O   ILE R 199     107.589 104.905 128.309  1.00 85.86           O  
ATOM   1536  CB  ILE R 199     108.475 108.098 128.916  1.00 85.86           C  
ATOM   1537  CG1 ILE R 199     108.326 109.365 128.075  1.00 85.86           C  
ATOM   1538  CG2 ILE R 199     109.705 107.319 128.484  1.00 85.86           C  
ATOM   1539  CD1 ILE R 199     109.508 110.297 128.175  1.00 85.86           C  
ATOM   1540  N   VAL R 200     107.627 105.499 130.474  1.00 90.54           N  
ATOM   1541  CA  VAL R 200     107.839 104.124 130.912  1.00 90.54           C  
ATOM   1542  C   VAL R 200     106.584 103.291 130.677  1.00 90.54           C  
ATOM   1543  O   VAL R 200     106.662 102.118 130.296  1.00 90.54           O  
ATOM   1544  CB  VAL R 200     108.274 104.094 132.388  1.00 90.54           C  
ATOM   1545  CG1 VAL R 200     108.372 102.663 132.888  1.00 90.54           C  
ATOM   1546  CG2 VAL R 200     109.602 104.810 132.560  1.00 90.54           C  
ATOM   1547  N   TRP R 201     105.410 103.888 130.892  1.00 93.13           N  
ATOM   1548  CA  TRP R 201     104.154 103.173 130.690  1.00 93.13           C  
ATOM   1549  C   TRP R 201     103.980 102.762 129.233  1.00 93.13           C  
ATOM   1550  O   TRP R 201     103.590 101.628 128.937  1.00 93.13           O  
ATOM   1551  CB  TRP R 201     102.988 104.048 131.147  1.00 93.13           C  
ATOM   1552  CG  TRP R 201     101.668 103.358 131.171  1.00 93.13           C  
ATOM   1553  CD1 TRP R 201     100.727 103.356 130.185  1.00 93.13           C  
ATOM   1554  CD2 TRP R 201     101.125 102.583 132.247  1.00 93.13           C  
ATOM   1555  CE2 TRP R 201      99.855 102.135 131.838  1.00 93.13           C  
ATOM   1556  CE3 TRP R 201     101.594 102.221 133.513  1.00 93.13           C  
ATOM   1557  NE1 TRP R 201      99.634 102.621 130.576  1.00 93.13           N  
ATOM   1558  CZ2 TRP R 201      99.045 101.343 132.651  1.00 93.13           C  
ATOM   1559  CZ3 TRP R 201     100.789 101.434 134.318  1.00 93.13           C  
ATOM   1560  CH2 TRP R 201      99.529 101.004 133.884  1.00 93.13           C  
ATOM   1561  N   SER R 202     104.264 103.679 128.305  1.00 89.16           N  
ATOM   1562  CA  SER R 202     104.108 103.377 126.886  1.00 89.16           C  
ATOM   1563  C   SER R 202     105.197 102.445 126.375  1.00 89.16           C  
ATOM   1564  O   SER R 202     104.949 101.657 125.456  1.00 89.16           O  
ATOM   1565  CB  SER R 202     104.105 104.667 126.067  1.00 89.16           C  
ATOM   1566  OG  SER R 202     102.918 105.407 126.289  1.00 89.16           O  
ATOM   1567  N   LEU R 203     106.395 102.516 126.949  1.00 88.58           N  
ATOM   1568  CA  LEU R 203     107.505 101.692 126.494  1.00 88.58           C  
ATOM   1569  C   LEU R 203     107.371 100.233 126.905  1.00 88.58           C  
ATOM   1570  O   LEU R 203     108.193  99.413 126.486  1.00 88.58           O  
ATOM   1571  CB  LEU R 203     108.824 102.260 127.020  1.00 88.58           C  
ATOM   1572  CG  LEU R 203     110.035 102.132 126.098  1.00 88.58           C  
ATOM   1573  CD1 LEU R 203     109.703 102.661 124.717  1.00 88.58           C  
ATOM   1574  CD2 LEU R 203     111.218 102.881 126.681  1.00 88.58           C  
ATOM   1575  N   ARG R 204     106.365  99.889 127.711  1.00 93.35           N  
ATOM   1576  CA  ARG R 204     106.183  98.513 128.149  1.00 93.35           C  
ATOM   1577  C   ARG R 204     105.188  97.736 127.298  1.00 93.35           C  
ATOM   1578  O   ARG R 204     105.270  96.503 127.250  1.00 93.35           O  
ATOM   1579  CB  ARG R 204     105.741  98.481 129.616  1.00 93.35           C  
ATOM   1580  CG  ARG R 204     106.835  98.898 130.586  1.00 93.35           C  
ATOM   1581  CD  ARG R 204     106.840  98.038 131.838  1.00 93.35           C  
ATOM   1582  NE  ARG R 204     107.570  98.669 132.931  1.00 93.35           N  
ATOM   1583  CZ  ARG R 204     108.892  98.714 133.023  1.00 93.35           C  
ATOM   1584  NH1 ARG R 204     109.670  98.175 132.098  1.00 93.35           N1+
ATOM   1585  NH2 ARG R 204     109.450  99.318 134.069  1.00 93.35           N  
ATOM   1586  N   ARG R 205     104.251  98.416 126.629  1.00 95.61           N  
ATOM   1587  CA  ARG R 205     103.383  97.724 125.682  1.00 95.61           C  
ATOM   1588  C   ARG R 205     104.162  97.194 124.486  1.00 95.61           C  
ATOM   1589  O   ARG R 205     103.702  96.268 123.808  1.00 95.61           O  
ATOM   1590  CB  ARG R 205     102.249  98.637 125.214  1.00 95.61           C  
ATOM   1591  CG  ARG R 205     101.132  98.816 126.228  1.00 95.61           C  
ATOM   1592  CD  ARG R 205     101.415  99.901 127.241  1.00 95.61           C  
ATOM   1593  NE  ARG R 205     100.227 100.182 128.037  1.00 95.61           N  
ATOM   1594  CZ  ARG R 205      99.958  99.612 129.203  1.00 95.61           C  
ATOM   1595  NH1 ARG R 205     100.797  98.757 129.764  1.00 95.61           N1+
ATOM   1596  NH2 ARG R 205      98.817  99.903 129.821  1.00 95.61           N  
ATOM   1597  N   ARG R 206     105.333  97.761 124.209  1.00 92.03           N  
ATOM   1598  CA  ARG R 206     106.199  97.216 123.173  1.00 92.03           C  
ATOM   1599  C   ARG R 206     106.848  95.939 123.685  1.00 92.03           C  
ATOM   1600  O   ARG R 206     107.989  95.955 124.154  1.00 92.03           O  
ATOM   1601  CB  ARG R 206     107.261  98.236 122.758  1.00 92.03           C  
ATOM   1602  CG  ARG R 206     106.849  99.116 121.592  1.00 92.03           C  
ATOM   1603  CD  ARG R 206     105.825 100.152 122.015  1.00 92.03           C  
ATOM   1604  NE  ARG R 206     105.468 101.046 120.922  1.00 92.03           N  
ATOM   1605  CZ  ARG R 206     104.533 101.983 120.997  1.00 92.03           C  
ATOM   1606  NH1 ARG R 206     103.843 102.182 122.108  1.00 92.03           N1+
ATOM   1607  NH2 ARG R 206     104.283 102.737 119.931  1.00 92.03           N  
ATOM   1608  N   GLN R 207     106.118  94.823 123.602  1.00 95.22           N  
ATOM   1609  CA  GLN R 207     106.576  93.571 124.187  1.00 95.22           C  
ATOM   1610  C   GLN R 207     107.793  92.992 123.482  1.00 95.22           C  
ATOM   1611  O   GLN R 207     108.435  92.095 124.037  1.00 95.22           O  
ATOM   1612  CB  GLN R 207     105.439  92.549 124.181  1.00 95.22           C  
ATOM   1613  CG  GLN R 207     104.120  93.087 124.714  1.00 95.22           C  
ATOM   1614  CD  GLN R 207     104.024  93.016 126.228  1.00 95.22           C  
ATOM   1615  NE2 GLN R 207     102.806  93.119 126.746  1.00 95.22           N  
ATOM   1616  OE1 GLN R 207     105.031  92.872 126.921  1.00 95.22           O  
ATOM   1617  N   GLN R 208     108.128  93.474 122.287  1.00 86.89           N  
ATOM   1618  CA  GLN R 208     109.321  93.019 121.588  1.00 86.89           C  
ATOM   1619  C   GLN R 208     110.492  93.981 121.734  1.00 86.89           C  
ATOM   1620  O   GLN R 208     111.646  93.548 121.641  1.00 86.89           O  
ATOM   1621  CB  GLN R 208     109.013  92.798 120.101  1.00 86.89           C  
ATOM   1622  CG  GLN R 208     110.126  92.116 119.324  1.00 86.89           C  
ATOM   1623  CD  GLN R 208     109.599  91.165 118.266  1.00 86.89           C  
ATOM   1624  NE2 GLN R 208     110.507  90.482 117.580  1.00 86.89           N  
ATOM   1625  OE1 GLN R 208     108.391  91.046 118.069  1.00 86.89           O  
ATOM   1626  N   LEU R 209     110.180  95.250 122.028  1.00 90.64           N  
ATOM   1627  CA  LEU R 209     111.225  96.273 122.277  1.00 90.64           C  
ATOM   1628  C   LEU R 209     111.862  96.003 123.617  1.00 90.64           C  
ATOM   1629  O   LEU R 209     113.068  96.058 123.734  1.00 90.64           O  
ATOM   1630  CB  LEU R 209     110.600  97.662 122.267  1.00 90.64           C  
ATOM   1631  CG  LEU R 209     110.944  98.426 121.006  1.00 90.64           C  
ATOM   1632  CD1 LEU R 209     110.449  99.854 121.089  1.00 90.64           C  
ATOM   1633  CD2 LEU R 209     112.449  98.373 120.854  1.00 90.64           C  
ATOM   1634  N   ALA R 210     111.075  95.581 124.586  1.00 94.90           N  
ATOM   1635  CA  ALA R 210     111.516  95.352 125.940  1.00 94.90           C  
ATOM   1636  C   ALA R 210     112.548  94.361 126.213  1.00 94.90           C  
ATOM   1637  O   ALA R 210     113.226  94.415 127.192  1.00 94.90           O  
ATOM   1638  CB  ALA R 210     110.308  94.970 126.708  1.00 94.90           C  
ATOM   1639  N   ARG R 211     112.669  93.412 125.378  1.00 95.56           N  
ATOM   1640  CA  ARG R 211     113.558  92.371 125.684  1.00 95.56           C  
ATOM   1641  C   ARG R 211     114.869  92.946 125.725  1.00 95.56           C  
ATOM   1642  O   ARG R 211     115.769  92.394 126.311  1.00 95.56           O  
ATOM   1643  CB  ARG R 211     113.519  91.314 124.574  1.00 95.56           C  
ATOM   1644  CG  ARG R 211     112.142  91.063 123.994  1.00 95.56           C  
ATOM   1645  CD  ARG R 211     111.893  89.572 123.810  1.00 95.56           C  
ATOM   1646  NE  ARG R 211     110.498  89.307 123.464  1.00 95.56           N  
ATOM   1647  CZ  ARG R 211     110.097  88.600 122.416  1.00 95.56           C  
ATOM   1648  NH1 ARG R 211     110.988  88.050 121.603  1.00 95.56           N1+
ATOM   1649  NH2 ARG R 211     108.801  88.439 122.190  1.00 95.56           N  
ATOM   1650  N   GLN R 212     115.032  94.049 125.078  1.00 98.55           N  
ATOM   1651  CA  GLN R 212     116.353  94.493 124.936  1.00 98.55           C  
ATOM   1652  C   GLN R 212     117.026  94.879 126.173  1.00 98.55           C  
ATOM   1653  O   GLN R 212     116.399  95.211 127.122  1.00 98.55           O  
ATOM   1654  CB  GLN R 212     116.419  95.485 123.821  1.00 98.55           C  
ATOM   1655  CG  GLN R 212     115.926  94.854 122.525  1.00 98.55           C  
ATOM   1656  CD  GLN R 212     115.491  95.839 121.457  1.00 98.55           C  
ATOM   1657  NE2 GLN R 212     114.704  95.363 120.499  1.00 98.55           N  
ATOM   1658  OE1 GLN R 212     115.862  97.002 121.486  1.00 98.55           O  
ATOM   1659  N   ALA R 213     118.307  94.709 126.248  1.00103.39           N  
ATOM   1660  CA  ALA R 213     119.000  95.201 127.390  1.00103.39           C  
ATOM   1661  C   ALA R 213     118.928  96.670 127.321  1.00103.39           C  
ATOM   1662  O   ALA R 213     118.691  97.310 128.312  1.00103.39           O  
ATOM   1663  CB  ALA R 213     120.423  94.785 127.330  1.00103.39           C  
ATOM   1664  N   ARG R 214     119.090  97.233 126.143  1.00102.36           N  
ATOM   1665  CA  ARG R 214     119.081  98.633 125.953  1.00102.36           C  
ATOM   1666  C   ARG R 214     117.817  99.238 126.334  1.00102.36           C  
ATOM   1667  O   ARG R 214     117.834 100.314 126.811  1.00102.36           O  
ATOM   1668  CB  ARG R 214     119.341  98.884 124.537  1.00102.36           C  
ATOM   1669  CG  ARG R 214     120.781  99.035 124.171  1.00102.36           C  
ATOM   1670  CD  ARG R 214     120.831  99.508 122.736  1.00102.36           C  
ATOM   1671  NE  ARG R 214     119.933  98.710 121.910  1.00102.36           N  
ATOM   1672  CZ  ARG R 214     119.960  98.686 120.584  1.00102.36           C  
ATOM   1673  NH1 ARG R 214     120.845  99.418 119.930  1.00102.36           N1+
ATOM   1674  NH2 ARG R 214     119.113  97.916 119.919  1.00102.36           N  
ATOM   1675  N   MET R 215     116.701  98.640 126.084  1.00102.43           N  
ATOM   1676  CA  MET R 215     115.513  99.214 126.576  1.00102.43           C  
ATOM   1677  C   MET R 215     115.382  99.003 128.040  1.00102.43           C  
ATOM   1678  O   MET R 215     114.538  99.599 128.669  1.00102.43           O  
ATOM   1679  CB  MET R 215     114.268  98.823 125.927  1.00102.43           C  
ATOM   1680  CG  MET R 215     114.184  99.216 124.486  1.00102.43           C  
ATOM   1681  SD  MET R 215     113.861 100.964 124.299  1.00102.43           S  
ATOM   1682  CE  MET R 215     115.240 101.394 123.240  1.00102.43           C  
ATOM   1683  N   LYS R 216     116.113  98.086 128.628  1.00102.81           N  
ATOM   1684  CA  LYS R 216     116.036  98.032 130.086  1.00102.81           C  
ATOM   1685  C   LYS R 216     116.743  99.155 130.769  1.00102.81           C  
ATOM   1686  O   LYS R 216     116.176  99.796 131.599  1.00102.81           O  
ATOM   1687  CB  LYS R 216     116.409  96.677 130.642  1.00102.81           C  
ATOM   1688  CG  LYS R 216     115.352  95.636 130.332  1.00102.81           C  
ATOM   1689  CD  LYS R 216     115.721  94.247 130.815  1.00102.81           C  
ATOM   1690  CE  LYS R 216     114.795  93.214 130.199  1.00102.81           C  
ATOM   1691  NZ  LYS R 216     113.369  93.570 130.382  1.00102.81           N1+
ATOM   1692  N   LYS R 217     117.946  99.447 130.354  1.00104.61           N  
ATOM   1693  CA  LYS R 217     118.661 100.578 130.906  1.00104.61           C  
ATOM   1694  C   LYS R 217     118.046 101.922 130.699  1.00104.61           C  
ATOM   1695  O   LYS R 217     118.033 102.688 131.579  1.00104.61           O  
ATOM   1696  CB  LYS R 217     120.111 100.624 130.454  1.00104.61           C  
ATOM   1697  CG  LYS R 217     120.898 101.838 130.891  1.00104.61           C  
ATOM   1698  CD  LYS R 217     122.017 102.176 129.921  1.00104.61           C  
ATOM   1699  CE  LYS R 217     123.137 101.154 129.980  1.00104.61           C  
ATOM   1700  NZ  LYS R 217     124.383 101.658 129.333  1.00104.61           N1+
ATOM   1701  N   ALA R 218     117.482 102.232 129.583  1.00102.36           N  
ATOM   1702  CA  ALA R 218     117.018 103.527 129.402  1.00102.36           C  
ATOM   1703  C   ALA R 218     115.709 103.673 129.861  1.00102.36           C  
ATOM   1704  O   ALA R 218     114.998 104.525 129.420  1.00102.36           O  
ATOM   1705  CB  ALA R 218     117.137 103.974 128.018  1.00102.36           C  
ATOM   1706  N   THR R 219     115.245 102.707 130.521  1.00102.69           N  
ATOM   1707  CA  THR R 219     114.053 103.027 131.296  1.00102.69           C  
ATOM   1708  C   THR R 219     114.355 103.376 132.743  1.00102.69           C  
ATOM   1709  O   THR R 219     113.532 104.024 133.397  1.00102.69           O  
ATOM   1710  CB  THR R 219     113.058 101.862 131.267  1.00102.69           C  
ATOM   1711  CG2 THR R 219     112.492 101.674 129.871  1.00102.69           C  
ATOM   1712  OG1 THR R 219     113.712 100.658 131.690  1.00102.69           O  
ATOM   1713  N   ARG R 220     115.510 102.958 133.266  1.00106.01           N  
ATOM   1714  CA  ARG R 220     115.874 103.348 134.623  1.00106.01           C  
ATOM   1715  C   ARG R 220     116.323 104.803 134.669  1.00106.01           C  
ATOM   1716  O   ARG R 220     116.138 105.481 135.685  1.00106.01           O  
ATOM   1717  CB  ARG R 220     116.961 102.419 135.169  1.00106.01           C  
ATOM   1718  CG  ARG R 220     118.366 102.702 134.663  1.00106.01           C  
ATOM   1719  CD  ARG R 220     119.412 102.031 135.539  1.00106.01           C  
ATOM   1720  NE  ARG R 220     119.151 100.606 135.703  1.00106.01           N  
ATOM   1721  CZ  ARG R 220     120.029  99.731 136.171  1.00106.01           C  
ATOM   1722  NH1 ARG R 220     121.247 100.100 136.534  1.00106.01           N1+
ATOM   1723  NH2 ARG R 220     119.677  98.453 136.280  1.00106.01           N  
ATOM   1724  N   PHE R 221     116.893 105.309 133.573  1.00105.38           N  
ATOM   1725  CA  PHE R 221     117.332 106.698 133.540  1.00105.38           C  
ATOM   1726  C   PHE R 221     116.164 107.671 133.466  1.00105.38           C  
ATOM   1727  O   PHE R 221     116.350 108.862 133.736  1.00105.38           O  
ATOM   1728  CB  PHE R 221     118.279 106.927 132.364  1.00105.38           C  
ATOM   1729  CG  PHE R 221     119.701 106.555 132.656  1.00105.38           C  
ATOM   1730  CD1 PHE R 221     120.317 106.989 133.817  1.00105.38           C  
ATOM   1731  CD2 PHE R 221     120.421 105.767 131.776  1.00105.38           C  
ATOM   1732  CE1 PHE R 221     121.624 106.648 134.093  1.00105.38           C  
ATOM   1733  CE2 PHE R 221     121.730 105.423 132.047  1.00105.38           C  
ATOM   1734  CZ  PHE R 221     122.332 105.864 133.207  1.00105.38           C  
ATOM   1735  N   ILE R 222     114.974 107.198 133.099  1.00102.07           N  
ATOM   1736  CA  ILE R 222     113.790 108.044 133.177  1.00102.07           C  
ATOM   1737  C   ILE R 222     113.446 108.339 134.631  1.00102.07           C  
ATOM   1738  O   ILE R 222     113.099 109.472 134.984  1.00102.07           O  
ATOM   1739  CB  ILE R 222     112.612 107.384 132.439  1.00102.07           C  
ATOM   1740  CG1 ILE R 222     112.963 107.157 130.971  1.00102.07           C  
ATOM   1741  CG2 ILE R 222     111.371 108.245 132.537  1.00102.07           C  
ATOM   1742  CD1 ILE R 222     113.221 108.433 130.220  1.00102.07           C  
ATOM   1743  N   MET R 223     113.541 107.328 135.497  1.00106.23           N  
ATOM   1744  CA  MET R 223     113.193 107.508 136.901  1.00106.23           C  
ATOM   1745  C   MET R 223     114.299 108.192 137.696  1.00106.23           C  
ATOM   1746  O   MET R 223     114.005 108.902 138.663  1.00106.23           O  
ATOM   1747  CB  MET R 223     112.850 106.157 137.531  1.00106.23           C  
ATOM   1748  CG  MET R 223     111.606 105.505 136.952  1.00106.23           C  
ATOM   1749  SD  MET R 223     110.121 106.480 137.265  1.00106.23           S  
ATOM   1750  CE  MET R 223     108.916 105.593 136.280  1.00106.23           C  
ATOM   1751  N   VAL R 224     115.564 107.988 137.318  1.00107.98           N  
ATOM   1752  CA  VAL R 224     116.665 108.620 138.043  1.00107.98           C  
ATOM   1753  C   VAL R 224     116.570 110.137 137.951  1.00107.98           C  
ATOM   1754  O   VAL R 224     116.742 110.846 138.949  1.00107.98           O  
ATOM   1755  CB  VAL R 224     118.020 108.108 137.520  1.00107.98           C  
ATOM   1756  CG1 VAL R 224     119.158 108.859 138.185  1.00107.98           C  
ATOM   1757  CG2 VAL R 224     118.159 106.621 137.790  1.00107.98           C  
ATOM   1758  N   VAL R 225     116.289 110.658 136.754  1.00107.21           N  
ATOM   1759  CA  VAL R 225     116.181 112.103 136.580  1.00107.21           C  
ATOM   1760  C   VAL R 225     115.050 112.662 137.434  1.00107.21           C  
ATOM   1761  O   VAL R 225     115.161 113.755 138.001  1.00107.21           O  
ATOM   1762  CB  VAL R 225     115.991 112.442 135.090  1.00107.21           C  
ATOM   1763  CG1 VAL R 225     115.728 113.927 134.907  1.00107.21           C  
ATOM   1764  CG2 VAL R 225     117.210 112.012 134.294  1.00107.21           C  
ATOM   1765  N   ALA R 226     113.947 111.918 137.546  1.00109.15           N  
ATOM   1766  CA  ALA R 226     112.812 112.394 138.328  1.00109.15           C  
ATOM   1767  C   ALA R 226     113.126 112.456 139.817  1.00109.15           C  
ATOM   1768  O   ALA R 226     112.688 113.387 140.501  1.00109.15           O  
ATOM   1769  CB  ALA R 226     111.595 111.503 138.082  1.00109.15           C  
ATOM   1770  N   ILE R 227     113.876 111.486 140.339  1.00111.26           N  
ATOM   1771  CA  ILE R 227     114.138 111.448 141.774  1.00111.26           C  
ATOM   1772  C   ILE R 227     115.341 112.304 142.164  1.00111.26           C  
ATOM   1773  O   ILE R 227     115.390 112.816 143.287  1.00111.26           O  
ATOM   1774  CB  ILE R 227     114.315 109.996 142.252  1.00111.26           C  
ATOM   1775  CG1 ILE R 227     115.559 109.364 141.627  1.00111.26           C  
ATOM   1776  CG2 ILE R 227     113.074 109.177 141.930  1.00111.26           C  
ATOM   1777  CD1 ILE R 227     115.989 108.081 142.297  1.00111.26           C  
ATOM   1778  N   VAL R 228     116.316 112.472 141.270  1.00111.80           N  
ATOM   1779  CA  VAL R 228     117.418 113.389 141.547  1.00111.80           C  
ATOM   1780  C   VAL R 228     116.903 114.819 141.643  1.00111.80           C  
ATOM   1781  O   VAL R 228     117.334 115.594 142.505  1.00111.80           O  
ATOM   1782  CB  VAL R 228     118.515 113.246 140.478  1.00111.80           C  
ATOM   1783  CG1 VAL R 228     119.501 114.399 140.563  1.00111.80           C  
ATOM   1784  CG2 VAL R 228     119.240 111.922 140.643  1.00111.80           C  
ATOM   1785  N   PHE R 229     115.964 115.188 140.769  1.00113.51           N  
ATOM   1786  CA  PHE R 229     115.363 116.513 140.818  1.00113.51           C  
ATOM   1787  C   PHE R 229     114.581 116.750 142.104  1.00113.51           C  
ATOM   1788  O   PHE R 229     114.443 117.903 142.525  1.00113.51           O  
ATOM   1789  CB  PHE R 229     114.452 116.711 139.606  1.00113.51           C  
ATOM   1790  CG  PHE R 229     113.672 117.995 139.629  1.00113.51           C  
ATOM   1791  CD1 PHE R 229     114.280 119.195 139.305  1.00113.51           C  
ATOM   1792  CD2 PHE R 229     112.329 117.998 139.964  1.00113.51           C  
ATOM   1793  CE1 PHE R 229     113.564 120.375 139.321  1.00113.51           C  
ATOM   1794  CE2 PHE R 229     111.609 119.175 139.981  1.00113.51           C  
ATOM   1795  CZ  PHE R 229     112.228 120.365 139.659  1.00113.51           C  
ATOM   1796  N   ILE R 230     114.077 115.697 142.738  1.00116.88           N  
ATOM   1797  CA  ILE R 230     113.302 115.849 143.966  1.00116.88           C  
ATOM   1798  C   ILE R 230     114.208 115.978 145.182  1.00116.88           C  
ATOM   1799  O   ILE R 230     114.073 116.916 145.972  1.00116.88           O  
ATOM   1800  CB  ILE R 230     112.318 114.670 144.124  1.00116.88           C  
ATOM   1801  CG1 ILE R 230     111.176 114.792 143.112  1.00116.88           C  
ATOM   1802  CG2 ILE R 230     111.776 114.614 145.544  1.00116.88           C  
ATOM   1803  CD1 ILE R 230     110.024 113.848 143.372  1.00116.88           C  
ATOM   1804  N   THR R 231     115.152 115.051 145.350  1.00120.44           N  
ATOM   1805  CA  THR R 231     116.015 115.069 146.524  1.00120.44           C  
ATOM   1806  C   THR R 231     116.971 116.254 146.544  1.00120.44           C  
ATOM   1807  O   THR R 231     117.530 116.555 147.604  1.00120.44           O  
ATOM   1808  CB  THR R 231     116.817 113.769 146.615  1.00120.44           C  
ATOM   1809  CG2 THR R 231     115.896 112.565 146.479  1.00120.44           C  
ATOM   1810  OG1 THR R 231     117.801 113.739 145.574  1.00120.44           O  
ATOM   1811  N   CYS R 232     117.171 116.932 145.414  1.00124.46           N  
ATOM   1812  CA  CYS R 232     118.048 118.093 145.369  1.00124.46           C  
ATOM   1813  C   CYS R 232     117.311 119.415 145.530  1.00124.46           C  
ATOM   1814  O   CYS R 232     117.962 120.444 145.733  1.00124.46           O  
ATOM   1815  CB  CYS R 232     118.832 118.117 144.051  1.00124.46           C  
ATOM   1816  SG  CYS R 232     120.143 116.879 143.946  1.00124.46           S  
ATOM   1817  N   TYR R 233     115.978 119.417 145.446  1.00123.59           N  
ATOM   1818  CA  TYR R 233     115.200 120.639 145.582  1.00123.59           C  
ATOM   1819  C   TYR R 233     114.145 120.592 146.675  1.00123.59           C  
ATOM   1820  O   TYR R 233     113.706 121.658 147.120  1.00123.59           O  
ATOM   1821  CB  TYR R 233     114.502 120.990 144.258  1.00123.59           C  
ATOM   1822  CG  TYR R 233     115.394 121.665 143.241  1.00123.59           C  
ATOM   1823  CD1 TYR R 233     115.029 122.872 142.666  1.00123.59           C  
ATOM   1824  CD2 TYR R 233     116.594 121.090 142.846  1.00123.59           C  
ATOM   1825  CE1 TYR R 233     115.838 123.492 141.736  1.00123.59           C  
ATOM   1826  CE2 TYR R 233     117.406 121.701 141.918  1.00123.59           C  
ATOM   1827  CZ  TYR R 233     117.024 122.901 141.364  1.00123.59           C  
ATOM   1828  OH  TYR R 233     117.834 123.513 140.436  1.00123.59           O  
ATOM   1829  N   LEU R 234     113.716 119.408 147.108  1.00129.20           N  
ATOM   1830  CA  LEU R 234     112.708 119.336 148.163  1.00129.20           C  
ATOM   1831  C   LEU R 234     113.157 119.973 149.475  1.00129.20           C  
ATOM   1832  O   LEU R 234     112.356 120.720 150.063  1.00129.20           O  
ATOM   1833  CB  LEU R 234     112.283 117.879 148.385  1.00129.20           C  
ATOM   1834  CG  LEU R 234     111.180 117.668 149.423  1.00129.20           C  
ATOM   1835  CD1 LEU R 234     109.896 118.357 148.987  1.00129.20           C  
ATOM   1836  CD2 LEU R 234     110.941 116.185 149.667  1.00129.20           C  
ATOM   1837  N   PRO R 235     114.368 119.725 149.997  1.00132.82           N  
ATOM   1838  CA  PRO R 235     114.751 120.397 151.252  1.00132.82           C  
ATOM   1839  C   PRO R 235     114.730 121.913 151.164  1.00132.82           C  
ATOM   1840  O   PRO R 235     114.324 122.578 152.126  1.00132.82           O  
ATOM   1841  CB  PRO R 235     116.167 119.864 151.515  1.00132.82           C  
ATOM   1842  CG  PRO R 235     116.226 118.574 150.791  1.00132.82           C  
ATOM   1843  CD  PRO R 235     115.406 118.775 149.557  1.00132.82           C  
ATOM   1844  N   SER R 236     115.146 122.483 150.031  1.00134.44           N  
ATOM   1845  CA  SER R 236     115.201 123.936 149.914  1.00134.44           C  
ATOM   1846  C   SER R 236     113.810 124.555 149.876  1.00134.44           C  
ATOM   1847  O   SER R 236     113.591 125.618 150.467  1.00134.44           O  
ATOM   1848  CB  SER R 236     115.993 124.331 148.669  1.00134.44           C  
ATOM   1849  OG  SER R 236     117.213 123.614 148.599  1.00134.44           O  
ATOM   1850  N   VAL R 237     112.864 123.915 149.190  1.00133.84           N  
ATOM   1851  CA  VAL R 237     111.495 124.418 149.163  1.00133.84           C  
ATOM   1852  C   VAL R 237     110.787 124.218 150.497  1.00133.84           C  
ATOM   1853  O   VAL R 237     110.067 125.116 150.949  1.00133.84           O  
ATOM   1854  CB  VAL R 237     110.700 123.746 148.031  1.00133.84           C  
ATOM   1855  CG1 VAL R 237     109.275 124.269 147.995  1.00133.84           C  
ATOM   1856  CG2 VAL R 237     111.387 123.979 146.695  1.00133.84           C  
ATOM   1857  N   SER R 238     110.981 123.070 151.145  1.00138.22           N  
ATOM   1858  CA  SER R 238     110.310 122.766 152.402  1.00138.22           C  
ATOM   1859  C   SER R 238     110.841 123.593 153.567  1.00138.22           C  
ATOM   1860  O   SER R 238     110.082 123.923 154.486  1.00138.22           O  
ATOM   1861  CB  SER R 238     110.448 121.276 152.722  1.00138.22           C  
ATOM   1862  OG  SER R 238     111.792 120.853 152.588  1.00138.22           O  
ATOM   1863  N   ALA R 239     112.135 123.926 153.555  1.00142.16           N  
ATOM   1864  CA  ALA R 239     112.709 124.703 154.650  1.00142.16           C  
ATOM   1865  C   ALA R 239     112.068 126.082 154.746  1.00142.16           C  
ATOM   1866  O   ALA R 239     111.760 126.556 155.846  1.00142.16           O  
ATOM   1867  CB  ALA R 239     114.222 124.825 154.471  1.00142.16           C  
ATOM   1868  N   ARG R 240     111.861 126.742 153.606  1.00145.58           N  
ATOM   1869  CA  ARG R 240     111.202 128.041 153.600  1.00145.58           C  
ATOM   1870  C   ARG R 240     109.724 127.943 153.954  1.00145.58           C  
ATOM   1871  O   ARG R 240     109.195 128.850 154.607  1.00145.58           O  
ATOM   1872  CB  ARG R 240     111.389 128.709 152.234  1.00145.58           C  
ATOM   1873  CG  ARG R 240     110.274 129.652 151.804  1.00145.58           C  
ATOM   1874  CD  ARG R 240     110.358 130.998 152.511  1.00145.58           C  
ATOM   1875  NE  ARG R 240     111.694 131.581 152.459  1.00145.58           N  
ATOM   1876  CZ  ARG R 240     111.971 132.840 152.770  1.00145.58           C  
ATOM   1877  NH1 ARG R 240     111.023 133.687 153.134  1.00145.58           N1+
ATOM   1878  NH2 ARG R 240     113.232 133.261 152.714  1.00145.58           N  
ATOM   1879  N   LEU R 241     109.052 126.857 153.560  1.00145.79           N  
ATOM   1880  CA  LEU R 241     107.642 126.694 153.900  1.00145.79           C  
ATOM   1881  C   LEU R 241     107.428 126.600 155.405  1.00145.79           C  
ATOM   1882  O   LEU R 241     106.474 127.188 155.929  1.00145.79           O  
ATOM   1883  CB  LEU R 241     107.073 125.457 153.207  1.00145.79           C  
ATOM   1884  CG  LEU R 241     106.868 125.572 151.697  1.00145.79           C  
ATOM   1885  CD1 LEU R 241     106.459 124.232 151.106  1.00145.79           C  
ATOM   1886  CD2 LEU R 241     105.828 126.636 151.386  1.00145.79           C  
ATOM   1887  N   TYR R 242     108.289 125.865 156.114  1.00151.24           N  
ATOM   1888  CA  TYR R 242     108.165 125.785 157.566  1.00151.24           C  
ATOM   1889  C   TYR R 242     108.400 127.137 158.224  1.00151.24           C  
ATOM   1890  O   TYR R 242     107.707 127.490 159.185  1.00151.24           O  
ATOM   1891  CB  TYR R 242     109.142 124.752 158.128  1.00151.24           C  
ATOM   1892  CG  TYR R 242     109.044 124.584 159.627  1.00151.24           C  
ATOM   1893  CD1 TYR R 242     107.995 123.879 160.200  1.00151.24           C  
ATOM   1894  CD2 TYR R 242     109.998 125.139 160.470  1.00151.24           C  
ATOM   1895  CE1 TYR R 242     107.900 123.728 161.571  1.00151.24           C  
ATOM   1896  CE2 TYR R 242     109.912 124.992 161.840  1.00151.24           C  
ATOM   1897  CZ  TYR R 242     108.862 124.287 162.386  1.00151.24           C  
ATOM   1898  OH  TYR R 242     108.774 124.139 163.751  1.00151.24           O  
ATOM   1899  N   PHE R 243     109.375 127.901 157.728  1.00153.84           N  
ATOM   1900  CA  PHE R 243     109.625 129.233 158.269  1.00153.84           C  
ATOM   1901  C   PHE R 243     108.424 130.146 158.052  1.00153.84           C  
ATOM   1902  O   PHE R 243     108.056 130.925 158.938  1.00153.84           O  
ATOM   1903  CB  PHE R 243     110.877 129.830 157.628  1.00153.84           C  
ATOM   1904  CG  PHE R 243     110.868 131.330 157.567  1.00153.84           C  
ATOM   1905  CD1 PHE R 243     110.635 131.984 156.370  1.00153.84           C  
ATOM   1906  CD2 PHE R 243     111.091 132.084 158.706  1.00153.84           C  
ATOM   1907  CE1 PHE R 243     110.624 133.364 156.310  1.00153.84           C  
ATOM   1908  CE2 PHE R 243     111.081 133.465 158.652  1.00153.84           C  
ATOM   1909  CZ  PHE R 243     110.847 134.104 157.453  1.00153.84           C  
ATOM   1910  N   LEU R 244     107.808 130.070 156.870  1.00153.96           N  
ATOM   1911  CA  LEU R 244     106.693 130.956 156.556  1.00153.96           C  
ATOM   1912  C   LEU R 244     105.502 130.704 157.472  1.00153.96           C  
ATOM   1913  O   LEU R 244     104.847 131.653 157.919  1.00153.96           O  
ATOM   1914  CB  LEU R 244     106.288 130.789 155.092  1.00153.96           C  
ATOM   1915  CG  LEU R 244     105.169 131.703 154.592  1.00153.96           C  
ATOM   1916  CD1 LEU R 244     105.592 133.161 154.675  1.00153.96           C  
ATOM   1917  CD2 LEU R 244     104.771 131.335 153.170  1.00153.96           C  
ATOM   1918  N   TRP R 245     105.200 129.435 157.755  1.00156.31           N  
ATOM   1919  CA  TRP R 245     104.056 129.118 158.606  1.00156.31           C  
ATOM   1920  C   TRP R 245     104.258 129.648 160.021  1.00156.31           C  
ATOM   1921  O   TRP R 245     103.399 130.358 160.557  1.00156.31           O  
ATOM   1922  CB  TRP R 245     103.818 127.608 158.620  1.00156.31           C  
ATOM   1923  CG  TRP R 245     102.571 127.200 159.343  1.00156.31           C  
ATOM   1924  CD1 TRP R 245     102.478 126.745 160.625  1.00156.31           C  
ATOM   1925  CD2 TRP R 245     101.234 127.218 158.827  1.00156.31           C  
ATOM   1926  CE2 TRP R 245     100.384 126.757 159.851  1.00156.31           C  
ATOM   1927  CE3 TRP R 245     100.673 127.578 157.598  1.00156.31           C  
ATOM   1928  NE1 TRP R 245     101.169 126.474 160.938  1.00156.31           N  
ATOM   1929  CZ2 TRP R 245      99.006 126.645 159.684  1.00156.31           C  
ATOM   1930  CZ3 TRP R 245      99.305 127.467 157.433  1.00156.31           C  
ATOM   1931  CH2 TRP R 245      98.486 127.006 158.471  1.00156.31           C  
ATOM   1932  N   THR R 246     105.385 129.316 160.640  1.00158.08           N  
ATOM   1933  CA  THR R 246     105.727 129.819 161.972  1.00158.08           C  
ATOM   1934  C   THR R 246     106.615 131.054 161.885  1.00158.08           C  
ATOM   1935  O   THR R 246     107.690 131.107 162.479  1.00158.08           O  
ATOM   1936  CB  THR R 246     106.400 128.723 162.791  1.00158.08           C  
ATOM   1937  CG2 THR R 246     105.471 127.527 162.945  1.00158.08           C  
ATOM   1938  OG1 THR R 246     107.605 128.307 162.137  1.00158.08           O  
ATOM   1939  N   VAL R 247     106.177 132.066 161.143  1.00160.00           N  
ATOM   1940  CA  VAL R 247     106.974 133.275 160.943  1.00160.00           C  
ATOM   1941  C   VAL R 247     107.020 134.165 162.189  1.00160.00           C  
ATOM   1942  O   VAL R 247     108.055 134.811 162.412  1.00160.00           O  
ATOM   1943  CB  VAL R 247     106.499 134.050 159.696  1.00160.00           C  
ATOM   1944  CG1 VAL R 247     105.044 134.481 159.794  1.00160.00           C  
ATOM   1945  CG2 VAL R 247     107.404 135.248 159.419  1.00160.00           C  
ATOM   1946  N   PRO R 248     105.962 134.254 163.053  1.00161.28           N  
ATOM   1947  CA  PRO R 248     106.110 135.099 164.249  1.00161.28           C  
ATOM   1948  C   PRO R 248     107.183 134.587 165.197  1.00161.28           C  
ATOM   1949  O   PRO R 248     108.101 135.326 165.566  1.00161.28           O  
ATOM   1950  CB  PRO R 248     104.722 135.042 164.903  1.00161.28           C  
ATOM   1951  CG  PRO R 248     103.804 134.628 163.829  1.00161.28           C  
ATOM   1952  CD  PRO R 248     104.602 133.684 162.995  1.00161.28           C  
ATOM   1953  N   SER R 249     107.070 133.319 165.599  1.00162.60           N  
ATOM   1954  CA  SER R 249     108.014 132.741 166.550  1.00162.60           C  
ATOM   1955  C   SER R 249     109.424 132.663 165.976  1.00162.60           C  
ATOM   1956  O   SER R 249     110.398 132.969 166.672  1.00162.60           O  
ATOM   1957  CB  SER R 249     107.540 131.353 166.981  1.00162.60           C  
ATOM   1958  OG  SER R 249     108.582 130.634 167.618  1.00162.60           O  
ATOM   1959  N   SER R 250     109.555 132.255 164.713  1.00163.47           N  
ATOM   1960  CA  SER R 250     110.865 132.111 164.079  1.00163.47           C  
ATOM   1961  C   SER R 250     111.296 133.467 163.525  1.00163.47           C  
ATOM   1962  O   SER R 250     111.160 133.769 162.338  1.00163.47           O  
ATOM   1963  CB  SER R 250     110.824 131.043 162.994  1.00163.47           C  
ATOM   1964  OG  SER R 250     112.080 130.925 162.350  1.00163.47           O  
ATOM   1965  N   ALA R 251     111.824 134.299 164.420  1.00165.19           N  
ATOM   1966  CA  ALA R 251     112.384 135.598 164.065  1.00165.19           C  
ATOM   1967  C   ALA R 251     113.897 135.502 164.197  1.00165.19           C  
ATOM   1968  O   ALA R 251     114.421 135.470 165.316  1.00165.19           O  
ATOM   1969  CB  ALA R 251     111.819 136.706 164.951  1.00165.19           C  
ATOM   1970  N   CYS R 252     114.586 135.452 163.053  1.00166.76           N  
ATOM   1971  CA  CYS R 252     116.039 135.256 162.978  1.00166.76           C  
ATOM   1972  C   CYS R 252     116.516 134.203 163.978  1.00166.76           C  
ATOM   1973  O   CYS R 252     117.489 134.398 164.709  1.00166.76           O  
ATOM   1974  CB  CYS R 252     116.796 136.577 163.157  1.00166.76           C  
ATOM   1975  SG  CYS R 252     116.650 137.408 164.760  1.00166.76           S  
ATOM   1976  N   ASP R 253     115.815 133.073 164.006  1.00163.98           N  
ATOM   1977  CA  ASP R 253     116.158 131.999 164.927  1.00163.98           C  
ATOM   1978  C   ASP R 253     117.525 131.426 164.565  1.00163.98           C  
ATOM   1979  O   ASP R 253     117.808 131.213 163.377  1.00163.98           O  
ATOM   1980  CB  ASP R 253     115.087 130.908 164.881  1.00163.98           C  
ATOM   1981  CG  ASP R 253     115.303 129.828 165.922  1.00163.98           C  
ATOM   1982  OD1 ASP R 253     116.179 128.964 165.715  1.00163.98           O  
ATOM   1983  OD2 ASP R 253     114.594 129.843 166.951  1.00163.98           O1-
ATOM   1984  N   PRO R 254     118.397 131.161 165.545  1.00162.77           N  
ATOM   1985  CA  PRO R 254     119.749 130.687 165.218  1.00162.77           C  
ATOM   1986  C   PRO R 254     119.776 129.251 164.718  1.00162.77           C  
ATOM   1987  O   PRO R 254     120.815 128.775 164.249  1.00162.77           O  
ATOM   1988  CB  PRO R 254     120.506 130.832 166.544  1.00162.77           C  
ATOM   1989  CG  PRO R 254     119.460 130.798 167.600  1.00162.77           C  
ATOM   1990  CD  PRO R 254     118.162 131.254 166.997  1.00162.77           C  
ATOM   1991  N   SER R 255     118.648 128.552 164.811  1.00162.14           N  
ATOM   1992  CA  SER R 255     118.543 127.187 164.317  1.00162.14           C  
ATOM   1993  C   SER R 255     117.691 127.053 163.066  1.00162.14           C  
ATOM   1994  O   SER R 255     118.003 126.219 162.215  1.00162.14           O  
ATOM   1995  CB  SER R 255     117.974 126.262 165.405  1.00162.14           C  
ATOM   1996  OG  SER R 255     116.760 126.773 165.927  1.00162.14           O  
ATOM   1997  N   VAL R 256     116.623 127.844 162.935  1.00160.86           N  
ATOM   1998  CA  VAL R 256     115.806 127.790 161.727  1.00160.86           C  
ATOM   1999  C   VAL R 256     116.602 128.272 160.521  1.00160.86           C  
ATOM   2000  O   VAL R 256     116.602 127.632 159.464  1.00160.86           O  
ATOM   2001  CB  VAL R 256     114.513 128.607 161.915  1.00160.86           C  
ATOM   2002  CG1 VAL R 256     113.722 128.655 160.618  1.00160.86           C  
ATOM   2003  CG2 VAL R 256     113.673 128.016 163.035  1.00160.86           C  
ATOM   2004  N   HIS R 257     117.311 129.391 160.666  1.00159.86           N  
ATOM   2005  CA  HIS R 257     118.093 129.964 159.580  1.00159.86           C  
ATOM   2006  C   HIS R 257     119.444 129.282 159.402  1.00159.86           C  
ATOM   2007  O   HIS R 257     120.245 129.721 158.569  1.00159.86           O  
ATOM   2008  CB  HIS R 257     118.287 131.466 159.802  1.00159.86           C  
ATOM   2009  CG  HIS R 257     117.059 132.279 159.536  1.00159.86           C  
ATOM   2010  CD2 HIS R 257     116.449 132.619 158.376  1.00159.86           C  
ATOM   2011  ND1 HIS R 257     116.308 132.847 160.543  1.00159.86           N  
ATOM   2012  CE1 HIS R 257     115.290 133.503 160.015  1.00159.86           C  
ATOM   2013  NE2 HIS R 257     115.353 133.380 158.701  1.00159.86           N  
ATOM   2014  N   GLY R 258     119.713 128.224 160.161  1.00156.97           N  
ATOM   2015  CA  GLY R 258     120.922 127.452 159.965  1.00156.97           C  
ATOM   2016  C   GLY R 258     120.697 126.335 158.967  1.00156.97           C  
ATOM   2017  O   GLY R 258     121.644 125.679 158.524  1.00156.97           O  
ATOM   2018  N   ALA R 259     119.433 126.116 158.607  1.00151.71           N  
ATOM   2019  CA  ALA R 259     119.051 125.103 157.631  1.00151.71           C  
ATOM   2020  C   ALA R 259     118.695 125.703 156.277  1.00151.71           C  
ATOM   2021  O   ALA R 259     118.934 125.076 155.242  1.00151.71           O  
ATOM   2022  CB  ALA R 259     117.874 124.277 158.164  1.00151.71           C  
ATOM   2023  N   LEU R 260     118.135 126.915 156.261  1.00149.65           N  
ATOM   2024  CA  LEU R 260     117.761 127.574 155.014  1.00149.65           C  
ATOM   2025  C   LEU R 260     118.979 127.862 154.147  1.00149.65           C  
ATOM   2026  O   LEU R 260     118.843 128.126 152.948  1.00149.65           O  
ATOM   2027  CB  LEU R 260     116.996 128.869 155.293  1.00149.65           C  
ATOM   2028  CG  LEU R 260     115.476 128.760 155.433  1.00149.65           C  
ATOM   2029  CD1 LEU R 260     115.080 128.116 156.751  1.00149.65           C  
ATOM   2030  CD2 LEU R 260     114.830 130.131 155.289  1.00149.65           C  
ATOM   2031  N   HIS R 261     120.168 127.830 154.742  1.00150.66           N  
ATOM   2032  CA  HIS R 261     121.409 127.945 153.987  1.00150.66           C  
ATOM   2033  C   HIS R 261     121.995 126.592 153.615  1.00150.66           C  
ATOM   2034  O   HIS R 261     122.486 126.424 152.494  1.00150.66           O  
ATOM   2035  CB  HIS R 261     122.441 128.751 154.782  1.00150.66           C  
ATOM   2036  CG  HIS R 261     122.183 130.226 154.785  1.00150.66           C  
ATOM   2037  CD2 HIS R 261     121.174 130.954 155.320  1.00150.66           C  
ATOM   2038  ND1 HIS R 261     123.028 131.130 154.179  1.00150.66           N  
ATOM   2039  CE1 HIS R 261     122.553 132.352 154.341  1.00150.66           C  
ATOM   2040  NE2 HIS R 261     121.428 132.272 155.028  1.00150.66           N  
ATOM   2041  N   ILE R 262     121.944 125.619 154.527  1.00147.86           N  
ATOM   2042  CA  ILE R 262     122.451 124.283 154.224  1.00147.86           C  
ATOM   2043  C   ILE R 262     121.593 123.611 153.159  1.00147.86           C  
ATOM   2044  O   ILE R 262     122.113 123.041 152.192  1.00147.86           O  
ATOM   2045  CB  ILE R 262     122.526 123.439 155.509  1.00147.86           C  
ATOM   2046  CG1 ILE R 262     123.599 123.988 156.452  1.00147.86           C  
ATOM   2047  CG2 ILE R 262     122.800 121.979 155.179  1.00147.86           C  
ATOM   2048  CD1 ILE R 262     124.912 124.303 155.769  1.00147.86           C  
ATOM   2049  N   THR R 263     120.267 123.663 153.317  1.00143.58           N  
ATOM   2050  CA  THR R 263     119.380 123.047 152.336  1.00143.58           C  
ATOM   2051  C   THR R 263     119.473 123.733 150.980  1.00143.58           C  
ATOM   2052  O   THR R 263     119.434 123.058 149.944  1.00143.58           O  
ATOM   2053  CB  THR R 263     117.936 123.068 152.835  1.00143.58           C  
ATOM   2054  CG2 THR R 263     117.805 122.278 154.128  1.00143.58           C  
ATOM   2055  OG1 THR R 263     117.524 124.423 153.056  1.00143.58           O  
ATOM   2056  N   LEU R 264     119.593 125.062 150.960  1.00142.05           N  
ATOM   2057  CA  LEU R 264     119.693 125.777 149.693  1.00142.05           C  
ATOM   2058  C   LEU R 264     120.977 125.448 148.946  1.00142.05           C  
ATOM   2059  O   LEU R 264     121.051 125.673 147.734  1.00142.05           O  
ATOM   2060  CB  LEU R 264     119.590 127.284 149.932  1.00142.05           C  
ATOM   2061  CG  LEU R 264     119.404 128.169 148.698  1.00142.05           C  
ATOM   2062  CD1 LEU R 264     118.126 127.795 147.967  1.00142.05           C  
ATOM   2063  CD2 LEU R 264     119.388 129.636 149.089  1.00142.05           C  
ATOM   2064  N   SER R 265     121.984 124.912 149.635  1.00142.35           N  
ATOM   2065  CA  SER R 265     123.189 124.442 148.967  1.00142.35           C  
ATOM   2066  C   SER R 265     122.940 123.215 148.099  1.00142.35           C  
ATOM   2067  O   SER R 265     123.768 122.911 147.235  1.00142.35           O  
ATOM   2068  CB  SER R 265     124.275 124.128 149.997  1.00142.35           C  
ATOM   2069  OG  SER R 265     124.126 122.815 150.505  1.00142.35           O  
ATOM   2070  N   PHE R 266     121.825 122.510 148.311  1.00138.48           N  
ATOM   2071  CA  PHE R 266     121.505 121.362 147.469  1.00138.48           C  
ATOM   2072  C   PHE R 266     121.116 121.801 146.064  1.00138.48           C  
ATOM   2073  O   PHE R 266     121.324 121.062 145.095  1.00138.48           O  
ATOM   2074  CB  PHE R 266     120.384 120.539 148.103  1.00138.48           C  
ATOM   2075  CG  PHE R 266     120.753 119.923 149.424  1.00138.48           C  
ATOM   2076  CD1 PHE R 266     122.079 119.682 149.745  1.00138.48           C  
ATOM   2077  CD2 PHE R 266     119.775 119.581 150.341  1.00138.48           C  
ATOM   2078  CE1 PHE R 266     122.422 119.116 150.958  1.00138.48           C  
ATOM   2079  CE2 PHE R 266     120.112 119.013 151.556  1.00138.48           C  
ATOM   2080  CZ  PHE R 266     121.437 118.780 151.864  1.00138.48           C  
ATOM   2081  N   THR R 267     120.548 123.001 145.931  1.00135.70           N  
ATOM   2082  CA  THR R 267     120.201 123.525 144.616  1.00135.70           C  
ATOM   2083  C   THR R 267     121.423 123.792 143.749  1.00135.70           C  
ATOM   2084  O   THR R 267     121.278 123.912 142.528  1.00135.70           O  
ATOM   2085  CB  THR R 267     119.387 124.811 144.758  1.00135.70           C  
ATOM   2086  CG2 THR R 267     118.187 124.583 145.657  1.00135.70           C  
ATOM   2087  OG1 THR R 267     120.209 125.840 145.324  1.00135.70           O  
ATOM   2088  N   TYR R 268     122.612 123.892 144.342  1.00139.08           N  
ATOM   2089  CA  TYR R 268     123.839 124.088 143.584  1.00139.08           C  
ATOM   2090  C   TYR R 268     124.507 122.782 143.178  1.00139.08           C  
ATOM   2091  O   TYR R 268     125.374 122.799 142.298  1.00139.08           O  
ATOM   2092  CB  TYR R 268     124.829 124.937 144.388  1.00139.08           C  
ATOM   2093  CG  TYR R 268     124.221 126.192 144.965  1.00139.08           C  
ATOM   2094  CD1 TYR R 268     124.354 126.498 146.313  1.00139.08           C  
ATOM   2095  CD2 TYR R 268     123.506 127.070 144.161  1.00139.08           C  
ATOM   2096  CE1 TYR R 268     123.795 127.644 146.842  1.00139.08           C  
ATOM   2097  CE2 TYR R 268     122.944 128.216 144.681  1.00139.08           C  
ATOM   2098  CZ  TYR R 268     123.091 128.499 146.020  1.00139.08           C  
ATOM   2099  OH  TYR R 268     122.530 129.643 146.537  1.00139.08           O  
ATOM   2100  N   MET R 269     124.132 121.660 143.790  1.00136.63           N  
ATOM   2101  CA  MET R 269     124.646 120.360 143.384  1.00136.63           C  
ATOM   2102  C   MET R 269     123.693 119.611 142.462  1.00136.63           C  
ATOM   2103  O   MET R 269     123.958 118.453 142.127  1.00136.63           O  
ATOM   2104  CB  MET R 269     124.975 119.502 144.612  1.00136.63           C  
ATOM   2105  CG  MET R 269     123.789 119.132 145.475  1.00136.63           C  
ATOM   2106  SD  MET R 269     124.306 118.216 146.939  1.00136.63           S  
ATOM   2107  CE  MET R 269     125.053 119.524 147.907  1.00136.63           C  
ATOM   2108  N   ASN R 270     122.582 120.232 142.061  1.00131.79           N  
ATOM   2109  CA  ASN R 270     121.822 119.698 140.938  1.00131.79           C  
ATOM   2110  C   ASN R 270     122.640 119.776 139.656  1.00131.79           C  
ATOM   2111  O   ASN R 270     122.643 118.837 138.852  1.00131.79           O  
ATOM   2112  CB  ASN R 270     120.503 120.450 140.779  1.00131.79           C  
ATOM   2113  CG  ASN R 270     119.415 119.593 140.165  1.00131.79           C  
ATOM   2114  ND2 ASN R 270     118.581 120.201 139.330  1.00131.79           N  
ATOM   2115  OD1 ASN R 270     119.329 118.394 140.432  1.00131.79           O  
ATOM   2116  N   SER R 271     123.343 120.893 139.453  1.00133.05           N  
ATOM   2117  CA  SER R 271     124.266 121.007 138.332  1.00133.05           C  
ATOM   2118  C   SER R 271     125.477 120.099 138.495  1.00133.05           C  
ATOM   2119  O   SER R 271     126.163 119.819 137.508  1.00133.05           O  
ATOM   2120  CB  SER R 271     124.718 122.458 138.170  1.00133.05           C  
ATOM   2121  OG  SER R 271     123.609 123.318 137.977  1.00133.05           O  
ATOM   2122  N   MET R 272     125.761 119.655 139.721  1.00135.99           N  
ATOM   2123  CA  MET R 272     126.808 118.661 139.934  1.00135.99           C  
ATOM   2124  C   MET R 272     126.491 117.353 139.224  1.00135.99           C  
ATOM   2125  O   MET R 272     127.368 116.753 138.590  1.00135.99           O  
ATOM   2126  CB  MET R 272     126.996 118.422 141.433  1.00135.99           C  
ATOM   2127  CG  MET R 272     128.154 117.513 141.796  1.00135.99           C  
ATOM   2128  SD  MET R 272     129.785 118.152 141.409  1.00135.99           S  
ATOM   2129  CE  MET R 272     130.685 116.610 141.297  1.00135.99           C  
ATOM   2130  N   LEU R 273     125.245 116.895 139.314  1.00129.96           N  
ATOM   2131  CA  LEU R 273     124.862 115.593 138.788  1.00129.96           C  
ATOM   2132  C   LEU R 273     124.319 115.646 137.367  1.00129.96           C  
ATOM   2133  O   LEU R 273     124.195 114.593 136.733  1.00129.96           O  
ATOM   2134  CB  LEU R 273     123.819 114.947 139.707  1.00129.96           C  
ATOM   2135  CG  LEU R 273     124.196 114.920 141.190  1.00129.96           C  
ATOM   2136  CD1 LEU R 273     122.957 114.797 142.064  1.00129.96           C  
ATOM   2137  CD2 LEU R 273     125.177 113.793 141.478  1.00129.96           C  
ATOM   2138  N   ASP R 274     123.996 116.832 136.851  1.00128.24           N  
ATOM   2139  CA  ASP R 274     123.384 116.918 135.526  1.00128.24           C  
ATOM   2140  C   ASP R 274     124.278 116.374 134.416  1.00128.24           C  
ATOM   2141  O   ASP R 274     123.797 115.545 133.624  1.00128.24           O  
ATOM   2142  CB  ASP R 274     122.954 118.363 135.250  1.00128.24           C  
ATOM   2143  CG  ASP R 274     121.560 118.659 135.759  1.00128.24           C  
ATOM   2144  OD1 ASP R 274     120.924 117.744 136.322  1.00128.24           O  
ATOM   2145  OD2 ASP R 274     121.098 119.808 135.594  1.00128.24           O1-
ATOM   2146  N   PRO R 275     125.548 116.777 134.282  1.00130.18           N  
ATOM   2147  CA  PRO R 275     126.381 116.164 133.232  1.00130.18           C  
ATOM   2148  C   PRO R 275     126.591 114.673 133.423  1.00130.18           C  
ATOM   2149  O   PRO R 275     126.684 113.937 132.433  1.00130.18           O  
ATOM   2150  CB  PRO R 275     127.703 116.937 133.335  1.00130.18           C  
ATOM   2151  CG  PRO R 275     127.722 117.474 134.715  1.00130.18           C  
ATOM   2152  CD  PRO R 275     126.299 117.797 135.034  1.00130.18           C  
ATOM   2153  N   LEU R 276     126.668 114.204 134.670  1.00128.09           N  
ATOM   2154  CA  LEU R 276     126.905 112.788 134.928  1.00128.09           C  
ATOM   2155  C   LEU R 276     125.700 111.930 134.570  1.00128.09           C  
ATOM   2156  O   LEU R 276     125.867 110.794 134.113  1.00128.09           O  
ATOM   2157  CB  LEU R 276     127.280 112.581 136.396  1.00128.09           C  
ATOM   2158  CG  LEU R 276     127.717 111.173 136.801  1.00128.09           C  
ATOM   2159  CD1 LEU R 276     129.003 110.791 136.087  1.00128.09           C  
ATOM   2160  CD2 LEU R 276     127.884 111.077 138.308  1.00128.09           C  
ATOM   2161  N   VAL R 277     124.491 112.448 134.768  1.00123.66           N  
ATOM   2162  CA  VAL R 277     123.287 111.688 134.456  1.00123.66           C  
ATOM   2163  C   VAL R 277     122.918 111.789 132.978  1.00123.66           C  
ATOM   2164  O   VAL R 277     122.422 110.817 132.397  1.00123.66           O  
ATOM   2165  CB  VAL R 277     122.128 112.158 135.353  1.00123.66           C  
ATOM   2166  CG1 VAL R 277     120.829 111.468 134.970  1.00123.66           C  
ATOM   2167  CG2 VAL R 277     122.454 111.896 136.814  1.00123.66           C  
ATOM   2168  N   TYR R 278     123.171 112.934 132.346  1.00121.16           N  
ATOM   2169  CA  TYR R 278     122.722 113.190 130.984  1.00121.16           C  
ATOM   2170  C   TYR R 278     123.755 112.814 129.928  1.00121.16           C  
ATOM   2171  O   TYR R 278     123.438 112.073 128.994  1.00121.16           O  
ATOM   2172  CB  TYR R 278     122.340 114.668 130.833  1.00121.16           C  
ATOM   2173  CG  TYR R 278     120.950 114.991 131.331  1.00121.16           C  
ATOM   2174  CD1 TYR R 278     120.728 115.325 132.659  1.00121.16           C  
ATOM   2175  CD2 TYR R 278     119.861 114.957 130.473  1.00121.16           C  
ATOM   2176  CE1 TYR R 278     119.460 115.620 133.118  1.00121.16           C  
ATOM   2177  CE2 TYR R 278     118.589 115.249 130.922  1.00121.16           C  
ATOM   2178  CZ  TYR R 278     118.394 115.579 132.245  1.00121.16           C  
ATOM   2179  OH  TYR R 278     117.128 115.870 132.693  1.00121.16           O  
ATOM   2180  N   TYR R 279     124.986 113.309 130.052  1.00130.83           N  
ATOM   2181  CA  TYR R 279     125.978 113.180 128.989  1.00130.83           C  
ATOM   2182  C   TYR R 279     126.951 112.025 129.199  1.00130.83           C  
ATOM   2183  O   TYR R 279     127.212 111.265 128.262  1.00130.83           O  
ATOM   2184  CB  TYR R 279     126.760 114.490 128.841  1.00130.83           C  
ATOM   2185  CG  TYR R 279     127.830 114.447 127.770  1.00130.83           C  
ATOM   2186  CD1 TYR R 279     127.521 114.717 126.446  1.00130.83           C  
ATOM   2187  CD2 TYR R 279     129.151 114.152 128.086  1.00130.83           C  
ATOM   2188  CE1 TYR R 279     128.492 114.683 125.463  1.00130.83           C  
ATOM   2189  CE2 TYR R 279     130.129 114.115 127.109  1.00130.83           C  
ATOM   2190  CZ  TYR R 279     129.793 114.383 125.800  1.00130.83           C  
ATOM   2191  OH  TYR R 279     130.760 114.351 124.821  1.00130.83           O  
ATOM   2192  N   PHE R 280     127.505 111.883 130.404  1.00131.50           N  
ATOM   2193  CA  PHE R 280     128.588 110.923 130.600  1.00131.50           C  
ATOM   2194  C   PHE R 280     128.106 109.486 130.449  1.00131.50           C  
ATOM   2195  O   PHE R 280     128.801 108.654 129.855  1.00131.50           O  
ATOM   2196  CB  PHE R 280     129.241 111.136 131.965  1.00131.50           C  
ATOM   2197  CG  PHE R 280     130.122 112.350 132.028  1.00131.50           C  
ATOM   2198  CD1 PHE R 280     131.301 112.401 131.305  1.00131.50           C  
ATOM   2199  CD2 PHE R 280     129.771 113.440 132.806  1.00131.50           C  
ATOM   2200  CE1 PHE R 280     132.115 113.517 131.355  1.00131.50           C  
ATOM   2201  CE2 PHE R 280     130.581 114.558 132.861  1.00131.50           C  
ATOM   2202  CZ  PHE R 280     131.754 114.596 132.135  1.00131.50           C  
ATOM   2203  N   SER R 281     126.928 109.172 130.973  1.00126.35           N  
ATOM   2204  CA  SER R 281     126.390 107.814 130.895  1.00126.35           C  
ATOM   2205  C   SER R 281     125.497 107.661 129.663  1.00126.35           C  
ATOM   2206  O   SER R 281     124.335 107.261 129.741  1.00126.35           O  
ATOM   2207  CB  SER R 281     125.638 107.471 132.175  1.00126.35           C  
ATOM   2208  OG  SER R 281     125.178 106.132 132.142  1.00126.35           O  
ATOM   2209  N   SER R 282     126.069 107.987 128.506  1.00125.95           N  
ATOM   2210  CA  SER R 282     125.352 107.894 127.242  1.00125.95           C  
ATOM   2211  C   SER R 282     126.249 107.282 126.172  1.00125.95           C  
ATOM   2212  O   SER R 282     127.282 107.865 125.816  1.00125.95           O  
ATOM   2213  CB  SER R 282     124.858 109.270 126.800  1.00125.95           C  
ATOM   2214  OG  SER R 282     124.239 109.206 125.528  1.00125.95           O  
ATOM   2215  N   PRO R 283     125.894 106.108 125.645  1.00124.06           N  
ATOM   2216  CA  PRO R 283     126.741 105.478 124.618  1.00124.06           C  
ATOM   2217  C   PRO R 283     126.885 106.299 123.349  1.00124.06           C  
ATOM   2218  O   PRO R 283     127.943 106.251 122.710  1.00124.06           O  
ATOM   2219  CB  PRO R 283     126.028 104.145 124.345  1.00124.06           C  
ATOM   2220  CG  PRO R 283     125.131 103.926 125.527  1.00124.06           C  
ATOM   2221  CD  PRO R 283     124.717 105.288 125.975  1.00124.06           C  
ATOM   2222  N   SER R 284     125.857 107.054 122.962  1.00127.60           N  
ATOM   2223  CA  SER R 284     125.844 107.730 121.672  1.00127.60           C  
ATOM   2224  C   SER R 284     126.620 109.040 121.658  1.00127.60           C  
ATOM   2225  O   SER R 284     126.898 109.562 120.572  1.00127.60           O  
ATOM   2226  CB  SER R 284     124.399 107.997 121.234  1.00127.60           C  
ATOM   2227  OG  SER R 284     124.364 108.762 120.042  1.00127.60           O  
ATOM   2228  N   PHE R 285     126.972 109.583 122.814  1.00132.71           N  
ATOM   2229  CA  PHE R 285     127.685 110.850 122.843  1.00132.71           C  
ATOM   2230  C   PHE R 285     129.181 110.633 122.655  1.00132.71           C  
ATOM   2231  O   PHE R 285     129.704 109.553 122.948  1.00132.71           O  
ATOM   2232  CB  PHE R 285     127.399 111.578 124.155  1.00132.71           C  
ATOM   2233  CG  PHE R 285     126.103 112.340 124.146  1.00132.71           C  
ATOM   2234  CD1 PHE R 285     125.739 113.096 123.045  1.00132.71           C  
ATOM   2235  CD2 PHE R 285     125.247 112.297 125.232  1.00132.71           C  
ATOM   2236  CE1 PHE R 285     124.549 113.795 123.027  1.00132.71           C  
ATOM   2237  CE2 PHE R 285     124.053 112.993 125.221  1.00132.71           C  
ATOM   2238  CZ  PHE R 285     123.704 113.744 124.116  1.00132.71           C  
ATOM   2239  N   PRO R 286     129.897 111.643 122.154  1.00137.55           N  
ATOM   2240  CA  PRO R 286     131.309 111.453 121.792  1.00137.55           C  
ATOM   2241  C   PRO R 286     132.174 111.064 122.982  1.00137.55           C  
ATOM   2242  O   PRO R 286     131.788 111.164 124.148  1.00137.55           O  
ATOM   2243  CB  PRO R 286     131.717 112.819 121.232  1.00137.55           C  
ATOM   2244  CG  PRO R 286     130.445 113.422 120.752  1.00137.55           C  
ATOM   2245  CD  PRO R 286     129.392 112.956 121.715  1.00137.55           C  
ATOM   2246  N   LYS R 287     133.383 110.613 122.656  1.00143.62           N  
ATOM   2247  CA  LYS R 287     134.361 110.141 123.621  1.00143.62           C  
ATOM   2248  C   LYS R 287     135.484 111.163 123.755  1.00143.62           C  
ATOM   2249  O   LYS R 287     135.784 111.914 122.823  1.00143.62           O  
ATOM   2250  CB  LYS R 287     134.928 108.777 123.202  1.00143.62           C  
ATOM   2251  CG  LYS R 287     135.772 108.074 124.256  1.00143.62           C  
ATOM   2252  CD  LYS R 287     134.964 107.765 125.504  1.00143.62           C  
ATOM   2253  CE  LYS R 287     135.674 106.746 126.380  1.00143.62           C  
ATOM   2254  NZ  LYS R 287     137.150 106.783 126.193  1.00143.62           N1+
ATOM   2255  N   PHE R 288     136.106 111.183 124.935  1.00147.21           N  
ATOM   2256  CA  PHE R 288     137.167 112.132 125.249  1.00147.21           C  
ATOM   2257  C   PHE R 288     138.448 111.413 125.655  1.00147.21           C  
ATOM   2258  O   PHE R 288     139.260 111.961 126.405  1.00147.21           O  
ATOM   2259  CB  PHE R 288     136.728 113.098 126.351  1.00147.21           C  
ATOM   2260  CG  PHE R 288     136.276 112.416 127.614  1.00147.21           C  
ATOM   2261  CD1 PHE R 288     134.985 111.929 127.735  1.00147.21           C  
ATOM   2262  CD2 PHE R 288     137.143 112.266 128.683  1.00147.21           C  
ATOM   2263  CE1 PHE R 288     134.570 111.302 128.895  1.00147.21           C  
ATOM   2264  CE2 PHE R 288     136.734 111.641 129.846  1.00147.21           C  
ATOM   2265  CZ  PHE R 288     135.446 111.159 129.951  1.00147.21           C  
ATOM   2266  N   TYR R 289     138.638 110.190 125.163  1.00147.76           N  
ATOM   2267  CA  TYR R 289     139.798 109.363 125.501  1.00147.76           C  
ATOM   2268  C   TYR R 289     139.910 109.142 127.007  1.00147.76           C  
ATOM   2269  O   TYR R 289     138.904 109.077 127.713  1.00147.76           O  
ATOM   2270  CB  TYR R 289     141.089 109.989 124.964  1.00147.76           C  
ATOM   2271  CG  TYR R 289     141.343 109.716 123.499  1.00147.76           C  
ATOM   2272  CD1 TYR R 289     140.617 110.372 122.513  1.00147.76           C  
ATOM   2273  CD2 TYR R 289     142.310 108.803 123.102  1.00147.76           C  
ATOM   2274  CE1 TYR R 289     140.848 110.125 121.172  1.00147.76           C  
ATOM   2275  CE2 TYR R 289     142.548 108.549 121.764  1.00147.76           C  
ATOM   2276  CZ  TYR R 289     141.814 109.212 120.804  1.00147.76           C  
ATOM   2277  OH  TYR R 289     142.048 108.962 119.471  1.00147.76           O  
TER   
CONECT    1    2    6
CONECT    2    1    3
CONECT    3    2    4
CONECT    4    3    5   10
CONECT    5    4    6
CONECT    6    1    5    7
CONECT    7    6    8    9
CONECT    8    7
CONECT    9    7
CONECT   10    4
END
