# Supplementary material for: Insights into the Activation Mechanism of HCA1, HCA2, and HCA3
Source: J Med Chem. 2025 Feb 12;68(4):4527–39. doi: 10.1021/acs.jmedchem.4c02567 (PMC11873900; doi:10.1021/acs.jmedchem.4c02567)
Supplement: Supplementary file 5 — jm4c02567_si_005.pdb [file jm4c02567_si_005.pdb]

ATOM      1  N   CYS R   6     116.564 144.064 161.204  1.00172.10           N  
ATOM      2  CA  CYS R   6     117.785 143.421 160.678  1.00172.10           C  
ATOM      3  C   CYS R   6     118.415 142.567 161.756  1.00172.10           C  
ATOM      4  O   CYS R   6     118.506 143.074 162.868  1.00172.10           O  
ATOM      5  CB  CYS R   6     118.708 144.478 160.146  1.00172.10           C  
ATOM      6  SG  CYS R   6     118.149 144.824 158.460  1.00172.10           S  
ATOM      7  N   CYS R   7     118.854 141.343 161.434  1.00171.65           N  
ATOM      8  CA  CYS R   7     119.270 140.461 162.555  1.00171.65           C  
ATOM      9  C   CYS R   7     120.664 139.886 162.425  1.00171.65           C  
ATOM     10  O   CYS R   7     121.239 139.966 161.353  1.00171.65           O  
ATOM     11  CB  CYS R   7     118.294 139.318 162.810  1.00171.65           C  
ATOM     12  SG  CYS R   7     118.237 138.739 164.539  1.00171.65           S  
ATOM     13  N   ARG R   8     121.160 139.383 163.540  1.00170.59           N  
ATOM     14  CA  ARG R   8     122.519 138.830 163.632  1.00170.59           C  
ATOM     15  C   ARG R   8     122.351 137.462 164.255  1.00170.59           C  
ATOM     16  O   ARG R   8     121.601 137.360 165.221  1.00170.59           O  
ATOM     17  CB  ARG R   8     123.290 139.686 164.629  1.00170.59           C  
ATOM     18  CG  ARG R   8     122.525 139.966 165.914  1.00170.59           C  
ATOM     19  CD  ARG R   8     123.406 140.583 166.982  1.00170.59           C  
ATOM     20  NE  ARG R   8     124.407 139.672 167.515  1.00170.59           N  
ATOM     21  CZ  ARG R   8     125.390 140.049 168.317  1.00170.59           C  
ATOM     22  NH1 ARG R   8     125.504 141.320 168.658  1.00170.59           N1+
ATOM     23  NH2 ARG R   8     126.265 139.164 168.760  1.00170.59           N  
ATOM     24  N   ILE R   9     123.059 136.465 163.769  1.00169.05           N  
ATOM     25  CA  ILE R   9     122.759 135.093 164.230  1.00169.05           C  
ATOM     26  C   ILE R   9     123.932 134.594 165.064  1.00169.05           C  
ATOM     27  O   ILE R   9     123.664 133.950 166.082  1.00169.05           O  
ATOM     28  CB  ILE R   9     122.438 134.267 162.974  1.00169.05           C  
ATOM     29  CG1 ILE R   9     121.263 134.870 162.204  1.00169.05           C  
ATOM     30  CG2 ILE R   9     122.215 132.805 163.308  1.00169.05           C  
ATOM     31  CD1 ILE R   9     120.084 135.206 163.064  1.00169.05           C  
ATOM     32  N   GLU R  10     125.167 134.895 164.663  1.00169.60           N  
ATOM     33  CA  GLU R  10     126.372 134.555 165.422  1.00169.60           C  
ATOM     34  C   GLU R  10     126.524 133.045 165.590  1.00169.60           C  
ATOM     35  O   GLU R  10     126.924 132.553 166.648  1.00169.60           O  
ATOM     36  CB  GLU R  10     126.390 135.260 166.781  1.00169.60           C  
ATOM     37  CG  GLU R  10     126.244 136.770 166.686  1.00169.60           C  
ATOM     38  CD  GLU R  10     127.557 137.466 166.386  1.00169.60           C  
ATOM     39  OE1 GLU R  10     128.571 136.767 166.174  1.00169.60           O  
ATOM     40  OE2 GLU R  10     127.575 138.714 166.354  1.00169.60           O1-
ATOM     41  N   GLY R  11     126.203 132.299 164.535  1.00167.39           N  
ATOM     42  CA  GLY R  11     126.415 130.868 164.533  1.00167.39           C  
ATOM     43  C   GLY R  11     127.562 130.475 163.626  1.00167.39           C  
ATOM     44  O   GLY R  11     127.456 130.577 162.400  1.00167.39           O  
ATOM     45  N   ASP R  12     128.666 130.022 164.215  1.00166.98           N  
ATOM     46  CA  ASP R  12     129.864 129.677 163.464  1.00166.98           C  
ATOM     47  C   ASP R  12     129.794 128.288 162.844  1.00166.98           C  
ATOM     48  O   ASP R  12     130.675 127.931 162.055  1.00166.98           O  
ATOM     49  CB  ASP R  12     131.097 129.784 164.364  1.00166.98           C  
ATOM     50  CG  ASP R  12     130.968 128.958 165.627  1.00166.98           C  
ATOM     51  OD1 ASP R  12     130.030 129.212 166.411  1.00166.98           O  
ATOM     52  OD2 ASP R  12     131.806 128.057 165.839  1.00166.98           O1-
ATOM     53  N   THR R  13     128.773 127.497 163.185  1.00165.46           N  
ATOM     54  CA  THR R  13     128.616 126.188 162.559  1.00165.46           C  
ATOM     55  C   THR R  13     128.312 126.314 161.071  1.00165.46           C  
ATOM     56  O   THR R  13     128.621 125.399 160.298  1.00165.46           O  
ATOM     57  CB  THR R  13     127.517 125.392 163.267  1.00165.46           C  
ATOM     58  CG2 THR R  13     126.168 126.088 163.137  1.00165.46           C  
ATOM     59  OG1 THR R  13     127.433 124.078 162.703  1.00165.46           O  
ATOM     60  N   ILE R  14     127.710 127.429 160.653  1.00164.06           N  
ATOM     61  CA  ILE R  14     127.438 127.644 159.236  1.00164.06           C  
ATOM     62  C   ILE R  14     128.731 127.904 158.475  1.00164.06           C  
ATOM     63  O   ILE R  14     128.951 127.355 157.389  1.00164.06           O  
ATOM     64  CB  ILE R  14     126.432 128.794 159.058  1.00164.06           C  
ATOM     65  CG1 ILE R  14     125.097 128.440 159.717  1.00164.06           C  
ATOM     66  CG2 ILE R  14     126.236 129.112 157.585  1.00164.06           C  
ATOM     67  CD1 ILE R  14     124.145 129.608 159.832  1.00164.06           C  
ATOM     68  N   SER R  15     129.615 128.733 159.034  1.00164.53           N  
ATOM     69  CA  SER R  15     130.835 129.127 158.341  1.00164.53           C  
ATOM     70  C   SER R  15     131.866 128.008 158.262  1.00164.53           C  
ATOM     71  O   SER R  15     132.866 128.163 157.552  1.00164.53           O  
ATOM     72  CB  SER R  15     131.453 130.347 159.024  1.00164.53           C  
ATOM     73  OG  SER R  15     132.655 130.736 158.384  1.00164.53           O  
ATOM     74  N   GLN R  16     131.658 126.895 158.968  1.00164.61           N  
ATOM     75  CA  GLN R  16     132.595 125.781 158.939  1.00164.61           C  
ATOM     76  C   GLN R  16     132.101 124.599 158.118  1.00164.61           C  
ATOM     77  O   GLN R  16     132.912 123.739 157.755  1.00164.61           O  
ATOM     78  CB  GLN R  16     132.906 125.307 160.366  1.00164.61           C  
ATOM     79  CG  GLN R  16     131.715 124.704 161.092  1.00164.61           C  
ATOM     80  CD  GLN R  16     132.042 124.300 162.515  1.00164.61           C  
ATOM     81  NE2 GLN R  16     131.037 123.821 163.240  1.00164.61           N  
ATOM     82  OE1 GLN R  16     133.183 124.416 162.961  1.00164.61           O  
ATOM     83  N   VAL R  17     130.809 124.531 157.811  1.00162.31           N  
ATOM     84  CA  VAL R  17     130.231 123.444 157.034  1.00162.31           C  
ATOM     85  C   VAL R  17     129.909 123.895 155.613  1.00162.31           C  
ATOM     86  O   VAL R  17     130.026 123.119 154.663  1.00162.31           O  
ATOM     87  CB  VAL R  17     128.976 122.875 157.736  1.00162.31           C  
ATOM     88  CG1 VAL R  17     128.292 121.826 156.872  1.00162.31           C  
ATOM     89  CG2 VAL R  17     129.346 122.295 159.091  1.00162.31           C  
ATOM     90  N   MET R  18     129.509 125.154 155.451  1.00160.60           N  
ATOM     91  CA  MET R  18     129.174 125.666 154.123  1.00160.60           C  
ATOM     92  C   MET R  18     130.356 125.663 153.158  1.00160.60           C  
ATOM     93  O   MET R  18     130.183 125.197 152.018  1.00160.60           O  
ATOM     94  CB  MET R  18     128.568 127.069 154.251  1.00160.60           C  
ATOM     95  CG  MET R  18     128.072 127.649 152.946  1.00160.60           C  
ATOM     96  SD  MET R  18     126.718 126.680 152.270  1.00160.60           S  
ATOM     97  CE  MET R  18     125.421 127.134 153.411  1.00160.60           C  
ATOM     98  N   PRO R  19     131.542 126.164 153.507  1.00159.61           N  
ATOM     99  CA  PRO R  19     132.655 126.179 152.540  1.00159.61           C  
ATOM    100  C   PRO R  19     133.007 124.789 152.029  1.00159.61           C  
ATOM    101  O   PRO R  19     133.308 124.640 150.835  1.00159.61           O  
ATOM    102  CB  PRO R  19     133.810 126.803 153.337  1.00159.61           C  
ATOM    103  CG  PRO R  19     133.132 127.672 154.319  1.00159.61           C  
ATOM    104  CD  PRO R  19     131.890 126.932 154.720  1.00159.61           C  
ATOM    105  N   PRO R  20     132.990 123.743 152.871  1.00158.47           N  
ATOM    106  CA  PRO R  20     133.154 122.392 152.306  1.00158.47           C  
ATOM    107  C   PRO R  20     132.098 122.031 151.278  1.00158.47           C  
ATOM    108  O   PRO R  20     132.407 121.319 150.312  1.00158.47           O  
ATOM    109  CB  PRO R  20     133.074 121.487 153.542  1.00158.47           C  
ATOM    110  CG  PRO R  20     133.608 122.320 154.624  1.00158.47           C  
ATOM    111  CD  PRO R  20     133.101 123.704 154.343  1.00158.47           C  
ATOM    112  N   LEU R  21     130.861 122.499 151.448  1.00156.10           N  
ATOM    113  CA  LEU R  21     129.812 122.186 150.482  1.00156.10           C  
ATOM    114  C   LEU R  21     130.052 122.902 149.159  1.00156.10           C  
ATOM    115  O   LEU R  21     129.902 122.309 148.084  1.00156.10           O  
ATOM    116  CB  LEU R  21     128.446 122.557 151.058  1.00156.10           C  
ATOM    117  CG  LEU R  21     127.862 121.578 152.078  1.00156.10           C  
ATOM    118  CD1 LEU R  21     126.519 122.074 152.590  1.00156.10           C  
ATOM    119  CD2 LEU R  21     127.733 120.188 151.479  1.00156.10           C  
ATOM    120  N   LEU R  22     130.426 124.184 149.214  1.00156.17           N  
ATOM    121  CA  LEU R  22     130.615 124.959 147.992  1.00156.17           C  
ATOM    122  C   LEU R  22     131.908 124.614 147.265  1.00156.17           C  
ATOM    123  O   LEU R  22     131.917 124.597 146.029  1.00156.17           O  
ATOM    124  CB  LEU R  22     130.589 126.455 148.311  1.00156.17           C  
ATOM    125  CG  LEU R  22     129.262 127.174 148.059  1.00156.17           C  
ATOM    126  CD1 LEU R  22     128.215 126.747 149.070  1.00156.17           C  
ATOM    127  CD2 LEU R  22     129.459 128.682 148.086  1.00156.17           C  
ATOM    128  N   ILE R  23     132.995 124.349 147.991  1.00155.41           N  
ATOM    129  CA  ILE R  23     134.262 124.037 147.337  1.00155.41           C  
ATOM    130  C   ILE R  23     134.167 122.726 146.567  1.00155.41           C  
ATOM    131  O   ILE R  23     134.640 122.629 145.429  1.00155.41           O  
ATOM    132  CB  ILE R  23     135.405 124.010 148.369  1.00155.41           C  
ATOM    133  CG1 ILE R  23     135.649 125.413 148.928  1.00155.41           C  
ATOM    134  CG2 ILE R  23     136.677 123.460 147.745  1.00155.41           C  
ATOM    135  CD1 ILE R  23     136.705 125.461 150.012  1.00155.41           C  
ATOM    136  N   VAL R  24     133.553 121.705 147.168  1.00153.74           N  
ATOM    137  CA  VAL R  24     133.387 120.425 146.479  1.00153.74           C  
ATOM    138  C   VAL R  24     132.520 120.598 145.239  1.00153.74           C  
ATOM    139  O   VAL R  24     132.805 120.027 144.178  1.00153.74           O  
ATOM    140  CB  VAL R  24     132.804 119.373 147.441  1.00153.74           C  
ATOM    141  CG1 VAL R  24     132.403 118.116 146.684  1.00153.74           C  
ATOM    142  CG2 VAL R  24     133.813 119.039 148.529  1.00153.74           C  
ATOM    143  N   ALA R  25     131.450 121.389 145.349  1.00152.63           N  
ATOM    144  CA  ALA R  25     130.583 121.635 144.201  1.00152.63           C  
ATOM    145  C   ALA R  25     131.335 122.349 143.085  1.00152.63           C  
ATOM    146  O   ALA R  25     131.153 122.042 141.902  1.00152.63           O  
ATOM    147  CB  ALA R  25     129.360 122.443 144.633  1.00152.63           C  
ATOM    148  N   PHE R  26     132.180 123.318 143.444  1.00153.43           N  
ATOM    149  CA  PHE R  26     132.918 124.062 142.428  1.00153.43           C  
ATOM    150  C   PHE R  26     134.029 123.225 141.806  1.00153.43           C  
ATOM    151  O   PHE R  26     134.209 123.234 140.584  1.00153.43           O  
ATOM    152  CB  PHE R  26     133.496 125.343 143.027  1.00153.43           C  
ATOM    153  CG  PHE R  26     134.239 126.190 142.036  1.00153.43           C  
ATOM    154  CD1 PHE R  26     133.553 126.954 141.106  1.00153.43           C  
ATOM    155  CD2 PHE R  26     135.624 126.212 142.024  1.00153.43           C  
ATOM    156  CE1 PHE R  26     134.236 127.730 140.189  1.00153.43           C  
ATOM    157  CE2 PHE R  26     136.311 126.986 141.110  1.00153.43           C  
ATOM    158  CZ  PHE R  26     135.616 127.745 140.191  1.00153.43           C  
ATOM    159  N   VAL R  27     134.791 122.499 142.632  1.00152.88           N  
ATOM    160  CA  VAL R  27     136.005 121.853 142.144  1.00152.88           C  
ATOM    161  C   VAL R  27     135.685 120.748 141.142  1.00152.88           C  
ATOM    162  O   VAL R  27     136.440 120.535 140.187  1.00152.88           O  
ATOM    163  CB  VAL R  27     136.848 121.329 143.325  1.00152.88           C  
ATOM    164  CG1 VAL R  27     136.150 120.176 144.035  1.00152.88           C  
ATOM    165  CG2 VAL R  27     138.234 120.916 142.851  1.00152.88           C  
ATOM    166  N   LEU R  28     134.575 120.033 141.331  1.00150.35           N  
ATOM    167  CA  LEU R  28     134.210 118.937 140.447  1.00150.35           C  
ATOM    168  C   LEU R  28     132.979 119.204 139.593  1.00150.35           C  
ATOM    169  O   LEU R  28     132.771 118.486 138.610  1.00150.35           O  
ATOM    170  CB  LEU R  28     133.986 117.647 141.254  1.00150.35           C  
ATOM    171  CG  LEU R  28     135.129 116.631 141.272  1.00150.35           C  
ATOM    172  CD1 LEU R  28     136.406 117.254 141.819  1.00150.35           C  
ATOM    173  CD2 LEU R  28     134.743 115.402 142.081  1.00150.35           C  
ATOM    174  N   GLY R  29     132.167 120.204 139.930  1.00147.55           N  
ATOM    175  CA  GLY R  29     131.004 120.529 139.124  1.00147.55           C  
ATOM    176  C   GLY R  29     131.260 121.462 137.962  1.00147.55           C  
ATOM    177  O   GLY R  29     130.330 121.756 137.207  1.00147.55           O  
ATOM    178  N   ALA R  30     132.498 121.935 137.800  1.00145.70           N  
ATOM    179  CA  ALA R  30     132.829 122.871 136.737  1.00145.70           C  
ATOM    180  C   ALA R  30     133.519 122.229 135.544  1.00145.70           C  
ATOM    181  O   ALA R  30     133.154 122.539 134.406  1.00145.70           O  
ATOM    182  CB  ALA R  30     133.722 123.998 137.277  1.00145.70           C  
ATOM    183  N   LEU R  31     134.500 121.352 135.768  1.00144.75           N  
ATOM    184  CA  LEU R  31     135.164 120.701 134.642  1.00144.75           C  
ATOM    185  C   LEU R  31     134.241 119.689 133.975  1.00144.75           C  
ATOM    186  O   LEU R  31     134.324 119.469 132.762  1.00144.75           O  
ATOM    187  CB  LEU R  31     136.465 120.031 135.094  1.00144.75           C  
ATOM    188  CG  LEU R  31     136.427 118.739 135.917  1.00144.75           C  
ATOM    189  CD1 LEU R  31     137.795 118.078 135.907  1.00144.75           C  
ATOM    190  CD2 LEU R  31     135.985 119.001 137.341  1.00144.75           C  
ATOM    191  N   GLY R  32     133.358 119.062 134.752  1.00141.83           N  
ATOM    192  CA  GLY R  32     132.390 118.136 134.199  1.00141.83           C  
ATOM    193  C   GLY R  32     131.484 118.812 133.191  1.00141.83           C  
ATOM    194  O   GLY R  32     131.237 118.278 132.105  1.00141.83           O  
ATOM    195  N   ASN R  33     130.981 119.996 133.544  1.00140.14           N  
ATOM    196  CA  ASN R  33     130.234 120.793 132.579  1.00140.14           C  
ATOM    197  C   ASN R  33     131.142 121.323 131.479  1.00140.14           C  
ATOM    198  O   ASN R  33     130.700 121.494 130.337  1.00140.14           O  
ATOM    199  CB  ASN R  33     129.521 121.945 133.286  1.00140.14           C  
ATOM    200  CG  ASN R  33     128.232 121.508 133.956  1.00140.14           C  
ATOM    201  ND2 ASN R  33     128.047 121.914 135.205  1.00140.14           N  
ATOM    202  OD1 ASN R  33     127.416 120.810 133.356  1.00140.14           O  
ATOM    203  N   GLY R  34     132.409 121.591 131.800  1.00141.06           N  
ATOM    204  CA  GLY R  34     133.336 122.060 130.783  1.00141.06           C  
ATOM    205  C   GLY R  34     133.586 121.032 129.698  1.00141.06           C  
ATOM    206  O   GLY R  34     133.677 121.374 128.516  1.00141.06           O  
ATOM    207  N   VAL R  35     133.704 119.758 130.082  1.00140.79           N  
ATOM    208  CA  VAL R  35     133.887 118.696 129.094  1.00140.79           C  
ATOM    209  C   VAL R  35     132.654 118.575 128.210  1.00140.79           C  
ATOM    210  O   VAL R  35     132.759 118.373 126.993  1.00140.79           O  
ATOM    211  CB  VAL R  35     134.220 117.365 129.793  1.00140.79           C  
ATOM    212  CG1 VAL R  35     134.306 116.236 128.778  1.00140.79           C  
ATOM    213  CG2 VAL R  35     135.523 117.482 130.564  1.00140.79           C  
ATOM    214  N   ALA R  36     131.464 118.694 128.806  1.00138.27           N  
ATOM    215  CA  ALA R  36     130.230 118.582 128.035  1.00138.27           C  
ATOM    216  C   ALA R  36     130.130 119.683 126.984  1.00138.27           C  
ATOM    217  O   ALA R  36     129.707 119.429 125.850  1.00138.27           O  
ATOM    218  CB  ALA R  36     129.024 118.616 128.970  1.00138.27           C  
ATOM    219  N   LEU R  37     130.506 120.913 127.344  1.00138.93           N  
ATOM    220  CA  LEU R  37     130.514 121.996 126.366  1.00138.93           C  
ATOM    221  C   LEU R  37     131.541 121.746 125.267  1.00138.93           C  
ATOM    222  O   LEU R  37     131.303 122.079 124.102  1.00138.93           O  
ATOM    223  CB  LEU R  37     130.782 123.336 127.052  1.00138.93           C  
ATOM    224  CG  LEU R  37     129.584 124.130 127.581  1.00138.93           C  
ATOM    225  CD1 LEU R  37     128.688 124.548 126.426  1.00138.93           C  
ATOM    226  CD2 LEU R  37     128.792 123.356 128.619  1.00138.93           C  
ATOM    227  N   CYS R  38     132.693 121.172 125.621  1.00141.41           N  
ATOM    228  CA  CYS R  38     133.707 120.878 124.615  1.00141.41           C  
ATOM    229  C   CYS R  38     133.211 119.857 123.599  1.00141.41           C  
ATOM    230  O   CYS R  38     133.496 119.986 122.403  1.00141.41           O  
ATOM    231  CB  CYS R  38     134.990 120.381 125.284  1.00141.41           C  
ATOM    232  SG  CYS R  38     135.857 121.622 126.272  1.00141.41           S  
ATOM    233  N   GLY R  39     132.467 118.844 124.049  1.00138.73           N  
ATOM    234  CA  GLY R  39     132.030 117.789 123.153  1.00138.73           C  
ATOM    235  C   GLY R  39     130.859 118.145 122.264  1.00138.73           C  
ATOM    236  O   GLY R  39     130.732 117.581 121.173  1.00138.73           O  
ATOM    237  N   PHE R  40     130.000 119.063 122.696  1.00134.47           N  
ATOM    238  CA  PHE R  40     128.818 119.417 121.921  1.00134.47           C  
ATOM    239  C   PHE R  40     129.133 120.208 120.660  1.00134.47           C  
ATOM    240  O   PHE R  40     128.430 120.043 119.658  1.00134.47           O  
ATOM    241  CB  PHE R  40     127.832 120.210 122.785  1.00134.47           C  
ATOM    242  CG  PHE R  40     126.920 119.347 123.606  1.00134.47           C  
ATOM    243  CD1 PHE R  40     125.751 119.863 124.137  1.00134.47           C  
ATOM    244  CD2 PHE R  40     127.213 118.013 123.827  1.00134.47           C  
ATOM    245  CE1 PHE R  40     124.905 119.072 124.887  1.00134.47           C  
ATOM    246  CE2 PHE R  40     126.368 117.219 124.570  1.00134.47           C  
ATOM    247  CZ  PHE R  40     125.214 117.748 125.104  1.00134.47           C  
ATOM    248  N   CYS R  41     130.167 121.044 120.673  1.00139.07           N  
ATOM    249  CA  CYS R  41     130.495 121.873 119.520  1.00139.07           C  
ATOM    250  C   CYS R  41     131.773 121.432 118.826  1.00139.07           C  
ATOM    251  O   CYS R  41     131.801 121.340 117.591  1.00139.07           O  
ATOM    252  CB  CYS R  41     130.609 123.346 119.949  1.00139.07           C  
ATOM    253  SG  CYS R  41     131.881 123.661 121.191  1.00139.07           S  
ATOM    254  N   PHE R  42     132.835 121.153 119.582  1.00141.13           N  
ATOM    255  CA  PHE R  42     134.094 120.743 118.970  1.00141.13           C  
ATOM    256  C   PHE R  42     134.074 119.288 118.518  1.00141.13           C  
ATOM    257  O   PHE R  42     134.824 118.917 117.607  1.00141.13           O  
ATOM    258  CB  PHE R  42     135.253 120.966 119.942  1.00141.13           C  
ATOM    259  CG  PHE R  42     135.610 122.411 120.144  1.00141.13           C  
ATOM    260  CD1 PHE R  42     135.141 123.384 119.274  1.00141.13           C  
ATOM    261  CD2 PHE R  42     136.410 122.799 121.205  1.00141.13           C  
ATOM    262  CE1 PHE R  42     135.468 124.715 119.460  1.00141.13           C  
ATOM    263  CE2 PHE R  42     136.739 124.127 121.395  1.00141.13           C  
ATOM    264  CZ  PHE R  42     136.267 125.085 120.522  1.00141.13           C  
ATOM    265  N   HIS R  43     133.235 118.450 119.131  1.00138.69           N  
ATOM    266  CA  HIS R  43     133.231 117.023 118.849  1.00138.69           C  
ATOM    267  C   HIS R  43     131.986 116.528 118.126  1.00138.69           C  
ATOM    268  O   HIS R  43     131.972 115.370 117.692  1.00138.69           O  
ATOM    269  CB  HIS R  43     133.391 116.217 120.149  1.00138.69           C  
ATOM    270  CG  HIS R  43     134.749 116.327 120.769  1.00138.69           C  
ATOM    271  CD2 HIS R  43     135.629 115.378 121.166  1.00138.69           C  
ATOM    272  ND1 HIS R  43     135.342 117.540 121.051  1.00138.69           N  
ATOM    273  CE1 HIS R  43     136.528 117.331 121.593  1.00138.69           C  
ATOM    274  NE2 HIS R  43     136.727 116.029 121.673  1.00138.69           N  
ATOM    275  N   MET R  44     130.952 117.352 117.982  1.00135.14           N  
ATOM    276  CA  MET R  44     129.718 116.950 117.321  1.00135.14           C  
ATOM    277  C   MET R  44     129.604 117.666 115.981  1.00135.14           C  
ATOM    278  O   MET R  44     129.817 118.881 115.900  1.00135.14           O  
ATOM    279  CB  MET R  44     128.502 117.250 118.196  1.00135.14           C  
ATOM    280  CG  MET R  44     127.190 116.746 117.619  1.00135.14           C  
ATOM    281  SD  MET R  44     125.785 117.106 118.683  1.00135.14           S  
ATOM    282  CE  MET R  44     126.076 115.953 120.020  1.00135.14           C  
ATOM    283  N   LYS R  45     129.269 116.911 114.934  1.00127.92           N  
ATOM    284  CA  LYS R  45     129.256 117.461 113.585  1.00127.92           C  
ATOM    285  C   LYS R  45     127.926 118.126 113.246  1.00127.92           C  
ATOM    286  O   LYS R  45     127.901 119.133 112.530  1.00127.92           O  
ATOM    287  CB  LYS R  45     129.574 116.359 112.573  1.00127.92           C  
ATOM    288  CG  LYS R  45     130.841 115.577 112.888  1.00127.92           C  
ATOM    289  CD  LYS R  45     132.064 116.484 112.925  1.00127.92           C  
ATOM    290  CE  LYS R  45     133.227 115.873 112.162  1.00127.92           C  
ATOM    291  NZ  LYS R  45     133.447 114.446 112.527  1.00127.92           N1+
ATOM    292  N   THR R  46     126.816 117.586 113.741  1.00127.84           N  
ATOM    293  CA  THR R  46     125.491 118.030 113.335  1.00127.84           C  
ATOM    294  C   THR R  46     124.680 118.437 114.558  1.00127.84           C  
ATOM    295  O   THR R  46     124.746 117.802 115.614  1.00127.84           O  
ATOM    296  CB  THR R  46     124.757 116.930 112.553  1.00127.84           C  
ATOM    297  CG2 THR R  46     123.380 117.404 112.097  1.00127.84           C  
ATOM    298  OG1 THR R  46     125.529 116.568 111.402  1.00127.84           O  
ATOM    299  N   TRP R  47     123.908 119.514 114.404  1.00126.42           N  
ATOM    300  CA  TRP R  47     123.009 120.008 115.447  1.00126.42           C  
ATOM    301  C   TRP R  47     121.577 119.690 115.032  1.00126.42           C  
ATOM    302  O   TRP R  47     120.891 120.533 114.447  1.00126.42           O  
ATOM    303  CB  TRP R  47     123.184 121.508 115.679  1.00126.42           C  
ATOM    304  CG  TRP R  47     124.482 121.895 116.301  1.00126.42           C  
ATOM    305  CD1 TRP R  47     125.598 122.335 115.652  1.00126.42           C  
ATOM    306  CD2 TRP R  47     124.796 121.906 117.699  1.00126.42           C  
ATOM    307  CE2 TRP R  47     126.127 122.352 117.822  1.00126.42           C  
ATOM    308  CE3 TRP R  47     124.085 121.575 118.854  1.00126.42           C  
ATOM    309  NE1 TRP R  47     126.594 122.607 116.560  1.00126.42           N  
ATOM    310  CZ2 TRP R  47     126.758 122.476 119.054  1.00126.42           C  
ATOM    311  CZ3 TRP R  47     124.715 121.698 120.079  1.00126.42           C  
ATOM    312  CH2 TRP R  47     126.039 122.144 120.169  1.00126.42           C  
ATOM    313  N   LYS R  48     121.133 118.473 115.321  1.00116.70           N  
ATOM    314  CA  LYS R  48     119.732 118.121 115.177  1.00116.70           C  
ATOM    315  C   LYS R  48     118.991 118.449 116.471  1.00116.70           C  
ATOM    316  O   LYS R  48     119.605 118.570 117.536  1.00116.70           O  
ATOM    317  CB  LYS R  48     119.606 116.648 114.797  1.00116.70           C  
ATOM    318  CG  LYS R  48     120.100 115.678 115.855  1.00116.70           C  
ATOM    319  CD  LYS R  48     119.912 114.239 115.397  1.00116.70           C  
ATOM    320  CE  LYS R  48     120.906 113.861 114.314  1.00116.70           C  
ATOM    321  NZ  LYS R  48     120.809 112.420 113.956  1.00116.70           N1+
ATOM    322  N   PRO R  49     117.668 118.616 116.411  1.00112.30           N  
ATOM    323  CA  PRO R  49     116.917 118.948 117.626  1.00112.30           C  
ATOM    324  C   PRO R  49     117.067 117.872 118.690  1.00112.30           C  
ATOM    325  O   PRO R  49     117.516 116.755 118.417  1.00112.30           O  
ATOM    326  CB  PRO R  49     115.470 119.057 117.134  1.00112.30           C  
ATOM    327  CG  PRO R  49     115.579 119.336 115.680  1.00112.30           C  
ATOM    328  CD  PRO R  49     116.807 118.612 115.217  1.00112.30           C  
ATOM    329  N   SER R  50     116.692 118.236 119.917  1.00108.17           N  
ATOM    330  CA  SER R  50     116.899 117.491 121.160  1.00108.17           C  
ATOM    331  C   SER R  50     118.348 117.548 121.622  1.00108.17           C  
ATOM    332  O   SER R  50     118.656 117.065 122.719  1.00108.17           O  
ATOM    333  CB  SER R  50     116.455 116.025 121.063  1.00108.17           C  
ATOM    334  OG  SER R  50     117.485 115.222 120.514  1.00108.17           O  
ATOM    335  N   THR R  51     119.249 118.128 120.829  1.00114.65           N  
ATOM    336  CA  THR R  51     120.603 118.440 121.260  1.00114.65           C  
ATOM    337  C   THR R  51     120.760 119.886 121.697  1.00114.65           C  
ATOM    338  O   THR R  51     121.546 120.167 122.605  1.00114.65           O  
ATOM    339  CB  THR R  51     121.603 118.145 120.135  1.00114.65           C  
ATOM    340  CG2 THR R  51     123.029 118.333 120.621  1.00114.65           C  
ATOM    341  OG1 THR R  51     121.440 116.795 119.691  1.00114.65           O  
ATOM    342  N   VAL R  52     120.018 120.803 121.073  1.00114.59           N  
ATOM    343  CA  VAL R  52     120.046 122.200 121.487  1.00114.59           C  
ATOM    344  C   VAL R  52     119.578 122.339 122.929  1.00114.59           C  
ATOM    345  O   VAL R  52     120.188 123.061 123.727  1.00114.59           O  
ATOM    346  CB  VAL R  52     119.196 123.052 120.528  1.00114.59           C  
ATOM    347  CG1 VAL R  52     119.146 124.494 120.998  1.00114.59           C  
ATOM    348  CG2 VAL R  52     119.746 122.963 119.115  1.00114.59           C  
ATOM    349  N   TYR R  53     118.490 121.651 123.291  1.00110.20           N  
ATOM    350  CA  TYR R  53     118.010 121.703 124.668  1.00110.20           C  
ATOM    351  C   TYR R  53     119.042 121.134 125.633  1.00110.20           C  
ATOM    352  O   TYR R  53     119.253 121.684 126.719  1.00110.20           O  
ATOM    353  CB  TYR R  53     116.689 120.950 124.801  1.00110.20           C  
ATOM    354  CG  TYR R  53     115.710 121.177 123.673  1.00110.20           C  
ATOM    355  CD1 TYR R  53     115.216 122.446 123.400  1.00110.20           C  
ATOM    356  CD2 TYR R  53     115.260 120.119 122.899  1.00110.20           C  
ATOM    357  CE1 TYR R  53     114.314 122.653 122.375  1.00110.20           C  
ATOM    358  CE2 TYR R  53     114.358 120.318 121.872  1.00110.20           C  
ATOM    359  CZ  TYR R  53     113.888 121.586 121.617  1.00110.20           C  
ATOM    360  OH  TYR R  53     112.988 121.785 120.594  1.00110.20           O  
ATOM    361  N   LEU R  54     119.692 120.033 125.258  1.00115.09           N  
ATOM    362  CA  LEU R  54     120.774 119.490 126.067  1.00115.09           C  
ATOM    363  C   LEU R  54     121.981 120.416 126.120  1.00115.09           C  
ATOM    364  O   LEU R  54     122.692 120.424 127.130  1.00115.09           O  
ATOM    365  CB  LEU R  54     121.201 118.125 125.523  1.00115.09           C  
ATOM    366  CG  LEU R  54     120.336 116.941 125.957  1.00115.09           C  
ATOM    367  CD1 LEU R  54     120.876 115.644 125.380  1.00115.09           C  
ATOM    368  CD2 LEU R  54     120.247 116.868 127.471  1.00115.09           C  
ATOM    369  N   PHE R  55     122.222 121.191 125.066  1.00120.36           N  
ATOM    370  CA  PHE R  55     123.300 122.169 125.057  1.00120.36           C  
ATOM    371  C   PHE R  55     123.035 123.336 125.991  1.00120.36           C  
ATOM    372  O   PHE R  55     123.954 123.788 126.683  1.00120.36           O  
ATOM    373  CB  PHE R  55     123.521 122.682 123.630  1.00120.36           C  
ATOM    374  CG  PHE R  55     124.404 123.893 123.547  1.00120.36           C  
ATOM    375  CD1 PHE R  55     125.780 123.773 123.638  1.00120.36           C  
ATOM    376  CD2 PHE R  55     123.858 125.152 123.357  1.00120.36           C  
ATOM    377  CE1 PHE R  55     126.593 124.885 123.557  1.00120.36           C  
ATOM    378  CE2 PHE R  55     124.667 126.269 123.275  1.00120.36           C  
ATOM    379  CZ  PHE R  55     126.036 126.135 123.374  1.00120.36           C  
ATOM    380  N   ASN R  56     121.797 123.828 126.035  1.00118.14           N  
ATOM    381  CA  ASN R  56     121.448 124.948 126.893  1.00118.14           C  
ATOM    382  C   ASN R  56     121.292 124.549 128.353  1.00118.14           C  
ATOM    383  O   ASN R  56     121.368 125.420 129.227  1.00118.14           O  
ATOM    384  CB  ASN R  56     120.157 125.595 126.393  1.00118.14           C  
ATOM    385  CG  ASN R  56     120.268 126.069 124.964  1.00118.14           C  
ATOM    386  ND2 ASN R  56     121.303 126.848 124.679  1.00118.14           N  
ATOM    387  OD1 ASN R  56     119.437 125.736 124.124  1.00118.14           O  
ATOM    388  N   LEU R  57     121.078 123.268 128.639  1.00119.90           N  
ATOM    389  CA  LEU R  57     121.020 122.802 130.017  1.00119.90           C  
ATOM    390  C   LEU R  57     122.381 122.839 130.693  1.00119.90           C  
ATOM    391  O   LEU R  57     122.469 123.180 131.878  1.00119.90           O  
ATOM    392  CB  LEU R  57     120.460 121.379 130.075  1.00119.90           C  
ATOM    393  CG  LEU R  57     120.316 120.764 131.468  1.00119.90           C  
ATOM    394  CD1 LEU R  57     119.317 121.549 132.298  1.00119.90           C  
ATOM    395  CD2 LEU R  57     119.913 119.303 131.373  1.00119.90           C  
ATOM    396  N   ALA R  58     123.445 122.495 129.968  1.00127.19           N  
ATOM    397  CA  ALA R  58     124.793 122.580 130.510  1.00127.19           C  
ATOM    398  C   ALA R  58     125.333 124.002 130.528  1.00127.19           C  
ATOM    399  O   ALA R  58     126.227 124.297 131.328  1.00127.19           O  
ATOM    400  CB  ALA R  58     125.737 121.679 129.713  1.00127.19           C  
ATOM    401  N   VAL R  59     124.815 124.884 129.679  1.00126.80           N  
ATOM    402  CA  VAL R  59     125.214 126.289 129.698  1.00126.80           C  
ATOM    403  C   VAL R  59     124.668 126.996 130.927  1.00126.80           C  
ATOM    404  O   VAL R  59     125.384 127.748 131.595  1.00126.80           O  
ATOM    405  CB  VAL R  59     124.761 126.982 128.395  1.00126.80           C  
ATOM    406  CG1 VAL R  59     124.828 128.491 128.541  1.00126.80           C  
ATOM    407  CG2 VAL R  59     125.624 126.524 127.232  1.00126.80           C  
ATOM    408  N   ALA R  60     123.394 126.764 131.249  1.00128.95           N  
ATOM    409  CA  ALA R  60     122.827 127.324 132.470  1.00128.95           C  
ATOM    410  C   ALA R  60     123.507 126.754 133.707  1.00128.95           C  
ATOM    411  O   ALA R  60     123.630 127.446 134.724  1.00128.95           O  
ATOM    412  CB  ALA R  60     121.321 127.062 132.524  1.00128.95           C  
ATOM    413  N   ASP R  61     123.947 125.497 133.642  1.00133.23           N  
ATOM    414  CA  ASP R  61     124.689 124.910 134.751  1.00133.23           C  
ATOM    415  C   ASP R  61     126.117 125.435 134.812  1.00133.23           C  
ATOM    416  O   ASP R  61     126.667 125.616 135.904  1.00133.23           O  
ATOM    417  CB  ASP R  61     124.687 123.387 134.633  1.00133.23           C  
ATOM    418  CG  ASP R  61     123.326 122.784 134.909  1.00133.23           C  
ATOM    419  OD1 ASP R  61     122.483 123.476 135.517  1.00133.23           O  
ATOM    420  OD2 ASP R  61     123.101 121.622 134.514  1.00133.23           O1-
ATOM    421  N   PHE R  62     126.734 125.677 133.652  1.00136.67           N  
ATOM    422  CA  PHE R  62     128.100 126.189 133.629  1.00136.67           C  
ATOM    423  C   PHE R  62     128.185 127.574 134.255  1.00136.67           C  
ATOM    424  O   PHE R  62     129.078 127.842 135.065  1.00136.67           O  
ATOM    425  CB  PHE R  62     128.626 126.207 132.191  1.00136.67           C  
ATOM    426  CG  PHE R  62     129.983 126.839 132.039  1.00136.67           C  
ATOM    427  CD1 PHE R  62     131.129 126.065 132.100  1.00136.67           C  
ATOM    428  CD2 PHE R  62     130.112 128.200 131.804  1.00136.67           C  
ATOM    429  CE1 PHE R  62     132.375 126.637 131.955  1.00136.67           C  
ATOM    430  CE2 PHE R  62     131.358 128.777 131.659  1.00136.67           C  
ATOM    431  CZ  PHE R  62     132.490 127.993 131.733  1.00136.67           C  
ATOM    432  N   LEU R  63     127.261 128.466 133.893  1.00136.29           N  
ATOM    433  CA  LEU R  63     127.298 129.824 134.424  1.00136.29           C  
ATOM    434  C   LEU R  63     126.980 129.856 135.914  1.00136.29           C  
ATOM    435  O   LEU R  63     127.431 130.765 136.620  1.00136.29           O  
ATOM    436  CB  LEU R  63     126.329 130.717 133.654  1.00136.29           C  
ATOM    437  CG  LEU R  63     126.441 130.774 132.131  1.00136.29           C  
ATOM    438  CD1 LEU R  63     125.545 131.871 131.582  1.00136.29           C  
ATOM    439  CD2 LEU R  63     127.879 130.990 131.698  1.00136.29           C  
ATOM    440  N   LEU R  64     126.203 128.888 136.408  1.00139.97           N  
ATOM    441  CA  LEU R  64     125.923 128.830 137.839  1.00139.97           C  
ATOM    442  C   LEU R  64     127.194 128.554 138.633  1.00139.97           C  
ATOM    443  O   LEU R  64     127.342 129.020 139.768  1.00139.97           O  
ATOM    444  CB  LEU R  64     124.863 127.768 138.125  1.00139.97           C  
ATOM    445  CG  LEU R  64     124.402 127.621 139.578  1.00139.97           C  
ATOM    446  CD1 LEU R  64     123.742 128.901 140.065  1.00139.97           C  
ATOM    447  CD2 LEU R  64     123.455 126.439 139.721  1.00139.97           C  
ATOM    448  N   MET R  65     128.126 127.799 138.049  1.00144.18           N  
ATOM    449  CA  MET R  65     129.401 127.531 138.700  1.00144.18           C  
ATOM    450  C   MET R  65     130.358 128.715 138.637  1.00144.18           C  
ATOM    451  O   MET R  65     131.305 128.761 139.430  1.00144.18           O  
ATOM    452  CB  MET R  65     130.062 126.304 138.070  1.00144.18           C  
ATOM    453  CG  MET R  65     129.168 125.077 137.997  1.00144.18           C  
ATOM    454  SD  MET R  65     129.220 124.085 139.500  1.00144.18           S  
ATOM    455  CE  MET R  65     127.526 124.221 140.057  1.00144.18           C  
ATOM    456  N   ILE R  66     130.147 129.657 137.718  1.00144.37           N  
ATOM    457  CA  ILE R  66     131.071 130.779 137.571  1.00144.37           C  
ATOM    458  C   ILE R  66     131.002 131.714 138.774  1.00144.37           C  
ATOM    459  O   ILE R  66     132.035 132.107 139.327  1.00144.37           O  
ATOM    460  CB  ILE R  66     130.787 131.529 136.257  1.00144.37           C  
ATOM    461  CG1 ILE R  66     130.965 130.593 135.061  1.00144.37           C  
ATOM    462  CG2 ILE R  66     131.691 132.744 136.130  1.00144.37           C  
ATOM    463  CD1 ILE R  66     132.368 130.059 134.913  1.00144.37           C  
ATOM    464  N   CYS R  67     129.795 132.089 139.199  1.00148.74           N  
ATOM    465  CA  CYS R  67     129.650 133.009 140.323  1.00148.74           C  
ATOM    466  C   CYS R  67     129.648 132.296 141.665  1.00148.74           C  
ATOM    467  O   CYS R  67     129.641 132.963 142.705  1.00148.74           O  
ATOM    468  CB  CYS R  67     128.360 133.816 140.187  1.00148.74           C  
ATOM    469  SG  CYS R  67     126.874 132.851 140.513  1.00148.74           S  
ATOM    470  N   LEU R  68     129.631 130.966 141.663  1.00151.36           N  
ATOM    471  CA  LEU R  68     129.619 130.223 142.919  1.00151.36           C  
ATOM    472  C   LEU R  68     130.840 130.489 143.800  1.00151.36           C  
ATOM    473  O   LEU R  68     130.656 130.640 145.020  1.00151.36           O  
ATOM    474  CB  LEU R  68     129.461 128.724 142.624  1.00151.36           C  
ATOM    475  CG  LEU R  68     129.668 127.768 143.794  1.00151.36           C  
ATOM    476  CD1 LEU R  68     128.386 127.673 144.597  1.00151.36           C  
ATOM    477  CD2 LEU R  68     130.074 126.400 143.291  1.00151.36           C  
ATOM    478  N   PRO R  69     132.077 130.549 143.285  1.00152.78           N  
ATOM    479  CA  PRO R  69     133.216 130.826 144.179  1.00152.78           C  
ATOM    480  C   PRO R  69     133.169 132.195 144.836  1.00152.78           C  
ATOM    481  O   PRO R  69     133.896 132.426 145.810  1.00152.78           O  
ATOM    482  CB  PRO R  69     134.433 130.693 143.253  1.00152.78           C  
ATOM    483  CG  PRO R  69     133.897 130.888 141.887  1.00152.78           C  
ATOM    484  CD  PRO R  69     132.537 130.273 141.914  1.00152.78           C  
ATOM    485  N   PHE R  70     132.357 133.123 144.324  1.00154.72           N  
ATOM    486  CA  PHE R  70     132.228 134.420 144.980  1.00154.72           C  
ATOM    487  C   PHE R  70     131.699 134.267 146.401  1.00154.72           C  
ATOM    488  O   PHE R  70     132.011 135.085 147.276  1.00154.72           O  
ATOM    489  CB  PHE R  70     131.317 135.344 144.168  1.00154.72           C  
ATOM    490  CG  PHE R  70     131.985 135.972 142.974  1.00154.72           C  
ATOM    491  CD1 PHE R  70     131.769 137.308 142.675  1.00154.72           C  
ATOM    492  CD2 PHE R  70     132.819 135.235 142.153  1.00154.72           C  
ATOM    493  CE1 PHE R  70     132.377 137.895 141.582  1.00154.72           C  
ATOM    494  CE2 PHE R  70     133.431 135.817 141.057  1.00154.72           C  
ATOM    495  CZ  PHE R  70     133.208 137.148 140.772  1.00154.72           C  
ATOM    496  N   ARG R  71     130.903 133.232 146.652  1.00156.29           N  
ATOM    497  CA  ARG R  71     130.307 133.016 147.963  1.00156.29           C  
ATOM    498  C   ARG R  71     131.060 132.002 148.814  1.00156.29           C  
ATOM    499  O   ARG R  71     130.669 131.775 149.963  1.00156.29           O  
ATOM    500  CB  ARG R  71     128.848 132.576 147.809  1.00156.29           C  
ATOM    501  CG  ARG R  71     127.901 133.707 147.447  1.00156.29           C  
ATOM    502  CD  ARG R  71     126.455 133.244 147.446  1.00156.29           C  
ATOM    503  NE  ARG R  71     125.849 133.326 148.770  1.00156.29           N  
ATOM    504  CZ  ARG R  71     125.154 134.365 149.212  1.00156.29           C  
ATOM    505  NH1 ARG R  71     124.960 135.437 148.460  1.00156.29           N1+
ATOM    506  NH2 ARG R  71     124.639 134.328 150.436  1.00156.29           N  
ATOM    507  N   THR R  72     132.122 131.385 148.297  1.00159.39           N  
ATOM    508  CA  THR R  72     132.926 130.481 149.111  1.00159.39           C  
ATOM    509  C   THR R  72     133.968 131.220 149.942  1.00159.39           C  
ATOM    510  O   THR R  72     134.521 130.636 150.878  1.00159.39           O  
ATOM    511  CB  THR R  72     133.617 129.426 148.238  1.00159.39           C  
ATOM    512  CG2 THR R  72     134.823 130.015 147.530  1.00159.39           C  
ATOM    513  OG1 THR R  72     134.056 128.340 149.064  1.00159.39           O  
ATOM    514  N   ASP R  73     134.243 132.483 149.621  1.00161.94           N  
ATOM    515  CA  ASP R  73     135.069 133.356 150.446  1.00161.94           C  
ATOM    516  C   ASP R  73     134.230 134.244 151.353  1.00161.94           C  
ATOM    517  O   ASP R  73     134.662 134.584 152.460  1.00161.94           O  
ATOM    518  CB  ASP R  73     135.965 134.229 149.562  1.00161.94           C  
ATOM    519  CG  ASP R  73     136.973 135.036 150.361  1.00161.94           C  
ATOM    520  OD1 ASP R  73     137.285 134.645 151.505  1.00161.94           O  
ATOM    521  OD2 ASP R  73     137.454 136.066 149.844  1.00161.94           O1-
ATOM    522  N   TYR R  74     133.031 134.619 150.901  1.00161.20           N  
ATOM    523  CA  TYR R  74     132.105 135.372 151.739  1.00161.20           C  
ATOM    524  C   TYR R  74     131.679 134.583 152.968  1.00161.20           C  
ATOM    525  O   TYR R  74     131.489 135.176 154.037  1.00161.20           O  
ATOM    526  CB  TYR R  74     130.885 135.780 150.906  1.00161.20           C  
ATOM    527  CG  TYR R  74     129.635 136.080 151.704  1.00161.20           C  
ATOM    528  CD1 TYR R  74     129.390 137.356 152.189  1.00161.20           C  
ATOM    529  CD2 TYR R  74     128.687 135.093 151.950  1.00161.20           C  
ATOM    530  CE1 TYR R  74     128.246 137.638 152.909  1.00161.20           C  
ATOM    531  CE2 TYR R  74     127.544 135.366 152.672  1.00161.20           C  
ATOM    532  CZ  TYR R  74     127.327 136.640 153.148  1.00161.20           C  
ATOM    533  OH  TYR R  74     126.187 136.916 153.866  1.00161.20           O  
ATOM    534  N   TYR R  75     131.528 133.265 152.844  1.00161.03           N  
ATOM    535  CA  TYR R  75     131.170 132.420 153.976  1.00161.03           C  
ATOM    536  C   TYR R  75     132.359 132.058 154.853  1.00161.03           C  
ATOM    537  O   TYR R  75     132.164 131.741 156.032  1.00161.03           O  
ATOM    538  CB  TYR R  75     130.492 131.134 153.483  1.00161.03           C  
ATOM    539  CG  TYR R  75     129.011 131.288 153.219  1.00161.03           C  
ATOM    540  CD1 TYR R  75     128.156 131.756 154.208  1.00161.03           C  
ATOM    541  CD2 TYR R  75     128.470 130.976 151.980  1.00161.03           C  
ATOM    542  CE1 TYR R  75     126.802 131.901 153.969  1.00161.03           C  
ATOM    543  CE2 TYR R  75     127.120 131.117 151.733  1.00161.03           C  
ATOM    544  CZ  TYR R  75     126.290 131.580 152.729  1.00161.03           C  
ATOM    545  OH  TYR R  75     124.943 131.724 152.486  1.00161.03           O  
ATOM    546  N   LEU R  76     133.580 132.092 154.312  1.00161.61           N  
ATOM    547  CA  LEU R  76     134.766 131.865 155.127  1.00161.61           C  
ATOM    548  C   LEU R  76     135.094 133.057 156.015  1.00161.61           C  
ATOM    549  O   LEU R  76     135.774 132.888 157.032  1.00161.61           O  
ATOM    550  CB  LEU R  76     135.970 131.543 154.241  1.00161.61           C  
ATOM    551  CG  LEU R  76     136.097 130.111 153.720  1.00161.61           C  
ATOM    552  CD1 LEU R  76     137.226 130.015 152.708  1.00161.61           C  
ATOM    553  CD2 LEU R  76     136.338 129.158 154.877  1.00161.61           C  
ATOM    554  N   ARG R  77     134.625 134.252 155.658  1.00162.51           N  
ATOM    555  CA  ARG R  77     134.877 135.460 156.433  1.00162.51           C  
ATOM    556  C   ARG R  77     133.660 135.863 157.260  1.00162.51           C  
ATOM    557  O   ARG R  77     133.452 137.047 157.540  1.00162.51           O  
ATOM    558  CB  ARG R  77     135.319 136.596 155.512  1.00162.51           C  
ATOM    559  CG  ARG R  77     136.630 136.296 154.797  1.00162.51           C  
ATOM    560  CD  ARG R  77     137.333 137.551 154.312  1.00162.51           C  
ATOM    561  NE  ARG R  77     136.804 138.020 153.036  1.00162.51           N  
ATOM    562  CZ  ARG R  77     137.443 138.849 152.222  1.00162.51           C  
ATOM    563  NH1 ARG R  77     138.644 139.320 152.517  1.00162.51           N1+
ATOM    564  NH2 ARG R  77     136.866 139.211 151.080  1.00162.51           N  
ATOM    565  N   ARG R  78     132.851 134.879 157.645  1.00163.67           N  
ATOM    566  CA  ARG R  78     131.723 135.059 158.561  1.00163.67           C  
ATOM    567  C   ARG R  78     130.707 136.060 158.009  1.00163.67           C  
ATOM    568  O   ARG R  78     130.371 137.063 158.642  1.00163.67           O  
ATOM    569  CB  ARG R  78     132.214 135.477 159.948  1.00163.67           C  
ATOM    570  CG  ARG R  78     132.602 134.308 160.839  1.00163.67           C  
ATOM    571  CD  ARG R  78     131.375 133.580 161.365  1.00163.67           C  
ATOM    572  NE  ARG R  78     130.535 134.442 162.187  1.00163.67           N  
ATOM    573  CZ  ARG R  78     129.326 134.862 161.839  1.00163.67           C  
ATOM    574  NH1 ARG R  78     128.783 134.520 160.681  1.00163.67           N1+
ATOM    575  NH2 ARG R  78     128.646 135.644 162.671  1.00163.67           N  
ATOM    576  N   ARG R  79     130.215 135.754 156.807  1.00163.56           N  
ATOM    577  CA  ARG R  79     129.129 136.510 156.175  1.00163.56           C  
ATOM    578  C   ARG R  79     129.476 137.993 156.051  1.00163.56           C  
ATOM    579  O   ARG R  79     128.707 138.871 156.450  1.00163.56           O  
ATOM    580  CB  ARG R  79     127.815 136.317 156.936  1.00163.56           C  
ATOM    581  CG  ARG R  79     127.422 134.864 157.147  1.00163.56           C  
ATOM    582  CD  ARG R  79     125.945 134.650 156.861  1.00163.56           C  
ATOM    583  NE  ARG R  79     125.087 135.334 157.824  1.00163.56           N  
ATOM    584  CZ  ARG R  79     124.927 134.965 159.088  1.00163.56           C  
ATOM    585  NH1 ARG R  79     125.539 133.901 159.581  1.00163.56           N1+
ATOM    586  NH2 ARG R  79     124.129 135.679 159.876  1.00163.56           N  
ATOM    587  N   HIS R  80     130.648 138.271 155.487  1.00163.74           N  
ATOM    588  CA  HIS R  80     131.138 139.637 155.324  1.00163.74           C  
ATOM    589  C   HIS R  80     131.343 139.911 153.840  1.00163.74           C  
ATOM    590  O   HIS R  80     132.264 139.364 153.226  1.00163.74           O  
ATOM    591  CB  HIS R  80     132.432 139.847 156.106  1.00163.74           C  
ATOM    592  CG  HIS R  80     132.872 141.277 156.171  1.00163.74           C  
ATOM    593  CD2 HIS R  80     134.103 141.827 156.292  1.00163.74           C  
ATOM    594  ND1 HIS R  80     131.986 142.331 156.113  1.00163.74           N  
ATOM    595  CE1 HIS R  80     132.652 143.468 156.193  1.00163.74           C  
ATOM    596  NE2 HIS R  80     133.939 143.191 156.303  1.00163.74           N  
ATOM    597  N   TRP R  81     130.488 140.756 153.270  1.00162.47           N  
ATOM    598  CA  TRP R  81     130.617 141.173 151.874  1.00162.47           C  
ATOM    599  C   TRP R  81     131.659 142.280 151.815  1.00162.47           C  
ATOM    600  O   TRP R  81     131.343 143.469 151.879  1.00162.47           O  
ATOM    601  CB  TRP R  81     129.276 141.629 151.315  1.00162.47           C  
ATOM    602  CG  TRP R  81     129.186 141.577 149.813  1.00162.47           C  
ATOM    603  CD1 TRP R  81     128.774 142.580 148.985  1.00162.47           C  
ATOM    604  CD2 TRP R  81     129.498 140.460 148.964  1.00162.47           C  
ATOM    605  CE2 TRP R  81     129.258 140.866 147.637  1.00162.47           C  
ATOM    606  CE3 TRP R  81     129.956 139.160 149.200  1.00162.47           C  
ATOM    607  NE1 TRP R  81     128.818 142.165 147.676  1.00162.47           N  
ATOM    608  CZ2 TRP R  81     129.464 140.021 146.549  1.00162.47           C  
ATOM    609  CZ3 TRP R  81     130.162 138.324 148.117  1.00162.47           C  
ATOM    610  CH2 TRP R  81     129.916 138.757 146.810  1.00162.47           C  
ATOM    611  N   ALA R  82     132.925 141.877 151.687  1.00162.53           N  
ATOM    612  CA  ALA R  82     134.025 142.829 151.799  1.00162.53           C  
ATOM    613  C   ALA R  82     133.974 143.883 150.699  1.00162.53           C  
ATOM    614  O   ALA R  82     134.203 145.069 150.958  1.00162.53           O  
ATOM    615  CB  ALA R  82     135.362 142.090 151.773  1.00162.53           C  
ATOM    616  N   PHE R  83     133.680 143.473 149.469  1.00161.83           N  
ATOM    617  CA  PHE R  83     133.757 144.360 148.315  1.00161.83           C  
ATOM    618  C   PHE R  83     132.459 144.299 147.526  1.00161.83           C  
ATOM    619  O   PHE R  83     131.856 143.227 147.394  1.00161.83           O  
ATOM    620  CB  PHE R  83     134.941 143.987 147.419  1.00161.83           C  
ATOM    621  CG  PHE R  83     134.839 142.612 146.814  1.00161.83           C  
ATOM    622  CD1 PHE R  83     135.271 141.498 147.517  1.00161.83           C  
ATOM    623  CD2 PHE R  83     134.320 142.435 145.541  1.00161.83           C  
ATOM    624  CE1 PHE R  83     135.182 140.235 146.964  1.00161.83           C  
ATOM    625  CE2 PHE R  83     134.227 141.174 144.984  1.00161.83           C  
ATOM    626  CZ  PHE R  83     134.658 140.072 145.695  1.00161.83           C  
ATOM    627  N   GLY R  84     132.033 145.439 147.014  1.00160.39           N  
ATOM    628  CA  GLY R  84     130.977 145.503 146.026  1.00160.39           C  
ATOM    629  C   GLY R  84     129.645 145.936 146.615  1.00160.39           C  
ATOM    630  O   GLY R  84     129.253 145.529 147.717  1.00160.39           O  
ATOM    631  N   ASP R  85     128.941 146.777 145.866  1.00159.24           N  
ATOM    632  CA  ASP R  85     127.541 147.114 146.095  1.00159.24           C  
ATOM    633  C   ASP R  85     126.654 146.734 144.925  1.00159.24           C  
ATOM    634  O   ASP R  85     125.564 146.192 145.128  1.00159.24           O  
ATOM    635  CB  ASP R  85     127.388 148.616 146.380  1.00159.24           C  
ATOM    636  CG  ASP R  85     125.967 148.999 146.742  1.00159.24           C  
ATOM    637  OD1 ASP R  85     125.535 148.696 147.872  1.00159.24           O  
ATOM    638  OD2 ASP R  85     125.279 149.599 145.889  1.00159.24           O1-
ATOM    639  N   ILE R  86     127.094 147.009 143.701  1.00157.93           N  
ATOM    640  CA  ILE R  86     126.440 146.511 142.492  1.00157.93           C  
ATOM    641  C   ILE R  86     126.737 145.020 142.335  1.00157.93           C  
ATOM    642  O   ILE R  86     125.845 144.270 141.913  1.00157.93           O  
ATOM    643  CB  ILE R  86     126.866 147.320 141.255  1.00157.93           C  
ATOM    644  CG1 ILE R  86     126.344 148.752 141.355  1.00157.93           C  
ATOM    645  CG2 ILE R  86     126.357 146.669 139.978  1.00157.93           C  
ATOM    646  CD1 ILE R  86     126.846 149.665 140.259  1.00157.93           C  
ATOM    647  N   PRO R  87     127.944 144.530 142.654  1.00157.55           N  
ATOM    648  CA  PRO R  87     128.138 143.071 142.709  1.00157.55           C  
ATOM    649  C   PRO R  87     127.189 142.360 143.659  1.00157.55           C  
ATOM    650  O   PRO R  87     126.899 141.177 143.437  1.00157.55           O  
ATOM    651  CB  PRO R  87     129.593 142.919 143.168  1.00157.55           C  
ATOM    652  CG  PRO R  87     130.264 144.149 142.722  1.00157.55           C  
ATOM    653  CD  PRO R  87     129.239 145.243 142.638  1.00157.55           C  
ATOM    654  N   CYS R  88     126.700 143.029 144.708  1.00158.45           N  
ATOM    655  CA  CYS R  88     125.643 142.451 145.526  1.00158.45           C  
ATOM    656  C   CYS R  88     124.358 142.245 144.736  1.00158.45           C  
ATOM    657  O   CYS R  88     123.556 141.374 145.092  1.00158.45           O  
ATOM    658  CB  CYS R  88     125.370 143.336 146.745  1.00158.45           C  
ATOM    659  SG  CYS R  88     124.084 142.729 147.870  1.00158.45           S  
ATOM    660  N   ARG R  89     124.150 143.017 143.670  1.00154.28           N  
ATOM    661  CA  ARG R  89     123.037 142.786 142.759  1.00154.28           C  
ATOM    662  C   ARG R  89     123.374 141.774 141.675  1.00154.28           C  
ATOM    663  O   ARG R  89     122.465 141.155 141.115  1.00154.28           O  
ATOM    664  CB  ARG R  89     122.606 144.101 142.105  1.00154.28           C  
ATOM    665  CG  ARG R  89     122.118 145.151 143.083  1.00154.28           C  
ATOM    666  CD  ARG R  89     121.086 146.054 142.432  1.00154.28           C  
ATOM    667  NE  ARG R  89     121.076 147.390 143.014  1.00154.28           N  
ATOM    668  CZ  ARG R  89     122.002 148.313 142.793  1.00154.28           C  
ATOM    669  NH1 ARG R  89     123.032 148.082 141.995  1.00154.28           N1+
ATOM    670  NH2 ARG R  89     121.892 149.498 143.386  1.00154.28           N  
ATOM    671  N   VAL R  90     124.659 141.597 141.367  1.00151.24           N  
ATOM    672  CA  VAL R  90     125.100 140.634 140.366  1.00151.24           C  
ATOM    673  C   VAL R  90     125.471 139.295 141.001  1.00151.24           C  
ATOM    674  O   VAL R  90     125.418 138.256 140.335  1.00151.24           O  
ATOM    675  CB  VAL R  90     126.266 141.210 139.542  1.00151.24           C  
ATOM    676  CG1 VAL R  90     126.819 140.189 138.553  1.00151.24           C  
ATOM    677  CG2 VAL R  90     125.821 142.470 138.813  1.00151.24           C  
ATOM    678  N   GLY R  91     125.788 139.289 142.293  1.00150.47           N  
ATOM    679  CA  GLY R  91     126.081 138.051 142.985  1.00150.47           C  
ATOM    680  C   GLY R  91     124.821 137.283 143.318  1.00150.47           C  
ATOM    681  O   GLY R  91     124.876 136.098 143.658  1.00150.47           O  
ATOM    682  N   LEU R  92     123.673 137.954 143.225  1.00148.61           N  
ATOM    683  CA  LEU R  92     122.379 137.309 143.377  1.00148.61           C  
ATOM    684  C   LEU R  92     121.611 137.200 142.068  1.00148.61           C  
ATOM    685  O   LEU R  92     120.709 136.364 141.966  1.00148.61           O  
ATOM    686  CB  LEU R  92     121.521 138.057 144.407  1.00148.61           C  
ATOM    687  CG  LEU R  92     122.197 138.429 145.725  1.00148.61           C  
ATOM    688  CD1 LEU R  92     121.348 139.426 146.490  1.00148.61           C  
ATOM    689  CD2 LEU R  92     122.455 137.188 146.563  1.00148.61           C  
ATOM    690  N   PHE R  93     121.944 138.019 141.067  1.00143.99           N  
ATOM    691  CA  PHE R  93     121.320 137.862 139.759  1.00143.99           C  
ATOM    692  C   PHE R  93     121.788 136.587 139.074  1.00143.99           C  
ATOM    693  O   PHE R  93     120.990 135.891 138.438  1.00143.99           O  
ATOM    694  CB  PHE R  93     121.616 139.072 138.877  1.00143.99           C  
ATOM    695  CG  PHE R  93     120.760 139.147 137.647  1.00143.99           C  
ATOM    696  CD1 PHE R  93     119.396 139.365 137.745  1.00143.99           C  
ATOM    697  CD2 PHE R  93     121.319 138.990 136.390  1.00143.99           C  
ATOM    698  CE1 PHE R  93     118.609 139.434 136.612  1.00143.99           C  
ATOM    699  CE2 PHE R  93     120.537 139.057 135.254  1.00143.99           C  
ATOM    700  CZ  PHE R  93     119.180 139.280 135.363  1.00143.99           C  
ATOM    701  N   THR R  94     123.068 136.255 139.200  0.90142.88           N  
ATOM    702  CA  THR R  94     123.610 135.073 138.548  0.90142.88           C  
ATOM    703  C   THR R  94     123.220 133.786 139.276  0.90142.88           C  
ATOM    704  O   THR R  94     123.396 132.693 138.728  0.90142.88           O  
ATOM    705  CB  THR R  94     125.133 135.200 138.434  0.90142.88           C  
ATOM    706  CG2 THR R  94     125.702 134.166 137.471  1.00142.88           C  
ATOM    707  OG1 THR R  94     125.457 136.496 137.916  1.00142.88           O  
ATOM    708  N   LEU R  95     122.662 133.895 140.481  1.00142.76           N  
ATOM    709  CA  LEU R  95     122.144 132.740 141.204  1.00142.76           C  
ATOM    710  C   LEU R  95     120.647 132.529 141.042  1.00142.76           C  
ATOM    711  O   LEU R  95     120.195 131.381 141.142  1.00142.76           O  
ATOM    712  CB  LEU R  95     122.460 132.848 142.703  1.00142.76           C  
ATOM    713  CG  LEU R  95     123.932 132.776 143.104  1.00142.76           C  
ATOM    714  CD1 LEU R  95     124.086 133.049 144.588  1.00142.76           C  
ATOM    715  CD2 LEU R  95     124.502 131.420 142.745  1.00142.76           C  
ATOM    716  N   ALA R  96     119.862 133.577 140.806  1.00139.42           N  
ATOM    717  CA  ALA R  96     118.439 133.435 140.538  1.00139.42           C  
ATOM    718  C   ALA R  96     118.121 133.417 139.050  1.00139.42           C  
ATOM    719  O   ALA R  96     116.973 133.166 138.678  1.00139.42           O  
ATOM    720  CB  ALA R  96     117.655 134.554 141.221  1.00139.42           C  
ATOM    721  N   MET R  97     119.107 133.682 138.197  1.00136.56           N  
ATOM    722  CA  MET R  97     118.990 133.466 136.761  1.00136.56           C  
ATOM    723  C   MET R  97     119.402 132.060 136.362  1.00136.56           C  
ATOM    724  O   MET R  97     118.675 131.385 135.624  1.00136.56           O  
ATOM    725  CB  MET R  97     119.847 134.483 135.995  1.00136.56           C  
ATOM    726  CG  MET R  97     119.740 134.389 134.485  1.00136.56           C  
ATOM    727  SD  MET R  97     120.706 135.675 133.675  1.00136.56           S  
ATOM    728  CE  MET R  97     120.481 135.240 131.957  1.00136.56           C  
ATOM    729  N   ASN R  98     120.556 131.596 136.831  1.00134.59           N  
ATOM    730  CA  ASN R  98     120.996 130.246 136.504  1.00134.59           C  
ATOM    731  C   ASN R  98     120.559 129.243 137.556  1.00134.59           C  
ATOM    732  O   ASN R  98     121.327 128.369 137.968  1.00134.59           O  
ATOM    733  CB  ASN R  98     122.510 130.258 136.355  1.00134.59           C  
ATOM    734  CG  ASN R  98     122.958 131.013 135.126  1.00134.59           C  
ATOM    735  ND2 ASN R  98     123.971 131.850 135.295  1.00134.59           N  
ATOM    736  OD1 ASN R  98     122.369 130.891 134.052  1.00134.59           O  
ATOM    737  N   ARG R  99     119.307 129.351 137.993  1.00129.61           N  
ATOM    738  CA  ARG R  99     118.645 128.315 138.775  1.00129.61           C  
ATOM    739  C   ARG R  99     117.214 128.071 138.332  1.00129.61           C  
ATOM    740  O   ARG R  99     116.729 126.941 138.469  1.00129.61           O  
ATOM    741  CB  ARG R  99     118.668 128.672 140.268  1.00129.61           C  
ATOM    742  CG  ARG R  99     117.770 127.838 141.165  1.00129.61           C  
ATOM    743  CD  ARG R  99     118.046 128.139 142.628  1.00129.61           C  
ATOM    744  NE  ARG R  99     117.239 129.245 143.129  1.00129.61           N  
ATOM    745  CZ  ARG R  99     117.704 130.220 143.901  1.00129.61           C  
ATOM    746  NH1 ARG R  99     118.972 130.260 144.275  1.00129.61           N1+
ATOM    747  NH2 ARG R  99     116.875 131.179 144.302  1.00129.61           N  
ATOM    748  N   ALA R 100     116.536 129.064 137.757  1.00122.53           N  
ATOM    749  CA  ALA R 100     115.267 128.850 137.083  1.00122.53           C  
ATOM    750  C   ALA R 100     115.444 128.539 135.605  1.00122.53           C  
ATOM    751  O   ALA R 100     114.562 127.913 135.010  1.00122.53           O  
ATOM    752  CB  ALA R 100     114.364 130.078 137.242  1.00122.53           C  
ATOM    753  N   GLY R 101     116.556 128.960 135.012  1.00119.45           N  
ATOM    754  CA  GLY R 101     116.949 128.529 133.690  1.00119.45           C  
ATOM    755  C   GLY R 101     117.576 127.154 133.655  1.00119.45           C  
ATOM    756  O   GLY R 101     117.731 126.588 132.565  1.00119.45           O  
ATOM    757  N   SER R 102     117.952 126.601 134.807  1.00118.70           N  
ATOM    758  CA  SER R 102     118.346 125.204 134.901  1.00118.70           C  
ATOM    759  C   SER R 102     117.169 124.290 135.206  1.00118.70           C  
ATOM    760  O   SER R 102     117.328 123.066 135.170  1.00118.70           O  
ATOM    761  CB  SER R 102     119.423 125.021 135.977  1.00118.70           C  
ATOM    762  OG  SER R 102     120.038 123.749 135.868  1.00118.70           O  
ATOM    763  N   ILE R 103     116.002 124.857 135.506  1.00112.80           N  
ATOM    764  CA  ILE R 103     114.770 124.088 135.647  1.00112.80           C  
ATOM    765  C   ILE R 103     113.938 124.096 134.376  1.00112.80           C  
ATOM    766  O   ILE R 103     113.307 123.073 134.061  1.00112.80           O  
ATOM    767  CB  ILE R 103     113.923 124.594 136.834  1.00112.80           C  
ATOM    768  CG1 ILE R 103     114.713 124.483 138.137  1.00112.80           C  
ATOM    769  CG2 ILE R 103     112.638 123.807 136.962  1.00112.80           C  
ATOM    770  CD1 ILE R 103     114.054 125.197 139.295  1.00112.80           C  
ATOM    771  N   VAL R 104     113.934 125.195 133.626  1.00108.46           N  
ATOM    772  CA  VAL R 104     113.213 125.240 132.359  1.00108.46           C  
ATOM    773  C   VAL R 104     113.779 124.237 131.355  1.00108.46           C  
ATOM    774  O   VAL R 104     113.014 123.525 130.697  1.00108.46           O  
ATOM    775  CB  VAL R 104     113.232 126.667 131.790  1.00108.46           C  
ATOM    776  CG1 VAL R 104     112.872 126.662 130.315  1.00108.46           C  
ATOM    777  CG2 VAL R 104     112.280 127.557 132.570  1.00108.46           C  
ATOM    778  N   PHE R 105     115.105 124.148 131.236  1.00110.67           N  
ATOM    779  CA  PHE R 105     115.737 123.164 130.364  1.00110.67           C  
ATOM    780  C   PHE R 105     115.773 121.774 130.984  1.00110.67           C  
ATOM    781  O   PHE R 105     116.386 120.860 130.419  1.00110.67           O  
ATOM    782  CB  PHE R 105     117.142 123.623 129.978  1.00110.67           C  
ATOM    783  CG  PHE R 105     117.162 124.918 129.218  1.00110.67           C  
ATOM    784  CD1 PHE R 105     116.337 125.100 128.122  1.00110.67           C  
ATOM    785  CD2 PHE R 105     117.999 125.949 129.596  1.00110.67           C  
ATOM    786  CE1 PHE R 105     116.347 126.288 127.420  1.00110.67           C  
ATOM    787  CE2 PHE R 105     118.013 127.139 128.898  1.00110.67           C  
ATOM    788  CZ  PHE R 105     117.186 127.308 127.809  1.00110.67           C  
ATOM    789  N   LEU R 106     115.139 121.592 132.135  1.00105.78           N  
ATOM    790  CA  LEU R 106     114.819 120.269 132.650  1.00105.78           C  
ATOM    791  C   LEU R 106     113.419 119.829 132.266  1.00105.78           C  
ATOM    792  O   LEU R 106     113.199 118.648 131.993  1.00105.78           O  
ATOM    793  CB  LEU R 106     114.958 120.233 134.177  1.00105.78           C  
ATOM    794  CG  LEU R 106     116.357 119.997 134.739  1.00105.78           C  
ATOM    795  CD1 LEU R 106     116.288 119.741 136.234  1.00105.78           C  
ATOM    796  CD2 LEU R 106     117.034 118.845 134.023  1.00105.78           C  
ATOM    797  N   THR R 107     112.464 120.760 132.238  1.00 98.65           N  
ATOM    798  CA  THR R 107     111.120 120.433 131.777  1.00 98.65           C  
ATOM    799  C   THR R 107     111.077 120.308 130.259  1.00 98.65           C  
ATOM    800  O   THR R 107     110.318 119.494 129.721  1.00 98.65           O  
ATOM    801  CB  THR R 107     110.135 121.498 132.260  1.00 98.65           C  
ATOM    802  CG2 THR R 107     108.711 121.106 131.914  1.00 98.65           C  
ATOM    803  OG1 THR R 107     110.249 121.644 133.679  1.00 98.65           O  
ATOM    804  N   VAL R 108     111.886 121.099 129.554  1.00 96.87           N  
ATOM    805  CA  VAL R 108     111.885 121.054 128.094  1.00 96.87           C  
ATOM    806  C   VAL R 108     112.459 119.732 127.598  1.00 96.87           C  
ATOM    807  O   VAL R 108     111.905 119.099 126.692  1.00 96.87           O  
ATOM    808  CB  VAL R 108     112.654 122.257 127.522  1.00 96.87           C  
ATOM    809  CG1 VAL R 108     113.017 122.012 126.072  1.00 96.87           C  
ATOM    810  CG2 VAL R 108     111.825 123.521 127.655  1.00 96.87           C  
ATOM    811  N   VAL R 109     113.576 119.295 128.183  1.00 92.91           N  
ATOM    812  CA  VAL R 109     114.151 118.006 127.819  1.00 92.91           C  
ATOM    813  C   VAL R 109     113.224 116.860 128.192  1.00 92.91           C  
ATOM    814  O   VAL R 109     113.066 115.915 127.414  1.00 92.91           O  
ATOM    815  CB  VAL R 109     115.539 117.835 128.471  1.00 92.91           C  
ATOM    816  CG1 VAL R 109     116.082 116.444 128.207  1.00 92.91           C  
ATOM    817  CG2 VAL R 109     116.499 118.874 127.933  1.00 92.91           C  
ATOM    818  N   ALA R 110     112.591 116.923 129.363  1.00 88.66           N  
ATOM    819  CA  ALA R 110     111.649 115.892 129.774  1.00 88.66           C  
ATOM    820  C   ALA R 110     110.363 115.895 128.960  1.00 88.66           C  
ATOM    821  O   ALA R 110     109.734 114.841 128.829  1.00 88.66           O  
ATOM    822  CB  ALA R 110     111.299 116.050 131.259  1.00 88.66           C  
ATOM    823  N   ALA R 111     109.958 117.041 128.416  1.00 85.17           N  
ATOM    824  CA  ALA R 111     108.802 117.100 127.535  1.00 85.17           C  
ATOM    825  C   ALA R 111     109.156 116.833 126.080  1.00 85.17           C  
ATOM    826  O   ALA R 111     108.258 116.555 125.279  1.00 85.17           O  
ATOM    827  CB  ALA R 111     108.113 118.462 127.647  1.00 85.17           C  
ATOM    828  N   ASP R 112     110.435 116.919 125.717  1.00 85.89           N  
ATOM    829  CA  ASP R 112     110.875 116.517 124.390  1.00 85.89           C  
ATOM    830  C   ASP R 112     110.932 115.007 124.235  1.00 85.89           C  
ATOM    831  O   ASP R 112     110.581 114.487 123.170  1.00 85.89           O  
ATOM    832  CB  ASP R 112     112.251 117.116 124.085  1.00 85.89           C  
ATOM    833  CG  ASP R 112     112.819 116.624 122.772  1.00 85.89           C  
ATOM    834  OD1 ASP R 112     112.328 117.059 121.709  1.00 85.89           O  
ATOM    835  OD2 ASP R 112     113.757 115.802 122.802  1.00 85.89           O1-
ATOM    836  N   ARG R 113     111.360 114.293 125.274  1.00 83.32           N  
ATOM    837  CA  ARG R 113     111.354 112.838 125.256  1.00 83.32           C  
ATOM    838  C   ARG R 113     109.951 112.256 125.286  1.00 83.32           C  
ATOM    839  O   ARG R 113     109.756 111.127 124.824  1.00 83.32           O  
ATOM    840  CB  ARG R 113     112.162 112.297 126.437  1.00 83.32           C  
ATOM    841  CG  ARG R 113     113.616 112.718 126.426  1.00 83.32           C  
ATOM    842  CD  ARG R 113     114.320 112.338 127.715  1.00 83.32           C  
ATOM    843  NE  ARG R 113     115.756 112.563 127.631  1.00 83.32           N  
ATOM    844  CZ  ARG R 113     116.603 112.392 128.636  1.00 83.32           C  
ATOM    845  NH1 ARG R 113     116.192 111.987 129.826  1.00 83.32           N1+
ATOM    846  NH2 ARG R 113     117.896 112.633 128.444  1.00 83.32           N  
ATOM    847  N   TYR R 114     108.976 112.989 125.815  1.00 77.80           N  
ATOM    848  CA  TYR R 114     107.591 112.538 125.823  1.00 77.80           C  
ATOM    849  C   TYR R 114     106.999 112.493 124.423  1.00 77.80           C  
ATOM    850  O   TYR R 114     106.234 111.579 124.104  1.00 77.80           O  
ATOM    851  CB  TYR R 114     106.748 113.448 126.719  1.00 77.80           C  
ATOM    852  CG  TYR R 114     105.263 113.179 126.654  1.00 77.80           C  
ATOM    853  CD1 TYR R 114     104.701 112.117 127.346  1.00 77.80           C  
ATOM    854  CD2 TYR R 114     104.423 113.991 125.907  1.00 77.80           C  
ATOM    855  CE1 TYR R 114     103.345 111.869 127.292  1.00 77.80           C  
ATOM    856  CE2 TYR R 114     103.065 113.752 125.846  1.00 77.80           C  
ATOM    857  CZ  TYR R 114     102.533 112.689 126.542  1.00 77.80           C  
ATOM    858  OH  TYR R 114     101.182 112.445 126.485  1.00 77.80           O  
ATOM    859  N   PHE R 115     107.338 113.466 123.579  1.00 78.38           N  
ATOM    860  CA  PHE R 115     106.818 113.501 122.219  1.00 78.38           C  
ATOM    861  C   PHE R 115     107.562 112.566 121.276  1.00 78.38           C  
ATOM    862  O   PHE R 115     107.122 112.393 120.136  1.00 78.38           O  
ATOM    863  CB  PHE R 115     106.867 114.929 121.676  1.00 78.38           C  
ATOM    864  CG  PHE R 115     105.742 115.798 122.159  1.00 78.38           C  
ATOM    865  CD1 PHE R 115     104.472 115.663 121.630  1.00 78.38           C  
ATOM    866  CD2 PHE R 115     105.954 116.743 123.145  1.00 78.38           C  
ATOM    867  CE1 PHE R 115     103.435 116.457 122.073  1.00 78.38           C  
ATOM    868  CE2 PHE R 115     104.920 117.540 123.593  1.00 78.38           C  
ATOM    869  CZ  PHE R 115     103.658 117.397 123.057  1.00 78.38           C  
ATOM    870  N   LYS R 116     108.670 111.969 121.709  1.00 77.10           N  
ATOM    871  CA  LYS R 116     109.414 111.038 120.874  1.00 77.10           C  
ATOM    872  C   LYS R 116     109.161 109.578 121.220  1.00 77.10           C  
ATOM    873  O   LYS R 116     109.745 108.701 120.577  1.00 77.10           O  
ATOM    874  CB  LYS R 116     110.917 111.322 120.964  1.00 77.10           C  
ATOM    875  CG  LYS R 116     111.331 112.649 120.361  1.00 77.10           C  
ATOM    876  CD  LYS R 116     112.833 112.843 120.434  1.00 77.10           C  
ATOM    877  CE  LYS R 116     113.237 114.207 119.902  1.00 77.10           C  
ATOM    878  NZ  LYS R 116     112.993 114.326 118.439  1.00 77.10           N1+
ATOM    879  N   VAL R 117     108.320 109.293 122.212  1.00 73.10           N  
ATOM    880  CA  VAL R 117     108.039 107.917 122.610  1.00 73.10           C  
ATOM    881  C   VAL R 117     106.535 107.681 122.603  1.00 73.10           C  
ATOM    882  O   VAL R 117     106.074 106.542 122.470  1.00 73.10           O  
ATOM    883  CB  VAL R 117     108.648 107.605 123.992  1.00 73.10           C  
ATOM    884  CG1 VAL R 117     108.454 106.144 124.352  1.00 73.10           C  
ATOM    885  CG2 VAL R 117     110.128 107.950 124.014  1.00 73.10           C  
ATOM    886  N   VAL R 118     105.756 108.753 122.716  1.00 73.63           N  
ATOM    887  CA  VAL R 118     104.309 108.621 122.831  1.00 73.63           C  
ATOM    888  C   VAL R 118     103.645 109.105 121.547  1.00 73.63           C  
ATOM    889  O   VAL R 118     102.597 108.591 121.144  1.00 73.63           O  
ATOM    890  CB  VAL R 118     103.787 109.386 124.061  1.00 73.63           C  
ATOM    891  CG1 VAL R 118     102.266 109.433 124.078  1.00 73.63           C  
ATOM    892  CG2 VAL R 118     104.310 108.746 125.335  1.00 73.63           C  
ATOM    893  N   HIS R 119     104.268 110.071 120.876  1.00 75.68           N  
ATOM    894  CA  HIS R 119     103.772 110.588 119.599  1.00 75.68           C  
ATOM    895  C   HIS R 119     104.910 110.633 118.586  1.00 75.68           C  
ATOM    896  O   HIS R 119     105.322 111.707 118.141  1.00 75.68           O  
ATOM    897  CB  HIS R 119     103.149 111.970 119.783  1.00 75.68           C  
ATOM    898  CG  HIS R 119     102.107 112.026 120.855  1.00 75.68           C  
ATOM    899  CD2 HIS R 119     102.150 112.520 122.115  1.00 75.68           C  
ATOM    900  ND1 HIS R 119     100.835 111.525 120.684  1.00 75.68           N  
ATOM    901  CE1 HIS R 119     100.138 111.711 121.791  1.00 75.68           C  
ATOM    902  NE2 HIS R 119     100.912 112.312 122.675  1.00 75.68           N  
ATOM    903  N   PRO R 120     105.436 109.470 118.188  1.00 72.95           N  
ATOM    904  CA  PRO R 120     106.601 109.463 117.289  1.00 72.95           C  
ATOM    905  C   PRO R 120     106.339 110.096 115.934  1.00 72.95           C  
ATOM    906  O   PRO R 120     107.270 110.661 115.347  1.00 72.95           O  
ATOM    907  CB  PRO R 120     106.938 107.972 117.157  1.00 72.95           C  
ATOM    908  CG  PRO R 120     105.672 107.267 117.464  1.00 72.95           C  
ATOM    909  CD  PRO R 120     104.919 108.115 118.441  1.00 72.95           C  
ATOM    910  N   HIS R 121     105.118 110.025 115.416  1.00 73.50           N  
ATOM    911  CA  HIS R 121     104.760 110.640 114.140  1.00 73.50           C  
ATOM    912  C   HIS R 121     104.050 111.953 114.454  1.00 73.50           C  
ATOM    913  O   HIS R 121     102.819 112.025 114.465  1.00 73.50           O  
ATOM    914  CB  HIS R 121     103.882 109.718 113.298  1.00 73.50           C  
ATOM    915  CG  HIS R 121     104.284 108.278 113.357  1.00 73.50           C  
ATOM    916  CD2 HIS R 121     103.725 107.223 113.996  1.00 73.50           C  
ATOM    917  ND1 HIS R 121     105.386 107.784 112.693  1.00 73.50           N  
ATOM    918  CE1 HIS R 121     105.492 106.489 112.924  1.00 73.50           C  
ATOM    919  NE2 HIS R 121     104.496 106.124 113.712  1.00 73.50           N  
ATOM    920  N   HIS R 122     104.834 112.997 114.711  1.00 82.10           N  
ATOM    921  CA  HIS R 122     104.279 114.291 115.071  1.00 82.10           C  
ATOM    922  C   HIS R 122     105.115 115.385 114.427  1.00 82.10           C  
ATOM    923  O   HIS R 122     106.283 115.186 114.087  1.00 82.10           O  
ATOM    924  CB  HIS R 122     104.233 114.480 116.592  1.00 82.10           C  
ATOM    925  CG  HIS R 122     103.120 115.366 117.056  1.00 82.10           C  
ATOM    926  CD2 HIS R 122     101.841 115.085 117.396  1.00 82.10           C  
ATOM    927  ND1 HIS R 122     103.273 116.725 117.223  1.00 82.10           N  
ATOM    928  CE1 HIS R 122     102.133 117.246 117.643  1.00 82.10           C  
ATOM    929  NE2 HIS R 122     101.247 116.271 117.757  1.00 82.10           N  
ATOM    930  N   ALA R 123     104.492 116.553 114.259  1.00 86.31           N  
ATOM    931  CA  ALA R 123     105.193 117.685 113.664  1.00 86.31           C  
ATOM    932  C   ALA R 123     106.311 118.183 114.569  1.00 86.31           C  
ATOM    933  O   ALA R 123     107.353 118.642 114.086  1.00 86.31           O  
ATOM    934  CB  ALA R 123     104.208 118.811 113.357  1.00 86.31           C  
ATOM    935  N   VAL R 124     106.114 118.101 115.889  1.00 84.74           N  
ATOM    936  CA  VAL R 124     107.113 118.599 116.830  1.00 84.74           C  
ATOM    937  C   VAL R 124     108.426 117.844 116.683  1.00 84.74           C  
ATOM    938  O   VAL R 124     109.507 118.437 116.787  1.00 84.74           O  
ATOM    939  CB  VAL R 124     106.573 118.513 118.271  1.00 84.74           C  
ATOM    940  CG1 VAL R 124     107.554 119.147 119.242  1.00 84.74           C  
ATOM    941  CG2 VAL R 124     105.215 119.186 118.367  1.00 84.74           C  
ATOM    942  N   ASN R 125     108.362 116.535 116.440  1.00 84.04           N  
ATOM    943  CA  ASN R 125     109.575 115.745 116.276  1.00 84.04           C  
ATOM    944  C   ASN R 125     110.300 116.031 114.968  1.00 84.04           C  
ATOM    945  O   ASN R 125     111.440 115.584 114.804  1.00 84.04           O  
ATOM    946  CB  ASN R 125     109.246 114.253 116.364  1.00 84.04           C  
ATOM    947  CG  ASN R 125     108.493 113.898 117.628  1.00 84.04           C  
ATOM    948  ND2 ASN R 125     107.281 113.385 117.472  1.00 84.04           N  
ATOM    949  OD1 ASN R 125     108.998 114.083 118.733  1.00 84.04           O  
ATOM    950  N   THR R 126     109.676 116.758 114.043  1.00 90.63           N  
ATOM    951  CA  THR R 126     110.255 117.016 112.731  1.00 90.63           C  
ATOM    952  C   THR R 126     110.615 118.481 112.514  1.00 90.63           C  
ATOM    953  O   THR R 126     110.866 118.882 111.372  1.00 90.63           O  
ATOM    954  CB  THR R 126     109.296 116.550 111.633  1.00 90.63           C  
ATOM    955  CG2 THR R 126     109.368 115.038 111.473  1.00 90.63           C  
ATOM    956  OG1 THR R 126     107.957 116.927 111.976  1.00 90.63           O  
ATOM    957  N   ILE R 127     110.649 119.291 113.571  1.00 98.15           N  
ATOM    958  CA  ILE R 127     111.026 120.694 113.441  1.00 98.15           C  
ATOM    959  C   ILE R 127     112.519 120.782 113.157  1.00 98.15           C  
ATOM    960  O   ILE R 127     113.273 119.847 113.444  1.00 98.15           O  
ATOM    961  CB  ILE R 127     110.652 121.500 114.699  1.00 98.15           C  
ATOM    962  CG1 ILE R 127     111.521 121.079 115.884  1.00 98.15           C  
ATOM    963  CG2 ILE R 127     109.175 121.336 115.018  1.00 98.15           C  
ATOM    964  CD1 ILE R 127     111.389 121.985 117.086  1.00 98.15           C  
ATOM    965  N   SER R 128     112.950 121.900 112.585  1.00107.67           N  
ATOM    966  CA  SER R 128     114.340 122.102 112.201  1.00107.67           C  
ATOM    967  C   SER R 128     115.116 122.776 113.327  1.00107.67           C  
ATOM    968  O   SER R 128     114.541 123.324 114.270  1.00107.67           O  
ATOM    969  CB  SER R 128     114.432 122.940 110.924  1.00107.67           C  
ATOM    970  OG  SER R 128     113.866 124.227 111.116  1.00107.67           O  
ATOM    971  N   THR R 129     116.445 122.721 113.214  1.00114.68           N  
ATOM    972  CA  THR R 129     117.304 123.320 114.229  1.00114.68           C  
ATOM    973  C   THR R 129     117.119 124.826 114.327  1.00114.68           C  
ATOM    974  O   THR R 129     117.136 125.371 115.436  1.00114.68           O  
ATOM    975  CB  THR R 129     118.771 123.002 113.941  1.00114.68           C  
ATOM    976  CG2 THR R 129     119.639 123.389 115.129  1.00114.68           C  
ATOM    977  OG1 THR R 129     118.918 121.600 113.684  1.00114.68           O  
ATOM    978  N   ARG R 130     116.941 125.510 113.199  1.00116.42           N  
ATOM    979  CA  ARG R 130     116.734 126.951 113.199  1.00116.42           C  
ATOM    980  C   ARG R 130     115.427 127.353 113.867  1.00116.42           C  
ATOM    981  O   ARG R 130     115.278 128.515 114.258  1.00116.42           O  
ATOM    982  CB  ARG R 130     116.778 127.489 111.765  1.00116.42           C  
ATOM    983  CG  ARG R 130     118.155 127.407 111.119  1.00116.42           C  
ATOM    984  CD  ARG R 130     119.081 128.515 111.619  1.00116.42           C  
ATOM    985  NE  ARG R 130     119.904 128.103 112.751  1.00116.42           N  
ATOM    986  CZ  ARG R 130     120.837 127.157 112.710  1.00116.42           C  
ATOM    987  NH1 ARG R 130     121.131 126.522 111.588  1.00116.42           N1+
ATOM    988  NH2 ARG R 130     121.497 126.851 113.822  1.00116.42           N  
ATOM    989  N   VAL R 131     114.482 126.423 114.008  1.00114.37           N  
ATOM    990  CA  VAL R 131     113.282 126.659 114.786  1.00114.37           C  
ATOM    991  C   VAL R 131     113.462 126.274 116.251  1.00114.37           C  
ATOM    992  O   VAL R 131     112.896 126.937 117.127  1.00114.37           O  
ATOM    993  CB  VAL R 131     112.079 125.914 114.168  1.00114.37           C  
ATOM    994  CG1 VAL R 131     110.812 126.167 114.972  1.00114.37           C  
ATOM    995  CG2 VAL R 131     111.888 126.334 112.721  1.00114.37           C  
ATOM    996  N   ALA R 132     114.244 125.232 116.542  1.00115.94           N  
ATOM    997  CA  ALA R 132     114.526 124.879 117.929  1.00115.94           C  
ATOM    998  C   ALA R 132     115.287 125.992 118.634  1.00115.94           C  
ATOM    999  O   ALA R 132     115.031 126.286 119.808  1.00115.94           O  
ATOM   1000  CB  ALA R 132     115.312 123.569 117.991  1.00115.94           C  
ATOM   1001  N   ALA R 133     116.230 126.623 117.937  1.00117.68           N  
ATOM   1002  CA  ALA R 133     116.974 127.750 118.483  1.00117.68           C  
ATOM   1003  C   ALA R 133     116.096 128.971 118.733  1.00117.68           C  
ATOM   1004  O   ALA R 133     116.472 129.832 119.537  1.00117.68           O  
ATOM   1005  CB  ALA R 133     118.126 128.123 117.549  1.00117.68           C  
ATOM   1006  N   GLY R 134     114.944 129.062 118.074  1.00118.92           N  
ATOM   1007  CA  GLY R 134     114.033 130.166 118.301  1.00118.92           C  
ATOM   1008  C   GLY R 134     113.179 129.959 119.533  1.00118.92           C  
ATOM   1009  O   GLY R 134     112.828 130.919 120.224  1.00118.92           O  
ATOM   1010  N   ILE R 135     112.836 128.702 119.815  1.00119.30           N  
ATOM   1011  CA  ILE R 135     112.124 128.389 121.049  1.00119.30           C  
ATOM   1012  C   ILE R 135     113.033 128.600 122.252  1.00119.30           C  
ATOM   1013  O   ILE R 135     112.587 129.059 123.311  1.00119.30           O  
ATOM   1014  CB  ILE R 135     111.570 126.953 121.000  1.00119.30           C  
ATOM   1015  CG1 ILE R 135     110.855 126.703 119.672  1.00119.30           C  
ATOM   1016  CG2 ILE R 135     110.629 126.707 122.169  1.00119.30           C  
ATOM   1017  CD1 ILE R 135     110.200 125.344 119.576  1.00119.30           C  
ATOM   1018  N   VAL R 136     114.315 128.269 122.109  1.00120.67           N  
ATOM   1019  CA  VAL R 136     115.264 128.449 123.206  1.00120.67           C  
ATOM   1020  C   VAL R 136     115.418 129.927 123.539  1.00120.67           C  
ATOM   1021  O   VAL R 136     115.417 130.324 124.710  1.00120.67           O  
ATOM   1022  CB  VAL R 136     116.616 127.807 122.852  1.00120.67           C  
ATOM   1023  CG1 VAL R 136     117.692 128.286 123.809  1.00120.67           C  
ATOM   1024  CG2 VAL R 136     116.503 126.294 122.876  1.00120.67           C  
ATOM   1025  N   CYS R 137     115.548 130.768 122.510  1.00122.29           N  
ATOM   1026  CA  CYS R 137     115.705 132.201 122.719  1.00122.29           C  
ATOM   1027  C   CYS R 137     114.517 132.824 123.440  1.00122.29           C  
ATOM   1028  O   CYS R 137     114.723 133.653 124.332  1.00122.29           O  
ATOM   1029  CB  CYS R 137     115.923 132.906 121.378  1.00122.29           C  
ATOM   1030  SG  CYS R 137     117.570 132.668 120.674  1.00122.29           S  
ATOM   1031  N   THR R 138     113.323 132.385 123.266  1.00122.27           N  
ATOM   1032  CA  THR R 138     112.289 133.022 124.111  1.00122.27           C  
ATOM   1033  C   THR R 138     112.373 132.629 125.622  1.00122.27           C  
ATOM   1034  O   THR R 138     112.171 133.538 126.546  1.00122.27           O  
ATOM   1035  CB  THR R 138     110.942 132.802 123.459  1.00122.27           C  
ATOM   1036  CG2 THR R 138     109.825 133.518 124.179  1.00122.27           C  
ATOM   1037  OG1 THR R 138     111.140 133.336 122.158  1.00122.27           O  
ATOM   1038  N   LEU R 139     112.715 131.390 125.963  1.00121.27           N  
ATOM   1039  CA  LEU R 139     112.866 130.926 127.379  1.00121.27           C  
ATOM   1040  C   LEU R 139     113.977 131.690 128.131  1.00121.27           C  
ATOM   1041  O   LEU R 139     113.681 132.249 129.259  1.00121.27           O  
ATOM   1042  CB  LEU R 139     113.124 129.418 127.332  1.00121.27           C  
ATOM   1043  CG  LEU R 139     111.956 128.588 126.819  1.00121.27           C  
ATOM   1044  CD1 LEU R 139     112.357 127.141 126.628  1.00121.27           C  
ATOM   1045  CD2 LEU R 139     110.776 128.695 127.758  1.00121.27           C  
ATOM   1046  N   TRP R 140     115.191 131.760 127.588  1.00121.62           N  
ATOM   1047  CA  TRP R 140     116.276 132.515 128.236  1.00121.62           C  
ATOM   1048  C   TRP R 140     115.735 133.899 128.520  1.00121.62           C  
ATOM   1049  O   TRP R 140     115.803 134.336 129.694  1.00121.62           O  
ATOM   1050  CB  TRP R 140     117.504 132.508 127.386  1.00121.62           C  
ATOM   1051  CG  TRP R 140     118.504 131.441 127.667  1.00121.62           C  
ATOM   1052  CD1 TRP R 140     119.063 130.586 126.769  1.00121.62           C  
ATOM   1053  CD2 TRP R 140     119.144 131.180 128.921  1.00121.62           C  
ATOM   1054  CE2 TRP R 140     120.061 130.138 128.700  1.00121.62           C  
ATOM   1055  CE3 TRP R 140     119.020 131.711 130.205  1.00121.62           C  
ATOM   1056  NE1 TRP R 140     119.994 129.799 127.380  1.00121.62           N  
ATOM   1057  CZ2 TRP R 140     120.840 129.615 129.721  1.00121.62           C  
ATOM   1058  CZ3 TRP R 140     119.792 131.194 131.216  1.00121.62           C  
ATOM   1059  CH2 TRP R 140     120.687 130.159 130.971  1.00121.62           C  
ATOM   1060  N   ALA R 141     115.013 134.496 127.614  1.00125.54           N  
ATOM   1061  CA  ALA R 141     114.516 135.870 127.803  1.00125.54           C  
ATOM   1062  C   ALA R 141     113.515 135.992 128.936  1.00125.54           C  
ATOM   1063  O   ALA R 141     113.669 136.954 129.755  1.00125.54           O  
ATOM   1064  CB  ALA R 141     113.882 136.372 126.574  1.00125.54           C  
ATOM   1065  N   LEU R 142     112.487 135.162 129.026  1.00127.11           N  
ATOM   1066  CA  LEU R 142     111.640 135.285 130.272  1.00127.11           C  
ATOM   1067  C   LEU R 142     112.405 135.005 131.632  1.00127.11           C  
ATOM   1068  O   LEU R 142     112.179 135.771 132.766  1.00127.11           O  
ATOM   1069  CB  LEU R 142     110.398 134.426 130.069  1.00127.11           C  
ATOM   1070  CG  LEU R 142     109.591 134.712 128.808  1.00127.11           C  
ATOM   1071  CD1 LEU R 142     108.101 134.659 129.096  1.00127.11           C  
ATOM   1072  CD2 LEU R 142     109.958 136.066 128.232  1.00127.11           C  
ATOM   1073  N   VAL R 143     113.302 134.006 131.646  1.00129.12           N  
ATOM   1074  CA  VAL R 143     114.139 133.825 132.866  1.00129.12           C  
ATOM   1075  C   VAL R 143     114.788 135.198 133.207  1.00129.12           C  
ATOM   1076  O   VAL R 143     114.757 135.691 134.465  1.00129.12           O  
ATOM   1077  CB  VAL R 143     115.151 132.700 132.615  1.00129.12           C  
ATOM   1078  CG1 VAL R 143     116.275 132.677 133.620  1.00129.12           C  
ATOM   1079  CG2 VAL R 143     114.502 131.345 132.463  1.00129.12           C  
ATOM   1080  N   ILE R 144     115.339 135.883 132.198  1.00132.03           N  
ATOM   1081  CA  ILE R 144     115.973 137.215 132.450  1.00132.03           C  
ATOM   1082  C   ILE R 144     114.931 138.207 132.976  1.00132.03           C  
ATOM   1083  O   ILE R 144     115.164 138.785 134.034  1.00132.03           O  
ATOM   1084  CB  ILE R 144     116.835 137.727 131.301  1.00132.03           C  
ATOM   1085  CG1 ILE R 144     118.050 136.825 131.114  1.00132.03           C  
ATOM   1086  CG2 ILE R 144     117.236 139.162 131.557  1.00132.03           C  
ATOM   1087  CD1 ILE R 144     118.830 137.096 129.862  1.00132.03           C  
ATOM   1088  N   LEU R 145     113.800 138.376 132.364  1.00132.72           N  
ATOM   1089  CA  LEU R 145     112.791 139.185 133.074  1.00132.72           C  
ATOM   1090  C   LEU R 145     112.754 138.999 134.640  1.00132.72           C  
ATOM   1091  O   LEU R 145     112.893 140.136 135.584  1.00132.72           O  
ATOM   1092  CB  LEU R 145     111.446 138.859 132.469  1.00132.72           C  
ATOM   1093  CG  LEU R 145     111.298 139.253 131.005  1.00132.72           C  
ATOM   1094  CD1 LEU R 145     109.876 139.699 130.715  1.00132.72           C  
ATOM   1095  CD2 LEU R 145     112.282 140.348 130.639  1.00132.72           C  
ATOM   1096  N   GLY R 146     112.473 137.776 135.117  1.00134.58           N  
ATOM   1097  CA  GLY R 146     112.425 137.769 136.628  1.00134.58           C  
ATOM   1098  C   GLY R 146     113.718 138.159 137.397  1.00134.58           C  
ATOM   1099  O   GLY R 146     113.949 139.116 138.461  1.00134.58           O  
ATOM   1100  N   THR R 147     114.718 137.515 136.928  1.00140.38           N  
ATOM   1101  CA  THR R 147     115.853 137.928 137.758  1.00140.38           C  
ATOM   1102  C   THR R 147     116.216 139.445 137.605  1.00140.38           C  
ATOM   1103  O   THR R 147     117.017 139.998 138.452  1.00140.38           O  
ATOM   1104  CB  THR R 147     116.689 136.681 137.570  1.00140.38           C  
ATOM   1105  CG2 THR R 147     116.204 135.633 138.531  1.00140.38           C  
ATOM   1106  OG1 THR R 147     116.451 136.150 136.271  1.00140.38           O  
ATOM   1107  N   VAL R 148     115.778 140.169 136.580  1.00142.67           N  
ATOM   1108  CA  VAL R 148     115.917 141.662 136.442  1.00142.67           C  
ATOM   1109  C   VAL R 148     115.250 142.394 137.601  1.00142.67           C  
ATOM   1110  O   VAL R 148     115.850 143.364 138.143  1.00142.67           O  
ATOM   1111  CB  VAL R 148     115.326 142.244 135.160  1.00142.67           C  
ATOM   1112  CG1 VAL R 148     115.747 141.515 133.907  1.00142.67           C  
ATOM   1113  CG2 VAL R 148     113.842 142.544 135.198  1.00142.67           C  
ATOM   1114  N   TYR R 149     113.976 142.109 137.897  1.00146.49           N  
ATOM   1115  CA  TYR R 149     113.540 142.802 139.192  1.00146.49           C  
ATOM   1116  C   TYR R 149     114.632 142.783 140.291  1.00146.49           C  
ATOM   1117  O   TYR R 149     115.009 143.870 141.152  1.00146.49           O  
ATOM   1118  CB  TYR R 149     112.330 142.195 139.910  1.00146.49           C  
ATOM   1119  CG  TYR R 149     112.650 141.226 141.018  1.00146.49           C  
ATOM   1120  CD1 TYR R 149     113.104 141.661 142.250  1.00146.49           C  
ATOM   1121  CD2 TYR R 149     112.525 139.862 140.832  1.00146.49           C  
ATOM   1122  CE1 TYR R 149     113.439 140.770 143.253  1.00146.49           C  
ATOM   1123  CE2 TYR R 149     112.849 138.956 141.823  1.00146.49           C  
ATOM   1124  CZ  TYR R 149     113.305 139.413 143.043  1.00146.49           C  
ATOM   1125  OH  TYR R 149     113.629 138.532 144.028  1.00146.49           O  
ATOM   1126  N   LEU R 150     115.112 141.529 140.394  0.79148.06           N  
ATOM   1127  CA  LEU R 150     116.244 141.575 141.383  0.79148.06           C  
ATOM   1128  C   LEU R 150     117.219 142.651 140.931  0.79148.06           C  
ATOM   1129  O   LEU R 150     117.190 143.632 141.508  0.79148.06           O  
ATOM   1130  CB  LEU R 150     117.067 140.292 141.524  0.79148.06           C  
ATOM   1131  CG  LEU R 150     116.550 139.136 142.367  0.69148.06           C  
ATOM   1132  CD1 LEU R 150     117.607 138.043 142.399  1.00148.06           C  
ATOM   1133  CD2 LEU R 150     116.261 139.595 143.775  1.00148.06           C  
ATOM   1134  N   LEU R 151     118.140 142.411 140.001  1.00149.46           N  
ATOM   1135  CA  LEU R 151     119.167 143.484 139.640  1.00149.46           C  
ATOM   1136  C   LEU R 151     118.713 144.909 139.930  1.00149.46           C  
ATOM   1137  O   LEU R 151     119.602 145.694 140.061  1.00149.46           O  
ATOM   1138  CB  LEU R 151     119.613 143.519 138.172  1.00149.46           C  
ATOM   1139  CG  LEU R 151     120.964 142.912 137.832  1.00149.46           C  
ATOM   1140  CD1 LEU R 151     121.338 143.254 136.408  1.00149.46           C  
ATOM   1141  CD2 LEU R 151     122.036 143.380 138.790  1.00149.46           C  
ATOM   1142  N   LEU R 152     117.436 145.275 139.862  1.00151.17           N  
ATOM   1143  CA  LEU R 152     116.985 146.652 140.327  1.00151.17           C  
ATOM   1144  C   LEU R 152     117.163 146.973 141.857  1.00151.17           C  
ATOM   1145  O   LEU R 152     118.049 147.772 142.114  1.00151.17           O  
ATOM   1146  CB  LEU R 152     115.561 146.983 139.868  1.00151.17           C  
ATOM   1147  CG  LEU R 152     115.307 146.820 138.374  1.00151.17           C  
ATOM   1148  CD1 LEU R 152     113.906 147.268 138.000  1.00151.17           C  
ATOM   1149  CD2 LEU R 152     116.341 147.581 137.571  1.00151.17           C  
ATOM   1150  N   GLU R 153     116.470 146.353 142.873  1.00155.20           N  
ATOM   1151  CA  GLU R 153     116.660 146.910 144.359  1.00155.20           C  
ATOM   1152  C   GLU R 153     118.020 146.915 145.193  1.00155.20           C  
ATOM   1153  O   GLU R 153     119.036 146.885 144.497  1.00155.20           O  
ATOM   1154  CB  GLU R 153     115.696 146.191 145.288  1.00155.20           C  
ATOM   1155  CG  GLU R 153     115.934 144.696 145.340  1.00155.20           C  
ATOM   1156  CD  GLU R 153     114.767 143.868 145.849  1.00155.20           C  
ATOM   1157  OE1 GLU R 153     113.620 144.223 145.530  1.00155.20           O  
ATOM   1158  OE2 GLU R 153     115.011 142.881 146.567  1.00155.20           O1-
ATOM   1159  N   ASN R 154     118.130 147.136 146.615  1.00156.64           N  
ATOM   1160  CA  ASN R 154     119.405 146.891 147.273  1.00156.64           C  
ATOM   1161  C   ASN R 154     119.249 145.747 148.265  1.00156.64           C  
ATOM   1162  O   ASN R 154     118.209 145.623 148.920  1.00156.64           O  
ATOM   1163  CB  ASN R 154     119.912 148.147 147.990  1.00156.64           C  
ATOM   1164  CG  ASN R 154     121.282 147.949 148.611  1.00156.64           C  
ATOM   1165  ND2 ASN R 154     122.299 147.808 147.769  1.00156.64           N  
ATOM   1166  OD1 ASN R 154     121.423 147.924 149.832  1.00156.64           O  
ATOM   1167  N   HIS R 155     120.385 145.084 148.544  1.00156.73           N  
ATOM   1168  CA  HIS R 155     120.362 143.830 149.327  1.00156.73           C  
ATOM   1169  C   HIS R 155     121.455 143.777 150.394  1.00156.73           C  
ATOM   1170  O   HIS R 155     121.684 142.678 150.909  1.00156.73           O  
ATOM   1171  CB  HIS R 155     120.567 142.709 148.304  1.00156.73           C  
ATOM   1172  CG  HIS R 155     119.552 142.674 147.217  1.00156.73           C  
ATOM   1173  CD2 HIS R 155     118.226 142.454 147.247  1.00156.73           C  
ATOM   1174  ND1 HIS R 155     119.883 142.877 145.906  1.00156.73           N  
ATOM   1175  CE1 HIS R 155     118.801 142.801 145.170  1.00156.73           C  
ATOM   1176  NE2 HIS R 155     117.775 142.546 145.969  1.00156.73           N  
ATOM   1177  N   LEU R 156     122.130 144.893 150.698  1.00159.79           N  
ATOM   1178  CA  LEU R 156     123.133 144.933 151.808  1.00159.79           C  
ATOM   1179  C   LEU R 156     122.465 145.444 153.100  1.00159.79           C  
ATOM   1180  O   LEU R 156     121.800 146.456 152.990  1.00159.79           O  
ATOM   1181  CB  LEU R 156     124.322 145.815 151.400  1.00159.79           C  
ATOM   1182  CG  LEU R 156     125.258 145.253 150.347  1.00159.79           C  
ATOM   1183  CD1 LEU R 156     125.938 146.392 149.629  1.00159.79           C  
ATOM   1184  CD2 LEU R 156     126.298 144.341 150.966  1.00159.79           C  
ATOM   1185  N   CYS R 157     122.471 144.712 154.228  1.00163.82           N  
ATOM   1186  CA  CYS R 157     122.034 145.304 155.535  1.00163.82           C  
ATOM   1187  C   CYS R 157     123.382 145.484 156.280  1.00163.82           C  
ATOM   1188  O   CYS R 157     124.140 144.511 156.287  1.00163.82           O  
ATOM   1189  CB  CYS R 157     120.907 144.563 156.300  1.00163.82           C  
ATOM   1190  SG  CYS R 157     119.931 145.582 157.480  1.00163.82           S  
ATOM   1191  N   VAL R 158     123.748 146.705 156.718  1.00168.11           N  
ATOM   1192  CA  VAL R 158     125.061 146.971 157.399  1.00168.11           C  
ATOM   1193  C   VAL R 158     124.885 146.960 158.922  1.00168.11           C  
ATOM   1194  O   VAL R 158     124.029 147.710 159.420  1.00168.11           O  
ATOM   1195  CB  VAL R 158     125.715 148.282 156.948  1.00168.11           C  
ATOM   1196  CG1 VAL R 158     127.049 148.499 157.638  1.00168.11           C  
ATOM   1197  CG2 VAL R 158     125.875 148.340 155.440  1.00168.11           C  
ATOM   1198  N   GLN R 159     125.656 146.128 159.628  1.00169.61           N  
ATOM   1199  CA  GLN R 159     125.443 145.943 161.070  1.00169.61           C  
ATOM   1200  C   GLN R 159     126.763 146.185 161.757  1.00169.61           C  
ATOM   1201  O   GLN R 159     127.763 145.675 161.228  1.00169.61           O  
ATOM   1202  CB  GLN R 159     125.061 144.504 161.352  1.00169.61           C  
ATOM   1203  CG  GLN R 159     125.441 144.024 162.739  1.00169.61           C  
ATOM   1204  CD  GLN R 159     124.392 144.395 163.754  1.00169.61           C  
ATOM   1205  NE2 GLN R 159     123.492 143.468 164.038  1.00169.61           N  
ATOM   1206  OE1 GLN R 159     124.383 145.502 164.280  1.00169.61           O  
ATOM   1207  N   GLU R 160     126.760 146.975 162.837  1.00170.49           N  
ATOM   1208  CA  GLU R 160     127.980 147.253 163.613  1.00170.49           C  
ATOM   1209  C   GLU R 160     129.237 146.788 162.899  1.00170.49           C  
ATOM   1210  O   GLU R 160     129.962 147.645 162.392  1.00170.49           O  
ATOM   1211  CB  GLU R 160     127.916 146.499 164.928  1.00170.49           C  
ATOM   1212  CG  GLU R 160     127.038 147.190 165.961  1.00170.49           C  
ATOM   1213  CD  GLU R 160     127.370 148.645 166.272  1.00170.49           C  
ATOM   1214  OE1 GLU R 160     128.474 149.089 165.921  1.00170.49           O  
ATOM   1215  OE2 GLU R 160     126.518 149.330 166.866  1.00170.49           O1-
ATOM   1216  N   THR R 161     129.511 145.490 162.912  1.00169.93           N  
ATOM   1217  CA  THR R 161     130.800 144.998 162.349  1.00169.93           C  
ATOM   1218  C   THR R 161     130.749 144.463 160.898  1.00169.93           C  
ATOM   1219  O   THR R 161     131.664 144.834 160.155  1.00169.93           O  
ATOM   1220  CB  THR R 161     131.419 143.959 163.292  1.00169.93           C  
ATOM   1221  CG2 THR R 161     130.409 142.966 163.822  1.00169.93           C  
ATOM   1222  OG1 THR R 161     132.452 143.274 162.589  1.00169.93           O  
ATOM   1223  N   ALA R 162     129.750 143.664 160.466  1.00168.20           N  
ATOM   1224  CA  ALA R 162     129.897 143.071 159.144  1.00168.20           C  
ATOM   1225  C   ALA R 162     128.764 143.553 158.248  1.00168.20           C  
ATOM   1226  O   ALA R 162     127.832 144.223 158.695  1.00168.20           O  
ATOM   1227  CB  ALA R 162     129.917 141.540 159.218  1.00168.20           C  
ATOM   1228  N   VAL R 163     128.866 143.212 156.966  1.00165.76           N  
ATOM   1229  CA  VAL R 163     127.836 143.518 155.981  1.00165.76           C  
ATOM   1230  C   VAL R 163     127.475 142.236 155.245  1.00165.76           C  
ATOM   1231  O   VAL R 163     128.349 141.423 154.925  1.00165.76           O  
ATOM   1232  CB  VAL R 163     128.290 144.616 154.996  1.00165.76           C  
ATOM   1233  CG1 VAL R 163     128.335 145.964 155.694  1.00165.76           C  
ATOM   1234  CG2 VAL R 163     129.652 144.279 154.423  1.00165.76           C  
ATOM   1235  N   SER R 164     126.182 142.047 154.988  1.00162.76           N  
ATOM   1236  CA  SER R 164     125.671 140.816 154.402  1.00162.76           C  
ATOM   1237  C   SER R 164     124.877 141.125 153.144  1.00162.76           C  
ATOM   1238  O   SER R 164     124.091 142.080 153.119  1.00162.76           O  
ATOM   1239  CB  SER R 164     124.796 140.055 155.403  1.00162.76           C  
ATOM   1240  OG  SER R 164     125.588 139.407 156.383  1.00162.76           O  
ATOM   1241  N   CYS R 165     125.085 140.320 152.105  1.00159.02           N  
ATOM   1242  CA  CYS R 165     124.336 140.401 150.857  1.00159.02           C  
ATOM   1243  C   CYS R 165     123.505 139.135 150.708  1.00159.02           C  
ATOM   1244  O   CYS R 165     124.027 138.093 150.296  1.00159.02           O  
ATOM   1245  CB  CYS R 165     125.277 140.571 149.664  1.00159.02           C  
ATOM   1246  SG  CYS R 165     124.459 140.743 148.060  1.00159.02           S  
ATOM   1247  N   GLU R 166     122.219 139.222 151.044  1.00156.82           N  
ATOM   1248  CA  GLU R 166     121.356 138.051 151.013  1.00156.82           C  
ATOM   1249  C   GLU R 166     119.991 138.438 150.464  1.00156.82           C  
ATOM   1250  O   GLU R 166     119.528 139.565 150.647  1.00156.82           O  
ATOM   1251  CB  GLU R 166     121.206 137.427 152.405  1.00156.82           C  
ATOM   1252  CG  GLU R 166     122.472 136.789 152.950  1.00156.82           C  
ATOM   1253  CD  GLU R 166     122.291 136.247 154.355  1.00156.82           C  
ATOM   1254  OE1 GLU R 166     121.212 136.470 154.945  1.00156.82           O  
ATOM   1255  OE2 GLU R 166     123.227 135.601 154.871  1.00156.82           O1-
ATOM   1256  N   SER R 167     119.353 137.477 149.790  1.00151.58           N  
ATOM   1257  CA  SER R 167     117.987 137.636 149.310  1.00151.58           C  
ATOM   1258  C   SER R 167     116.980 136.788 150.072  1.00151.58           C  
ATOM   1259  O   SER R 167     115.787 137.110 150.051  1.00151.58           O  
ATOM   1260  CB  SER R 167     117.899 137.288 147.817  1.00151.58           C  
ATOM   1261  OG  SER R 167     116.634 137.647 147.287  1.00151.58           O  
ATOM   1262  N   PHE R 168     117.294 135.593 150.542  1.00149.09           N  
ATOM   1263  CA  PHE R 168     116.284 134.840 151.338  1.00149.09           C  
ATOM   1264  C   PHE R 168     116.560 135.269 152.755  1.00149.09           C  
ATOM   1265  O   PHE R 168     117.381 134.619 153.457  1.00149.09           O  
ATOM   1266  CB  PHE R 168     116.438 133.330 151.252  1.00149.09           C  
ATOM   1267  CG  PHE R 168     115.895 132.632 150.041  1.00149.09           C  
ATOM   1268  CD1 PHE R 168     114.674 132.978 149.507  1.00149.09           C  
ATOM   1269  CD2 PHE R 168     116.590 131.576 149.483  1.00149.09           C  
ATOM   1270  CE1 PHE R 168     114.179 132.317 148.399  1.00149.09           C  
ATOM   1271  CE2 PHE R 168     116.095 130.911 148.379  1.00149.09           C  
ATOM   1272  CZ  PHE R 168     114.891 131.286 147.839  1.00149.09           C  
ATOM   1273  N   ILE R 169     115.883 136.327 153.178  1.00154.28           N  
ATOM   1274  CA  ILE R 169     116.278 136.976 154.437  1.00154.28           C  
ATOM   1275  C   ILE R 169     115.303 136.572 155.469  1.00154.28           C  
ATOM   1276  O   ILE R 169     115.618 135.655 156.226  1.00154.28           O  
ATOM   1277  CB  ILE R 169     116.167 138.486 154.242  1.00154.28           C  
ATOM   1278  CG1 ILE R 169     114.954 138.844 153.377  1.00154.28           C  
ATOM   1279  CG2 ILE R 169     117.455 139.029 153.652  1.00154.28           C  
ATOM   1280  CD1 ILE R 169     114.629 140.309 153.329  1.00154.28           C  
ATOM   1281  N   MET R 170     114.210 137.317 155.520  1.00157.39           N  
ATOM   1282  CA  MET R 170     113.273 137.023 156.613  1.00157.39           C  
ATOM   1283  C   MET R 170     111.956 137.721 156.377  1.00157.39           C  
ATOM   1284  O   MET R 170     111.775 138.296 155.301  1.00157.39           O  
ATOM   1285  CB  MET R 170     113.835 137.519 157.946  1.00157.39           C  
ATOM   1286  CG  MET R 170     113.381 138.921 158.279  1.00157.39           C  
ATOM   1287  SD  MET R 170     113.866 139.425 159.932  1.00157.39           S  
ATOM   1288  CE  MET R 170     115.634 139.618 159.709  1.00157.39           C  
ATOM   1289  N   GLU R 171     111.065 137.574 157.339  1.00157.71           N  
ATOM   1290  CA  GLU R 171     109.801 138.315 157.289  1.00157.71           C  
ATOM   1291  C   GLU R 171     108.935 137.826 156.124  1.00157.71           C  
ATOM   1292  O   GLU R 171     107.994 137.112 156.447  1.00157.71           O  
ATOM   1293  CB  GLU R 171     110.180 139.782 157.433  1.00157.71           C  
ATOM   1294  CG  GLU R 171     110.440 140.124 158.888  1.00157.71           C  
ATOM   1295  CD  GLU R 171     109.365 139.661 159.867  1.00157.71           C  
ATOM   1296  OE1 GLU R 171     108.203 139.514 159.448  1.00157.71           O  
ATOM   1297  OE2 GLU R 171     109.689 139.449 161.050  1.00157.71           O1-
ATOM   1298  N   SER R 172     109.223 138.145 154.858  1.00154.76           N  
ATOM   1299  CA  SER R 172     108.304 137.610 153.823  1.00154.76           C  
ATOM   1300  C   SER R 172     108.441 138.203 152.423  1.00154.76           C  
ATOM   1301  O   SER R 172     107.384 138.462 151.839  1.00154.76           O  
ATOM   1302  CB  SER R 172     106.909 137.846 154.261  1.00154.76           C  
ATOM   1303  OG  SER R 172     106.027 136.916 153.650  1.00154.76           O  
ATOM   1304  N   ALA R 173     109.637 138.318 151.837  1.00152.70           N  
ATOM   1305  CA  ALA R 173     109.741 138.799 150.442  1.00152.70           C  
ATOM   1306  C   ALA R 173     108.465 138.338 149.769  1.00152.70           C  
ATOM   1307  O   ALA R 173     108.369 137.180 149.525  1.00152.70           O  
ATOM   1308  CB  ALA R 173     110.990 138.280 149.808  1.00152.70           C  
ATOM   1309  N   ASN R 174     107.538 139.215 149.507  1.00151.13           N  
ATOM   1310  CA  ASN R 174     106.264 138.659 149.032  1.00151.13           C  
ATOM   1311  C   ASN R 174     106.343 138.116 147.612  1.00151.13           C  
ATOM   1312  O   ASN R 174     107.440 137.387 147.229  1.00151.13           O  
ATOM   1313  CB  ASN R 174     105.132 139.681 149.157  1.00151.13           C  
ATOM   1314  CG  ASN R 174     103.753 139.064 149.051  1.00151.13           C  
ATOM   1315  ND2 ASN R 174     103.648 137.780 149.350  1.00151.13           N  
ATOM   1316  OD1 ASN R 174     102.798 139.734 148.671  1.00151.13           O  
ATOM   1317  N   GLY R 175     105.211 138.343 146.924  1.00147.39           N  
ATOM   1318  CA  GLY R 175     105.073 137.846 145.558  1.00147.39           C  
ATOM   1319  C   GLY R 175     106.377 137.217 145.238  1.00147.39           C  
ATOM   1320  O   GLY R 175     106.585 136.105 145.617  1.00147.39           O  
ATOM   1321  N   TRP R 176     107.259 138.029 144.751  1.00147.16           N  
ATOM   1322  CA  TRP R 176     108.558 137.521 144.345  1.00147.16           C  
ATOM   1323  C   TRP R 176     109.080 136.367 145.134  1.00147.16           C  
ATOM   1324  O   TRP R 176     108.526 135.229 145.060  1.00147.16           O  
ATOM   1325  CB  TRP R 176     109.568 138.643 144.293  1.00147.16           C  
ATOM   1326  CG  TRP R 176     109.431 139.307 142.958  1.00147.16           C  
ATOM   1327  CD1 TRP R 176     110.146 140.361 142.478  1.00147.16           C  
ATOM   1328  CD2 TRP R 176     108.500 138.942 141.917  1.00147.16           C  
ATOM   1329  CE2 TRP R 176     108.718 139.829 140.845  1.00147.16           C  
ATOM   1330  CE3 TRP R 176     107.502 137.969 141.782  1.00147.16           C  
ATOM   1331  NE1 TRP R 176     109.724 140.682 141.216  1.00147.16           N  
ATOM   1332  CZ2 TRP R 176     107.979 139.765 139.665  1.00147.16           C  
ATOM   1333  CZ3 TRP R 176     106.773 137.904 140.620  1.00147.16           C  
ATOM   1334  CH2 TRP R 176     107.012 138.792 139.574  1.00147.16           C  
ATOM   1335  N   HIS R 177     110.205 136.622 145.720  1.00144.47           N  
ATOM   1336  CA  HIS R 177     110.888 135.409 146.181  1.00144.47           C  
ATOM   1337  C   HIS R 177     109.881 134.354 146.615  1.00144.47           C  
ATOM   1338  O   HIS R 177     109.908 133.263 146.003  1.00144.47           O  
ATOM   1339  CB  HIS R 177     112.078 135.666 147.104  1.00144.47           C  
ATOM   1340  CG  HIS R 177     113.390 135.372 146.459  1.00144.47           C  
ATOM   1341  CD2 HIS R 177     114.451 134.648 146.868  1.00144.47           C  
ATOM   1342  ND1 HIS R 177     113.726 135.857 145.218  1.00144.47           N  
ATOM   1343  CE1 HIS R 177     114.936 135.442 144.893  1.00144.47           C  
ATOM   1344  NE2 HIS R 177     115.403 134.703 145.891  1.00144.47           N  
ATOM   1345  N   ASP R 178     108.852 134.702 147.381  1.00142.75           N  
ATOM   1346  CA  ASP R 178     108.106 133.522 147.922  1.00142.75           C  
ATOM   1347  C   ASP R 178     107.407 132.695 146.841  1.00142.75           C  
ATOM   1348  O   ASP R 178     107.830 131.446 146.535  1.00142.75           O  
ATOM   1349  CB  ASP R 178     107.149 133.894 149.050  1.00142.75           C  
ATOM   1350  CG  ASP R 178     107.762 133.633 150.412  1.00142.75           C  
ATOM   1351  OD1 ASP R 178     108.957 133.956 150.589  1.00142.75           O  
ATOM   1352  OD2 ASP R 178     107.049 133.079 151.272  1.00142.75           O1-
ATOM   1353  N   ILE R 179     106.344 133.293 146.316  1.00138.70           N  
ATOM   1354  CA  ILE R 179     105.575 132.604 145.260  1.00138.70           C  
ATOM   1355  C   ILE R 179     106.556 131.933 144.333  1.00138.70           C  
ATOM   1356  O   ILE R 179     106.460 130.771 144.201  1.00138.70           O  
ATOM   1357  CB  ILE R 179     104.720 133.618 144.500  1.00138.70           C  
ATOM   1358  CG1 ILE R 179     103.852 134.451 145.442  1.00138.70           C  
ATOM   1359  CG2 ILE R 179     103.894 132.909 143.441  1.00138.70           C  
ATOM   1360  CD1 ILE R 179     102.798 133.650 146.163  1.00138.70           C  
ATOM   1361  N   MET R 180     107.582 132.627 143.886  1.00135.39           N  
ATOM   1362  CA  MET R 180     108.375 131.941 142.839  1.00135.39           C  
ATOM   1363  C   MET R 180     109.203 130.757 143.334  1.00135.39           C  
ATOM   1364  O   MET R 180     109.090 129.746 142.733  1.00135.39           O  
ATOM   1365  CB  MET R 180     109.184 132.904 141.975  1.00135.39           C  
ATOM   1366  CG  MET R 180     108.288 133.674 141.040  1.00135.39           C  
ATOM   1367  SD  MET R 180     109.137 134.954 140.114  1.00135.39           S  
ATOM   1368  CE  MET R 180     107.826 135.476 139.012  1.00135.39           C  
ATOM   1369  N   PHE R 181     110.015 130.830 144.356  1.00131.36           N  
ATOM   1370  CA  PHE R 181     110.716 129.587 144.709  1.00131.36           C  
ATOM   1371  C   PHE R 181     109.650 128.475 144.641  1.00131.36           C  
ATOM   1372  O   PHE R 181     109.651 127.443 143.758  1.00131.36           O  
ATOM   1373  CB  PHE R 181     111.430 129.869 146.022  1.00131.36           C  
ATOM   1374  CG  PHE R 181     112.553 128.999 146.491  1.00131.36           C  
ATOM   1375  CD1 PHE R 181     113.695 128.845 145.737  1.00131.36           C  
ATOM   1376  CD2 PHE R 181     112.499 128.431 147.744  1.00131.36           C  
ATOM   1377  CE1 PHE R 181     114.740 128.069 146.198  1.00131.36           C  
ATOM   1378  CE2 PHE R 181     113.548 127.663 148.211  1.00131.36           C  
ATOM   1379  CZ  PHE R 181     114.666 127.486 147.436  1.00131.36           C  
ATOM   1380  N   GLN R 182     108.584 128.720 145.389  1.00130.32           N  
ATOM   1381  CA  GLN R 182     107.606 127.589 145.479  1.00130.32           C  
ATOM   1382  C   GLN R 182     107.078 127.161 144.090  1.00130.32           C  
ATOM   1383  O   GLN R 182     107.261 125.965 143.754  1.00130.32           O  
ATOM   1384  CB  GLN R 182     106.529 127.903 146.531  1.00130.32           C  
ATOM   1385  CG  GLN R 182     107.075 128.586 147.772  1.00130.32           C  
ATOM   1386  CD  GLN R 182     108.053 127.720 148.516  1.00130.32           C  
ATOM   1387  NE2 GLN R 182     109.173 128.299 148.909  1.00130.32           N  
ATOM   1388  OE1 GLN R 182     107.804 126.550 148.754  1.00130.32           O  
ATOM   1389  N   LEU R 183     106.458 128.037 143.302  1.00126.81           N  
ATOM   1390  CA  LEU R 183     105.885 127.731 141.957  1.00126.81           C  
ATOM   1391  C   LEU R 183     106.954 127.084 141.112  1.00126.81           C  
ATOM   1392  O   LEU R 183     106.750 125.964 140.762  1.00126.81           O  
ATOM   1393  CB  LEU R 183     105.338 128.970 141.248  1.00126.81           C  
ATOM   1394  CG  LEU R 183     103.829 129.147 141.286  1.00126.81           C  
ATOM   1395  CD1 LEU R 183     103.199 128.533 140.055  1.00126.81           C  
ATOM   1396  CD2 LEU R 183     103.250 128.534 142.543  1.00126.81           C  
ATOM   1397  N   GLU R 184     108.097 127.689 140.935  1.00125.13           N  
ATOM   1398  CA  GLU R 184     109.126 126.965 140.163  1.00125.13           C  
ATOM   1399  C   GLU R 184     109.110 125.473 140.537  1.00125.13           C  
ATOM   1400  O   GLU R 184     108.510 124.632 139.743  1.00125.13           O  
ATOM   1401  CB  GLU R 184     110.465 127.710 140.182  1.00125.13           C  
ATOM   1402  CG  GLU R 184     111.297 127.559 141.430  1.00125.13           C  
ATOM   1403  CD  GLU R 184     112.692 128.124 141.240  1.00125.13           C  
ATOM   1404  OE1 GLU R 184     113.213 127.983 140.124  1.00125.13           O  
ATOM   1405  OE2 GLU R 184     113.243 128.713 142.196  1.00125.13           O1-
ATOM   1406  N   PHE R 185     109.528 125.109 141.733  1.00120.63           N  
ATOM   1407  CA  PHE R 185     109.556 123.640 141.941  1.00120.63           C  
ATOM   1408  C   PHE R 185     108.217 122.945 141.715  1.00120.63           C  
ATOM   1409  O   PHE R 185     108.066 122.139 140.747  1.00120.63           O  
ATOM   1410  CB  PHE R 185     110.079 123.206 143.292  1.00120.63           C  
ATOM   1411  CG  PHE R 185     110.039 121.750 143.672  1.00120.63           C  
ATOM   1412  CD1 PHE R 185     111.151 120.947 143.520  1.00120.63           C  
ATOM   1413  CD2 PHE R 185     108.939 121.218 144.309  1.00120.63           C  
ATOM   1414  CE1 PHE R 185     111.135 119.626 143.927  1.00120.63           C  
ATOM   1415  CE2 PHE R 185     108.927 119.901 144.727  1.00120.63           C  
ATOM   1416  CZ  PHE R 185     110.024 119.109 144.534  1.00120.63           C  
ATOM   1417  N   PHE R 186     107.193 123.292 142.446  1.00118.22           N  
ATOM   1418  CA  PHE R 186     105.993 122.427 142.276  1.00118.22           C  
ATOM   1419  C   PHE R 186     105.503 122.362 140.815  1.00118.22           C  
ATOM   1420  O   PHE R 186     105.124 121.288 140.412  1.00118.22           O  
ATOM   1421  CB  PHE R 186     104.904 122.685 143.323  1.00118.22           C  
ATOM   1422  CG  PHE R 186     105.304 122.472 144.756  1.00118.22           C  
ATOM   1423  CD1 PHE R 186     106.113 121.414 145.114  1.00118.22           C  
ATOM   1424  CD2 PHE R 186     104.849 123.324 145.747  1.00118.22           C  
ATOM   1425  CE1 PHE R 186     106.488 121.229 146.433  1.00118.22           C  
ATOM   1426  CE2 PHE R 186     105.214 123.134 147.068  1.00118.22           C  
ATOM   1427  CZ  PHE R 186     106.038 122.087 147.407  1.00118.22           C  
ATOM   1428  N   MET R 187     105.531 123.410 140.007  1.00115.21           N  
ATOM   1429  CA  MET R 187     105.077 123.232 138.592  1.00115.21           C  
ATOM   1430  C   MET R 187     106.072 122.334 137.881  1.00115.21           C  
ATOM   1431  O   MET R 187     105.696 121.205 137.552  1.00115.21           O  
ATOM   1432  CB  MET R 187     104.973 124.528 137.801  1.00115.21           C  
ATOM   1433  CG  MET R 187     104.135 124.416 136.580  1.00115.21           C  
ATOM   1434  SD  MET R 187     105.106 124.919 135.158  1.00115.21           S  
ATOM   1435  CE  MET R 187     106.082 126.246 135.863  1.00115.21           C  
ATOM   1436  N   PRO R 188     107.341 122.709 137.658  1.00110.78           N  
ATOM   1437  CA  PRO R 188     108.190 121.751 137.031  1.00110.78           C  
ATOM   1438  C   PRO R 188     108.150 120.329 137.577  1.00110.78           C  
ATOM   1439  O   PRO R 188     108.711 119.513 136.913  1.00110.78           O  
ATOM   1440  CB  PRO R 188     109.511 122.321 137.378  1.00110.78           C  
ATOM   1441  CG  PRO R 188     109.313 123.762 137.025  1.00110.78           C  
ATOM   1442  CD  PRO R 188     107.868 124.030 137.389  1.00110.78           C  
ATOM   1443  N   LEU R 189     107.487 120.022 138.701  1.00106.70           N  
ATOM   1444  CA  LEU R 189     107.400 118.601 139.131  1.00106.70           C  
ATOM   1445  C   LEU R 189     106.148 117.962 138.586  1.00106.70           C  
ATOM   1446  O   LEU R 189     106.170 116.794 138.398  1.00106.70           O  
ATOM   1447  CB  LEU R 189     107.365 118.435 140.645  1.00106.70           C  
ATOM   1448  CG  LEU R 189     107.731 117.049 141.157  1.00106.70           C  
ATOM   1449  CD1 LEU R 189     109.100 116.639 140.656  1.00106.70           C  
ATOM   1450  CD2 LEU R 189     107.677 117.007 142.665  1.00106.70           C  
ATOM   1451  N   GLY R 190     105.083 118.685 138.357  1.00102.41           N  
ATOM   1452  CA  GLY R 190     103.904 118.069 137.771  1.00102.41           C  
ATOM   1453  C   GLY R 190     104.128 117.616 136.341  1.00102.41           C  
ATOM   1454  O   GLY R 190     103.710 116.524 135.954  1.00102.41           O  
ATOM   1455  N   ILE R 191     104.793 118.450 135.540  1.00 98.34           N  
ATOM   1456  CA  ILE R 191     105.045 118.095 134.147  1.00 98.34           C  
ATOM   1457  C   ILE R 191     106.063 116.966 134.052  1.00 98.34           C  
ATOM   1458  O   ILE R 191     105.892 116.027 133.267  1.00 98.34           O  
ATOM   1459  CB  ILE R 191     105.495 119.335 133.354  1.00 98.34           C  
ATOM   1460  CG1 ILE R 191     104.466 120.456 133.492  1.00 98.34           C  
ATOM   1461  CG2 ILE R 191     105.708 118.980 131.894  1.00 98.34           C  
ATOM   1462  CD1 ILE R 191     104.726 121.644 132.595  1.00 98.34           C  
ATOM   1463  N   ILE R 192     107.136 117.038 134.844  1.00 96.50           N  
ATOM   1464  CA  ILE R 192     108.170 116.010 134.782  1.00 96.50           C  
ATOM   1465  C   ILE R 192     107.617 114.661 135.225  1.00 96.50           C  
ATOM   1466  O   ILE R 192     107.889 113.631 134.600  1.00 96.50           O  
ATOM   1467  CB  ILE R 192     109.395 116.427 135.615  1.00 96.50           C  
ATOM   1468  CG1 ILE R 192     110.192 117.503 134.876  1.00 96.50           C  
ATOM   1469  CG2 ILE R 192     110.279 115.229 135.911  1.00 96.50           C  
ATOM   1470  CD1 ILE R 192     111.482 117.885 135.562  1.00 96.50           C  
ATOM   1471  N   LEU R 193     106.834 114.640 136.308  1.00 96.07           N  
ATOM   1472  CA  LEU R 193     106.245 113.385 136.761  1.00 96.07           C  
ATOM   1473  C   LEU R 193     105.274 112.822 135.730  1.00 96.07           C  
ATOM   1474  O   LEU R 193     105.254 111.610 135.484  1.00 96.07           O  
ATOM   1475  CB  LEU R 193     105.543 113.583 138.104  1.00 96.07           C  
ATOM   1476  CG  LEU R 193     106.443 113.732 139.331  1.00 96.07           C  
ATOM   1477  CD1 LEU R 193     105.606 113.847 140.593  1.00 96.07           C  
ATOM   1478  CD2 LEU R 193     107.412 112.567 139.429  1.00 96.07           C  
ATOM   1479  N   PHE R 194     104.461 113.684 135.118  1.00 93.31           N  
ATOM   1480  CA  PHE R 194     103.524 113.223 134.098  1.00 93.31           C  
ATOM   1481  C   PHE R 194     104.261 112.714 132.864  1.00 93.31           C  
ATOM   1482  O   PHE R 194     103.947 111.642 132.338  1.00 93.31           O  
ATOM   1483  CB  PHE R 194     102.565 114.353 133.722  1.00 93.31           C  
ATOM   1484  CG  PHE R 194     101.554 113.971 132.681  1.00 93.31           C  
ATOM   1485  CD1 PHE R 194     100.943 112.730 132.710  1.00 93.31           C  
ATOM   1486  CD2 PHE R 194     101.220 114.853 131.668  1.00 93.31           C  
ATOM   1487  CE1 PHE R 194     100.010 112.379 131.751  1.00 93.31           C  
ATOM   1488  CE2 PHE R 194     100.291 114.506 130.705  1.00 93.31           C  
ATOM   1489  CZ  PHE R 194      99.686 113.268 130.747  1.00 93.31           C  
ATOM   1490  N   CYS R 195     105.252 113.473 132.389  1.00 90.72           N  
ATOM   1491  CA  CYS R 195     105.969 113.090 131.180  1.00 90.72           C  
ATOM   1492  C   CYS R 195     106.899 111.905 131.398  1.00 90.72           C  
ATOM   1493  O   CYS R 195     107.300 111.268 130.421  1.00 90.72           O  
ATOM   1494  CB  CYS R 195     106.766 114.280 130.641  1.00 90.72           C  
ATOM   1495  SG  CYS R 195     105.758 115.538 129.831  1.00 90.72           S  
ATOM   1496  N   SER R 196     107.251 111.596 132.644  1.00 92.45           N  
ATOM   1497  CA  SER R 196     108.128 110.471 132.935  1.00 92.45           C  
ATOM   1498  C   SER R 196     107.371 109.186 133.235  1.00 92.45           C  
ATOM   1499  O   SER R 196     107.923 108.101 133.024  1.00 92.45           O  
ATOM   1500  CB  SER R 196     109.048 110.805 134.116  1.00 92.45           C  
ATOM   1501  OG  SER R 196     109.556 109.629 134.716  1.00 92.45           O  
ATOM   1502  N   PHE R 197     106.136 109.279 133.724  1.00 91.93           N  
ATOM   1503  CA  PHE R 197     105.335 108.083 133.950  1.00 91.93           C  
ATOM   1504  C   PHE R 197     104.822 107.503 132.638  1.00 91.93           C  
ATOM   1505  O   PHE R 197     104.843 106.283 132.446  1.00 91.93           O  
ATOM   1506  CB  PHE R 197     104.168 108.402 134.883  1.00 91.93           C  
ATOM   1507  CG  PHE R 197     103.078 107.366 134.873  1.00 91.93           C  
ATOM   1508  CD1 PHE R 197     103.320 106.083 135.337  1.00 91.93           C  
ATOM   1509  CD2 PHE R 197     101.815 107.675 134.400  1.00 91.93           C  
ATOM   1510  CE1 PHE R 197     102.318 105.130 135.327  1.00 91.93           C  
ATOM   1511  CE2 PHE R 197     100.811 106.726 134.387  1.00 91.93           C  
ATOM   1512  CZ  PHE R 197     101.063 105.451 134.852  1.00 91.93           C  
ATOM   1513  N   LYS R 198     104.368 108.364 131.724  1.00 87.38           N  
ATOM   1514  CA  LYS R 198     103.828 107.887 130.457  1.00 87.38           C  
ATOM   1515  C   LYS R 198     104.903 107.250 129.586  1.00 87.38           C  
ATOM   1516  O   LYS R 198     104.619 106.293 128.858  1.00 87.38           O  
ATOM   1517  CB  LYS R 198     103.155 109.037 129.709  1.00 87.38           C  
ATOM   1518  CG  LYS R 198     102.037 109.700 130.483  1.00 87.38           C  
ATOM   1519  CD  LYS R 198     100.752 108.904 130.383  1.00 87.38           C  
ATOM   1520  CE  LYS R 198     100.093 109.101 129.030  1.00 87.38           C  
ATOM   1521  NZ  LYS R 198      99.858 110.541 128.738  1.00 87.38           N1+
ATOM   1522  N   ILE R 199     106.131 107.771 129.632  1.00 85.86           N  
ATOM   1523  CA  ILE R 199     107.198 107.229 128.800  1.00 85.86           C  
ATOM   1524  C   ILE R 199     107.484 105.778 129.174  1.00 85.86           C  
ATOM   1525  O   ILE R 199     107.579 104.906 128.304  1.00 85.86           O  
ATOM   1526  CB  ILE R 199     108.461 108.099 128.912  1.00 85.86           C  
ATOM   1527  CG1 ILE R 199     108.311 109.367 128.072  1.00 85.86           C  
ATOM   1528  CG2 ILE R 199     109.692 107.322 128.478  1.00 85.86           C  
ATOM   1529  CD1 ILE R 199     109.492 110.300 128.170  1.00 85.86           C  
ATOM   1530  N   VAL R 200     107.618 105.499 130.470  1.00 90.54           N  
ATOM   1531  CA  VAL R 200     107.832 104.124 130.907  1.00 90.54           C  
ATOM   1532  C   VAL R 200     106.577 103.290 130.672  1.00 90.54           C  
ATOM   1533  O   VAL R 200     106.656 102.118 130.292  1.00 90.54           O  
ATOM   1534  CB  VAL R 200     108.268 104.095 132.382  1.00 90.54           C  
ATOM   1535  CG1 VAL R 200     108.369 102.663 132.882  1.00 90.54           C  
ATOM   1536  CG2 VAL R 200     109.596 104.812 132.553  1.00 90.54           C  
ATOM   1537  N   TRP R 201     105.403 103.885 130.890  1.00 93.13           N  
ATOM   1538  CA  TRP R 201     104.148 103.169 130.688  1.00 93.13           C  
ATOM   1539  C   TRP R 201     103.973 102.759 129.230  1.00 93.13           C  
ATOM   1540  O   TRP R 201     103.585 101.625 128.934  1.00 93.13           O  
ATOM   1541  CB  TRP R 201     102.981 104.043 131.145  1.00 93.13           C  
ATOM   1542  CG  TRP R 201     101.661 103.351 131.171  1.00 93.13           C  
ATOM   1543  CD1 TRP R 201     100.720 103.350 130.187  1.00 93.13           C  
ATOM   1544  CD2 TRP R 201     101.122 102.576 132.247  1.00 93.13           C  
ATOM   1545  CE2 TRP R 201      99.850 102.127 131.839  1.00 93.13           C  
ATOM   1546  CE3 TRP R 201     101.592 102.214 133.513  1.00 93.13           C  
ATOM   1547  NE1 TRP R 201      99.628 102.612 130.578  1.00 93.13           N  
ATOM   1548  CZ2 TRP R 201      99.042 101.333 132.654  1.00 93.13           C  
ATOM   1549  CZ3 TRP R 201     100.788 101.425 134.318  1.00 93.13           C  
ATOM   1550  CH2 TRP R 201      99.529 100.994 133.885  1.00 93.13           C  
ATOM   1551  N   SER R 202     104.255 103.676 128.303  1.00 89.16           N  
ATOM   1552  CA  SER R 202     104.098 103.375 126.884  1.00 89.16           C  
ATOM   1553  C   SER R 202     105.188 102.443 126.371  1.00 89.16           C  
ATOM   1554  O   SER R 202     104.940 101.656 125.453  1.00 89.16           O  
ATOM   1555  CB  SER R 202     104.093 104.665 126.066  1.00 89.16           C  
ATOM   1556  OG  SER R 202     102.905 105.403 126.289  1.00 89.16           O  
ATOM   1557  N   LEU R 203     106.386 102.516 126.944  1.00 88.58           N  
ATOM   1558  CA  LEU R 203     107.497 101.694 126.488  1.00 88.58           C  
ATOM   1559  C   LEU R 203     107.364 100.233 126.899  1.00 88.58           C  
ATOM   1560  O   LEU R 203     108.187  99.415 126.480  1.00 88.58           O  
ATOM   1561  CB  LEU R 203     108.815 102.263 127.014  1.00 88.58           C  
ATOM   1562  CG  LEU R 203     110.025 102.136 126.091  1.00 88.58           C  
ATOM   1563  CD1 LEU R 203     109.691 102.665 124.709  1.00 88.58           C  
ATOM   1564  CD2 LEU R 203     111.208 102.887 126.672  1.00 88.58           C  
ATOM   1565  N   ARG R 204     106.358  99.888 127.706  1.00 93.35           N  
ATOM   1566  CA  ARG R 204     106.179  98.512 128.143  1.00 93.35           C  
ATOM   1567  C   ARG R 204     105.184  97.734 127.294  1.00 93.35           C  
ATOM   1568  O   ARG R 204     105.267  96.502 127.244  1.00 93.35           O  
ATOM   1569  CB  ARG R 204     105.739  98.479 129.610  1.00 93.35           C  
ATOM   1570  CG  ARG R 204     106.833  98.897 130.579  1.00 93.35           C  
ATOM   1571  CD  ARG R 204     106.841  98.037 131.831  1.00 93.35           C  
ATOM   1572  NE  ARG R 204     107.571  98.669 132.925  1.00 93.35           N  
ATOM   1573  CZ  ARG R 204     108.892  98.715 133.015  1.00 93.35           C  
ATOM   1574  NH1 ARG R 204     109.671  98.176 132.089  1.00 93.35           N1+
ATOM   1575  NH2 ARG R 204     109.451  99.318 134.060  1.00 93.35           N  
ATOM   1576  N   ARG R 205     104.246  98.414 126.626  1.00 95.61           N  
ATOM   1577  CA  ARG R 205     103.378  97.721 125.678  1.00 95.61           C  
ATOM   1578  C   ARG R 205     104.156  97.192 124.481  1.00 95.61           C  
ATOM   1579  O   ARG R 205     103.696  96.266 123.804  1.00 95.61           O  
ATOM   1580  CB  ARG R 205     102.242  98.634 125.213  1.00 95.61           C  
ATOM   1581  CG  ARG R 205     101.127  98.810 126.227  1.00 95.61           C  
ATOM   1582  CD  ARG R 205     101.408  99.896 127.241  1.00 95.61           C  
ATOM   1583  NE  ARG R 205     100.221 100.174 128.037  1.00 95.61           N  
ATOM   1584  CZ  ARG R 205      99.954  99.604 129.205  1.00 95.61           C  
ATOM   1585  NH1 ARG R 205     100.794  98.750 129.763  1.00 95.61           N1+
ATOM   1586  NH2 ARG R 205      98.814  99.894 129.822  1.00 95.61           N  
ATOM   1587  N   ARG R 206     105.326  97.761 124.203  1.00 92.03           N  
ATOM   1588  CA  ARG R 206     106.193  97.217 123.168  1.00 92.03           C  
ATOM   1589  C   ARG R 206     106.843  95.940 123.677  1.00 92.03           C  
ATOM   1590  O   ARG R 206     107.984  95.958 124.145  1.00 92.03           O  
ATOM   1591  CB  ARG R 206     107.252  98.238 122.750  1.00 92.03           C  
ATOM   1592  CG  ARG R 206     106.839  99.118 121.587  1.00 92.03           C  
ATOM   1593  CD  ARG R 206     105.814 100.153 122.011  1.00 92.03           C  
ATOM   1594  NE  ARG R 206     105.455 101.047 120.917  1.00 92.03           N  
ATOM   1595  CZ  ARG R 206     104.518 101.983 120.994  1.00 92.03           C  
ATOM   1596  NH1 ARG R 206     103.830 102.181 122.105  1.00 92.03           N1+
ATOM   1597  NH2 ARG R 206     104.267 102.738 119.929  1.00 92.03           N  
ATOM   1598  N   GLN R 207     106.115  94.825 123.594  1.00 95.22           N  
ATOM   1599  CA  GLN R 207     106.574  93.571 124.179  1.00 95.22           C  
ATOM   1600  C   GLN R 207     107.791  92.995 123.474  1.00 95.22           C  
ATOM   1601  O   GLN R 207     108.435  92.098 124.027  1.00 95.22           O  
ATOM   1602  CB  GLN R 207     105.438  92.548 124.173  1.00 95.22           C  
ATOM   1603  CG  GLN R 207     104.119  93.086 124.708  1.00 95.22           C  
ATOM   1604  CD  GLN R 207     104.024  93.013 126.223  1.00 95.22           C  
ATOM   1605  NE2 GLN R 207     102.807  93.115 126.742  1.00 95.22           N  
ATOM   1606  OE1 GLN R 207     105.032  92.871 126.914  1.00 95.22           O  
ATOM   1607  N   GLN R 208     108.124  93.478 122.277  1.00 86.89           N  
ATOM   1608  CA  GLN R 208     109.317  93.024 121.577  1.00 86.89           C  
ATOM   1609  C   GLN R 208     110.488  93.989 121.722  1.00 86.89           C  
ATOM   1610  O   GLN R 208     111.642  93.557 121.629  1.00 86.89           O  
ATOM   1611  CB  GLN R 208     109.008  92.805 120.090  1.00 86.89           C  
ATOM   1612  CG  GLN R 208     110.121  92.123 119.313  1.00 86.89           C  
ATOM   1613  CD  GLN R 208     109.595  91.172 118.254  1.00 86.89           C  
ATOM   1614  NE2 GLN R 208     110.503  90.490 117.567  1.00 86.89           N  
ATOM   1615  OE1 GLN R 208     108.385  91.052 118.058  1.00 86.89           O  
ATOM   1616  N   LEU R 209     110.175  95.256 122.018  1.00 90.64           N  
ATOM   1617  CA  LEU R 209     111.219  96.281 122.266  1.00 90.64           C  
ATOM   1618  C   LEU R 209     111.857  96.010 123.605  1.00 90.64           C  
ATOM   1619  O   LEU R 209     113.063  96.067 123.721  1.00 90.64           O  
ATOM   1620  CB  LEU R 209     110.592  97.669 122.257  1.00 90.64           C  
ATOM   1621  CG  LEU R 209     110.934  98.433 120.995  1.00 90.64           C  
ATOM   1622  CD1 LEU R 209     110.438  99.861 121.081  1.00 90.64           C  
ATOM   1623  CD2 LEU R 209     112.438  98.382 120.843  1.00 90.64           C  
ATOM   1624  N   ALA R 210     111.072  95.587 124.574  1.00 94.90           N  
ATOM   1625  CA  ALA R 210     111.513  95.359 125.928  1.00 94.90           C  
ATOM   1626  C   ALA R 210     112.547  94.368 126.200  1.00 94.90           C  
ATOM   1627  O   ALA R 210     113.226  94.422 127.177  1.00 94.90           O  
ATOM   1628  CB  ALA R 210     110.307  94.975 126.697  1.00 94.90           C  
ATOM   1629  N   ARG R 211     112.668  93.420 125.365  1.00 95.56           N  
ATOM   1630  CA  ARG R 211     113.559  92.379 125.670  1.00 95.56           C  
ATOM   1631  C   ARG R 211     114.869  92.956 125.709  1.00 95.56           C  
ATOM   1632  O   ARG R 211     115.770  92.405 126.294  1.00 95.56           O  
ATOM   1633  CB  ARG R 211     113.519  91.322 124.559  1.00 95.56           C  
ATOM   1634  CG  ARG R 211     112.142  91.070 123.980  1.00 95.56           C  
ATOM   1635  CD  ARG R 211     111.895  89.580 123.796  1.00 95.56           C  
ATOM   1636  NE  ARG R 211     110.501  89.313 123.451  1.00 95.56           N  
ATOM   1637  CZ  ARG R 211     110.098  88.605 122.403  1.00 95.56           C  
ATOM   1638  NH1 ARG R 211     110.990  88.056 121.589  1.00 95.56           N1+
ATOM   1639  NH2 ARG R 211     108.803  88.444 122.178  1.00 95.56           N  
ATOM   1640  N   GLN R 212     115.030  94.059 125.063  1.00 98.55           N  
ATOM   1641  CA  GLN R 212     116.350  94.505 124.918  1.00 98.55           C  
ATOM   1642  C   GLN R 212     117.025  94.891 126.155  1.00 98.55           C  
ATOM   1643  O   GLN R 212     116.398  95.222 127.106  1.00 98.55           O  
ATOM   1644  CB  GLN R 212     116.414  95.497 123.805  1.00 98.55           C  
ATOM   1645  CG  GLN R 212     115.921  94.866 122.509  1.00 98.55           C  
ATOM   1646  CD  GLN R 212     115.484  95.851 121.442  1.00 98.55           C  
ATOM   1647  NE2 GLN R 212     114.697  95.374 120.483  1.00 98.55           N  
ATOM   1648  OE1 GLN R 212     115.853  97.015 121.471  1.00 98.55           O  
ATOM   1649  N   ALA R 213     118.306  94.721 126.230  1.00103.39           N  
ATOM   1650  CA  ALA R 213     118.999  95.215 127.371  1.00103.39           C  
ATOM   1651  C   ALA R 213     118.925  96.684 127.301  1.00103.39           C  
ATOM   1652  O   ALA R 213     118.689  97.323 128.295  1.00103.39           O  
ATOM   1653  CB  ALA R 213     120.423  94.801 127.310  1.00103.39           C  
ATOM   1654  N   ARG R 214     119.086  97.246 126.124  1.00102.36           N  
ATOM   1655  CA  ARG R 214     119.075  98.646 125.935  1.00102.36           C  
ATOM   1656  C   ARG R 214     117.811  99.251 126.317  1.00102.36           C  
ATOM   1657  O   ARG R 214     117.827 100.328 126.795  1.00102.36           O  
ATOM   1658  CB  ARG R 214     119.334  98.900 124.519  1.00102.36           C  
ATOM   1659  CG  ARG R 214     120.773  99.051 124.151  1.00102.36           C  
ATOM   1660  CD  ARG R 214     120.822  99.524 122.717  1.00102.36           C  
ATOM   1661  NE  ARG R 214     119.924  98.726 121.891  1.00102.36           N  
ATOM   1662  CZ  ARG R 214     119.950  98.703 120.566  1.00102.36           C  
ATOM   1663  NH1 ARG R 214     120.833  99.437 119.911  1.00102.36           N1+
ATOM   1664  NH2 ARG R 214     119.102  97.932 119.900  1.00102.36           N  
ATOM   1665  N   MET R 215     116.695  98.651 126.068  1.00102.43           N  
ATOM   1666  CA  MET R 215     115.507  99.225 126.562  1.00102.43           C  
ATOM   1667  C   MET R 215     115.377  99.013 128.026  1.00102.43           C  
ATOM   1668  O   MET R 215     114.533  99.608 128.656  1.00102.43           O  
ATOM   1669  CB  MET R 215     114.262  98.832 125.914  1.00102.43           C  
ATOM   1670  CG  MET R 215     114.177  99.225 124.472  1.00102.43           C  
ATOM   1671  SD  MET R 215     113.851 100.972 124.286  1.00102.43           S  
ATOM   1672  CE  MET R 215     115.228 101.405 123.227  1.00102.43           C  
ATOM   1673  N   LYS R 216     116.111  98.096 128.613  1.00102.81           N  
ATOM   1674  CA  LYS R 216     116.035  98.041 130.072  1.00102.81           C  
ATOM   1675  C   LYS R 216     116.741  99.165 130.753  1.00102.81           C  
ATOM   1676  O   LYS R 216     116.175  99.805 131.585  1.00102.81           O  
ATOM   1677  CB  LYS R 216     116.409  96.686 130.625  1.00102.81           C  
ATOM   1678  CG  LYS R 216     115.355  95.644 130.316  1.00102.81           C  
ATOM   1679  CD  LYS R 216     115.725  94.256 130.798  1.00102.81           C  
ATOM   1680  CE  LYS R 216     114.799  93.223 130.184  1.00102.81           C  
ATOM   1681  NZ  LYS R 216     113.373  93.577 130.369  1.00102.81           N1+
ATOM   1682  N   LYS R 217     117.944  99.459 130.338  1.00104.61           N  
ATOM   1683  CA  LYS R 217     118.659 100.590 130.890  1.00104.61           C  
ATOM   1684  C   LYS R 217     118.042 101.933 130.684  1.00104.61           C  
ATOM   1685  O   LYS R 217     118.028 102.699 131.564  1.00104.61           O  
ATOM   1686  CB  LYS R 217     120.107 100.637 130.436  1.00104.61           C  
ATOM   1687  CG  LYS R 217     120.893 101.852 130.873  1.00104.61           C  
ATOM   1688  CD  LYS R 217     122.012 102.192 129.902  1.00104.61           C  
ATOM   1689  CE  LYS R 217     123.132 101.171 129.959  1.00104.61           C  
ATOM   1690  NZ  LYS R 217     124.377 101.676 129.312  1.00104.61           N1+
ATOM   1691  N   ALA R 218     117.475 102.243 129.568  1.00102.36           N  
ATOM   1692  CA  ALA R 218     117.010 103.538 129.387  1.00102.36           C  
ATOM   1693  C   ALA R 218     115.701 103.683 129.847  1.00102.36           C  
ATOM   1694  O   ALA R 218     114.988 104.534 129.407  1.00102.36           O  
ATOM   1695  CB  ALA R 218     117.127 103.985 128.004  1.00102.36           C  
ATOM   1696  N   THR R 219     115.239 102.716 130.507  1.00102.69           N  
ATOM   1697  CA  THR R 219     114.047 103.034 131.285  1.00102.69           C  
ATOM   1698  C   THR R 219     114.350 103.382 132.732  1.00102.69           C  
ATOM   1699  O   THR R 219     113.528 104.030 133.386  1.00102.69           O  
ATOM   1700  CB  THR R 219     113.054 101.868 131.256  1.00102.69           C  
ATOM   1701  CG2 THR R 219     112.487 101.680 129.860  1.00102.69           C  
ATOM   1702  OG1 THR R 219     113.710 100.664 131.678  1.00102.69           O  
ATOM   1703  N   ARG R 220     115.507 102.965 133.253  1.00106.01           N  
ATOM   1704  CA  ARG R 220     115.872 103.356 134.609  1.00106.01           C  
ATOM   1705  C   ARG R 220     116.318 104.810 134.657  1.00106.01           C  
ATOM   1706  O   ARG R 220     116.133 105.488 135.673  1.00106.01           O  
ATOM   1707  CB  ARG R 220     116.960 102.427 135.154  1.00106.01           C  
ATOM   1708  CG  ARG R 220     118.364 102.712 134.647  1.00106.01           C  
ATOM   1709  CD  ARG R 220     119.411 102.041 135.522  1.00106.01           C  
ATOM   1710  NE  ARG R 220     119.152 100.616 135.686  1.00106.01           N  
ATOM   1711  CZ  ARG R 220     120.031  99.743 136.153  1.00106.01           C  
ATOM   1712  NH1 ARG R 220     121.249 100.112 136.515  1.00106.01           N1+
ATOM   1713  NH2 ARG R 220     119.681  98.464 136.262  1.00106.01           N  
ATOM   1714  N   PHE R 221     116.888 105.318 133.560  1.00105.38           N  
ATOM   1715  CA  PHE R 221     117.325 106.708 133.527  1.00105.38           C  
ATOM   1716  C   PHE R 221     116.156 107.680 133.454  1.00105.38           C  
ATOM   1717  O   PHE R 221     116.340 108.871 133.725  1.00105.38           O  
ATOM   1718  CB  PHE R 221     118.270 106.938 132.349  1.00105.38           C  
ATOM   1719  CG  PHE R 221     119.693 106.568 132.640  1.00105.38           C  
ATOM   1720  CD1 PHE R 221     120.309 107.002 133.800  1.00105.38           C  
ATOM   1721  CD2 PHE R 221     120.414 105.781 131.759  1.00105.38           C  
ATOM   1722  CE1 PHE R 221     121.618 106.662 134.075  1.00105.38           C  
ATOM   1723  CE2 PHE R 221     121.721 105.438 132.029  1.00105.38           C  
ATOM   1724  CZ  PHE R 221     122.324 105.878 133.189  1.00105.38           C  
ATOM   1725  N   ILE R 222     114.965 107.204 133.088  1.00102.07           N  
ATOM   1726  CA  ILE R 222     113.782 108.050 133.168  1.00102.07           C  
ATOM   1727  C   ILE R 222     113.438 108.344 134.622  1.00102.07           C  
ATOM   1728  O   ILE R 222     113.090 109.477 134.976  1.00102.07           O  
ATOM   1729  CB  ILE R 222     112.603 107.389 132.429  1.00102.07           C  
ATOM   1730  CG1 ILE R 222     112.952 107.163 130.962  1.00102.07           C  
ATOM   1731  CG2 ILE R 222     111.362 108.248 132.530  1.00102.07           C  
ATOM   1732  CD1 ILE R 222     113.208 108.439 130.212  1.00102.07           C  
ATOM   1733  N   MET R 223     113.534 107.333 135.488  1.00106.23           N  
ATOM   1734  CA  MET R 223     113.187 107.512 136.892  1.00106.23           C  
ATOM   1735  C   MET R 223     114.295 108.197 137.686  1.00106.23           C  
ATOM   1736  O   MET R 223     114.000 108.906 138.652  1.00106.23           O  
ATOM   1737  CB  MET R 223     112.847 106.161 137.522  1.00106.23           C  
ATOM   1738  CG  MET R 223     111.602 105.508 136.943  1.00106.23           C  
ATOM   1739  SD  MET R 223     110.116 106.481 137.258  1.00106.23           S  
ATOM   1740  CE  MET R 223     108.911 105.593 136.275  1.00106.23           C  
ATOM   1741  N   VAL R 224     115.558 107.994 137.307  1.00107.98           N  
ATOM   1742  CA  VAL R 224     116.660 108.626 138.031  1.00107.98           C  
ATOM   1743  C   VAL R 224     116.564 110.144 137.939  1.00107.98           C  
ATOM   1744  O   VAL R 224     116.735 110.852 138.938  1.00107.98           O  
ATOM   1745  CB  VAL R 224     118.015 108.116 137.507  1.00107.98           C  
ATOM   1746  CG1 VAL R 224     119.153 108.868 138.171  1.00107.98           C  
ATOM   1747  CG2 VAL R 224     118.155 106.630 137.776  1.00107.98           C  
ATOM   1748  N   VAL R 225     116.281 110.664 136.744  1.00107.21           N  
ATOM   1749  CA  VAL R 225     116.170 112.111 136.569  1.00107.21           C  
ATOM   1750  C   VAL R 225     115.039 112.668 137.425  1.00107.21           C  
ATOM   1751  O   VAL R 225     115.150 113.761 137.992  1.00107.21           O  
ATOM   1752  CB  VAL R 225     115.978 112.450 135.080  1.00107.21           C  
ATOM   1753  CG1 VAL R 225     115.714 113.934 134.898  1.00107.21           C  
ATOM   1754  CG2 VAL R 225     117.197 112.021 134.283  1.00107.21           C  
ATOM   1755  N   ALA R 226     113.938 111.923 137.538  1.00109.15           N  
ATOM   1756  CA  ALA R 226     112.803 112.397 138.321  1.00109.15           C  
ATOM   1757  C   ALA R 226     113.119 112.458 139.810  1.00109.15           C  
ATOM   1758  O   ALA R 226     112.679 113.389 140.495  1.00109.15           O  
ATOM   1759  CB  ALA R 226     111.587 111.505 138.076  1.00109.15           C  
ATOM   1760  N   ILE R 227     113.869 111.489 140.331  1.00111.26           N  
ATOM   1761  CA  ILE R 227     114.133 111.451 141.765  1.00111.26           C  
ATOM   1762  C   ILE R 227     115.335 112.308 142.155  1.00111.26           C  
ATOM   1763  O   ILE R 227     115.386 112.820 143.278  1.00111.26           O  
ATOM   1764  CB  ILE R 227     114.312 109.998 142.243  1.00111.26           C  
ATOM   1765  CG1 ILE R 227     115.557 109.369 141.616  1.00111.26           C  
ATOM   1766  CG2 ILE R 227     113.072 109.179 141.922  1.00111.26           C  
ATOM   1767  CD1 ILE R 227     115.988 108.086 142.285  1.00111.26           C  
ATOM   1768  N   VAL R 228     116.309 112.478 141.260  1.00111.80           N  
ATOM   1769  CA  VAL R 228     117.410 113.396 141.536  1.00111.80           C  
ATOM   1770  C   VAL R 228     116.894 114.825 141.633  1.00111.80           C  
ATOM   1771  O   VAL R 228     117.325 115.601 142.495  1.00111.80           O  
ATOM   1772  CB  VAL R 228     118.507 113.254 140.465  1.00111.80           C  
ATOM   1773  CG1 VAL R 228     119.491 114.408 140.550  1.00111.80           C  
ATOM   1774  CG2 VAL R 228     119.235 111.931 140.630  1.00111.80           C  
ATOM   1775  N   PHE R 229     115.955 115.193 140.760  1.00113.51           N  
ATOM   1776  CA  PHE R 229     115.352 116.518 140.810  1.00113.51           C  
ATOM   1777  C   PHE R 229     114.571 116.753 142.097  1.00113.51           C  
ATOM   1778  O   PHE R 229     114.433 117.907 142.519  1.00113.51           O  
ATOM   1779  CB  PHE R 229     114.439 116.715 139.599  1.00113.51           C  
ATOM   1780  CG  PHE R 229     113.658 117.998 139.623  1.00113.51           C  
ATOM   1781  CD1 PHE R 229     114.265 119.200 139.299  1.00113.51           C  
ATOM   1782  CD2 PHE R 229     112.316 118.000 139.960  1.00113.51           C  
ATOM   1783  CE1 PHE R 229     113.547 120.378 139.316  1.00113.51           C  
ATOM   1784  CE2 PHE R 229     111.594 119.175 139.978  1.00113.51           C  
ATOM   1785  CZ  PHE R 229     112.212 120.367 139.656  1.00113.51           C  
ATOM   1786  N   ILE R 230     114.068 115.699 142.731  1.00116.88           N  
ATOM   1787  CA  ILE R 230     113.295 115.850 143.960  1.00116.88           C  
ATOM   1788  C   ILE R 230     114.202 115.980 145.175  1.00116.88           C  
ATOM   1789  O   ILE R 230     114.065 116.917 145.966  1.00116.88           O  
ATOM   1790  CB  ILE R 230     112.312 114.670 144.118  1.00116.88           C  
ATOM   1791  CG1 ILE R 230     111.169 114.791 143.107  1.00116.88           C  
ATOM   1792  CG2 ILE R 230     111.771 114.613 145.539  1.00116.88           C  
ATOM   1793  CD1 ILE R 230     110.018 113.847 143.369  1.00116.88           C  
ATOM   1794  N   THR R 231     115.145 115.054 145.343  1.00120.44           N  
ATOM   1795  CA  THR R 231     116.011 115.073 146.515  1.00120.44           C  
ATOM   1796  C   THR R 231     116.966 116.259 146.535  1.00120.44           C  
ATOM   1797  O   THR R 231     117.525 116.559 147.594  1.00120.44           O  
ATOM   1798  CB  THR R 231     116.814 113.774 146.604  1.00120.44           C  
ATOM   1799  CG2 THR R 231     115.895 112.569 146.469  1.00120.44           C  
ATOM   1800  OG1 THR R 231     117.797 113.745 145.563  1.00120.44           O  
ATOM   1801  N   CYS R 232     117.164 116.937 145.404  1.00124.46           N  
ATOM   1802  CA  CYS R 232     118.040 118.099 145.360  1.00124.46           C  
ATOM   1803  C   CYS R 232     117.300 119.420 145.522  1.00124.46           C  
ATOM   1804  O   CYS R 232     117.952 120.450 145.724  1.00124.46           O  
ATOM   1805  CB  CYS R 232     118.822 118.124 144.040  1.00124.46           C  
ATOM   1806  SG  CYS R 232     120.134 116.888 143.935  1.00124.46           S  
ATOM   1807  N   TYR R 233     115.968 119.421 145.439  1.00123.59           N  
ATOM   1808  CA  TYR R 233     115.188 120.642 145.576  1.00123.59           C  
ATOM   1809  C   TYR R 233     114.135 120.594 146.671  1.00123.59           C  
ATOM   1810  O   TYR R 233     113.695 121.659 147.115  1.00123.59           O  
ATOM   1811  CB  TYR R 233     114.490 120.993 144.253  1.00123.59           C  
ATOM   1812  CG  TYR R 233     115.380 121.669 143.235  1.00123.59           C  
ATOM   1813  CD1 TYR R 233     115.013 122.876 142.660  1.00123.59           C  
ATOM   1814  CD2 TYR R 233     116.579 121.096 142.838  1.00123.59           C  
ATOM   1815  CE1 TYR R 233     115.819 123.497 141.730  1.00123.59           C  
ATOM   1816  CE2 TYR R 233     117.391 121.708 141.911  1.00123.59           C  
ATOM   1817  CZ  TYR R 233     117.007 122.907 141.357  1.00123.59           C  
ATOM   1818  OH  TYR R 233     117.815 123.520 140.428  1.00123.59           O  
ATOM   1819  N   LEU R 234     113.707 119.408 147.102  1.00129.20           N  
ATOM   1820  CA  LEU R 234     112.701 119.335 148.159  1.00129.20           C  
ATOM   1821  C   LEU R 234     113.151 119.972 149.470  1.00129.20           C  
ATOM   1822  O   LEU R 234     112.348 120.718 150.059  1.00129.20           O  
ATOM   1823  CB  LEU R 234     112.277 117.878 148.381  1.00129.20           C  
ATOM   1824  CG  LEU R 234     111.175 117.664 149.420  1.00129.20           C  
ATOM   1825  CD1 LEU R 234     109.890 118.354 148.985  1.00129.20           C  
ATOM   1826  CD2 LEU R 234     110.938 116.182 149.664  1.00129.20           C  
ATOM   1827  N   PRO R 235     114.362 119.725 149.992  1.00132.82           N  
ATOM   1828  CA  PRO R 235     114.746 120.397 151.247  1.00132.82           C  
ATOM   1829  C   PRO R 235     114.722 121.913 151.159  1.00132.82           C  
ATOM   1830  O   PRO R 235     114.317 122.578 152.121  1.00132.82           O  
ATOM   1831  CB  PRO R 235     116.162 119.865 151.507  1.00132.82           C  
ATOM   1832  CG  PRO R 235     116.221 118.575 150.783  1.00132.82           C  
ATOM   1833  CD  PRO R 235     115.400 118.776 149.550  1.00132.82           C  
ATOM   1834  N   SER R 236     115.136 122.484 150.025  1.00134.44           N  
ATOM   1835  CA  SER R 236     115.191 123.937 149.909  1.00134.44           C  
ATOM   1836  C   SER R 236     113.798 124.555 149.873  1.00134.44           C  
ATOM   1837  O   SER R 236     113.578 125.618 150.464  1.00134.44           O  
ATOM   1838  CB  SER R 236     115.980 124.334 148.663  1.00134.44           C  
ATOM   1839  OG  SER R 236     117.201 123.619 148.591  1.00134.44           O  
ATOM   1840  N   VAL R 237     112.853 123.913 149.188  1.00133.84           N  
ATOM   1841  CA  VAL R 237     111.484 124.416 149.163  1.00133.84           C  
ATOM   1842  C   VAL R 237     110.776 124.213 150.496  1.00133.84           C  
ATOM   1843  O   VAL R 237     110.056 125.112 150.949  1.00133.84           O  
ATOM   1844  CB  VAL R 237     110.687 123.743 148.031  1.00133.84           C  
ATOM   1845  CG1 VAL R 237     109.262 124.264 147.995  1.00133.84           C  
ATOM   1846  CG2 VAL R 237     111.373 123.978 146.695  1.00133.84           C  
ATOM   1847  N   SER R 238     110.972 123.066 151.143  1.00138.22           N  
ATOM   1848  CA  SER R 238     110.303 122.761 152.401  1.00138.22           C  
ATOM   1849  C   SER R 238     110.834 123.588 153.566  1.00138.22           C  
ATOM   1850  O   SER R 238     110.075 123.916 154.485  1.00138.22           O  
ATOM   1851  CB  SER R 238     110.443 121.272 152.720  1.00138.22           C  
ATOM   1852  OG  SER R 238     111.787 120.850 152.585  1.00138.22           O  
ATOM   1853  N   ALA R 239     112.127 123.923 153.553  1.00142.16           N  
ATOM   1854  CA  ALA R 239     112.702 124.700 154.647  1.00142.16           C  
ATOM   1855  C   ALA R 239     112.060 126.079 154.744  1.00142.16           C  
ATOM   1856  O   ALA R 239     111.751 126.552 155.846  1.00142.16           O  
ATOM   1857  CB  ALA R 239     114.214 124.823 154.467  1.00142.16           C  
ATOM   1858  N   ARG R 240     111.851 126.738 153.605  1.00145.58           N  
ATOM   1859  CA  ARG R 240     111.191 128.037 153.601  1.00145.58           C  
ATOM   1860  C   ARG R 240     109.713 127.936 153.956  1.00145.58           C  
ATOM   1861  O   ARG R 240     109.184 128.844 154.609  1.00145.58           O  
ATOM   1862  CB  ARG R 240     111.374 128.705 152.235  1.00145.58           C  
ATOM   1863  CG  ARG R 240     110.259 129.647 151.805  1.00145.58           C  
ATOM   1864  CD  ARG R 240     110.342 130.994 152.514  1.00145.58           C  
ATOM   1865  NE  ARG R 240     111.677 131.578 152.461  1.00145.58           N  
ATOM   1866  CZ  ARG R 240     111.954 132.837 152.772  1.00145.58           C  
ATOM   1867  NH1 ARG R 240     111.005 133.683 153.136  1.00145.58           N1+
ATOM   1868  NH2 ARG R 240     113.214 133.258 152.714  1.00145.58           N  
ATOM   1869  N   LEU R 241     109.041 126.851 153.561  1.00145.79           N  
ATOM   1870  CA  LEU R 241     107.632 126.686 153.903  1.00145.79           C  
ATOM   1871  C   LEU R 241     107.419 126.591 155.408  1.00145.79           C  
ATOM   1872  O   LEU R 241     106.465 127.178 155.933  1.00145.79           O  
ATOM   1873  CB  LEU R 241     107.064 125.448 153.210  1.00145.79           C  
ATOM   1874  CG  LEU R 241     106.857 125.563 151.700  1.00145.79           C  
ATOM   1875  CD1 LEU R 241     106.450 124.223 151.110  1.00145.79           C  
ATOM   1876  CD2 LEU R 241     105.816 126.626 151.390  1.00145.79           C  
ATOM   1877  N   TYR R 242     108.282 125.857 156.116  1.00151.24           N  
ATOM   1878  CA  TYR R 242     108.160 125.776 157.570  1.00151.24           C  
ATOM   1879  C   TYR R 242     108.394 127.128 158.226  1.00151.24           C  
ATOM   1880  O   TYR R 242     107.701 127.480 159.188  1.00151.24           O  
ATOM   1881  CB  TYR R 242     109.138 124.743 158.129  1.00151.24           C  
ATOM   1882  CG  TYR R 242     109.042 124.575 159.629  1.00151.24           C  
ATOM   1883  CD1 TYR R 242     107.993 123.869 160.202  1.00151.24           C  
ATOM   1884  CD2 TYR R 242     109.996 125.130 160.470  1.00151.24           C  
ATOM   1885  CE1 TYR R 242     107.901 123.717 161.573  1.00151.24           C  
ATOM   1886  CE2 TYR R 242     109.912 124.984 161.841  1.00151.24           C  
ATOM   1887  CZ  TYR R 242     108.862 124.277 162.387  1.00151.24           C  
ATOM   1888  OH  TYR R 242     108.776 124.128 163.752  1.00151.24           O  
ATOM   1889  N   PHE R 243     109.367 127.893 157.730  1.00153.84           N  
ATOM   1890  CA  PHE R 243     109.616 129.225 158.271  1.00153.84           C  
ATOM   1891  C   PHE R 243     108.414 130.137 158.055  1.00153.84           C  
ATOM   1892  O   PHE R 243     108.046 130.915 158.942  1.00153.84           O  
ATOM   1893  CB  PHE R 243     110.867 129.823 157.629  1.00153.84           C  
ATOM   1894  CG  PHE R 243     110.857 131.324 157.568  1.00153.84           C  
ATOM   1895  CD1 PHE R 243     110.622 131.978 156.373  1.00153.84           C  
ATOM   1896  CD2 PHE R 243     111.079 132.078 158.708  1.00153.84           C  
ATOM   1897  CE1 PHE R 243     110.609 133.357 156.313  1.00153.84           C  
ATOM   1898  CE2 PHE R 243     111.067 133.458 158.654  1.00153.84           C  
ATOM   1899  CZ  PHE R 243     110.833 134.099 157.455  1.00153.84           C  
ATOM   1900  N   LEU R 244     107.797 130.061 156.874  1.00153.96           N  
ATOM   1901  CA  LEU R 244     106.680 130.945 156.562  1.00153.96           C  
ATOM   1902  C   LEU R 244     105.490 130.693 157.479  1.00153.96           C  
ATOM   1903  O   LEU R 244     104.835 131.640 157.927  1.00153.96           O  
ATOM   1904  CB  LEU R 244     106.275 130.779 155.097  1.00153.96           C  
ATOM   1905  CG  LEU R 244     105.154 131.691 154.599  1.00153.96           C  
ATOM   1906  CD1 LEU R 244     105.576 133.150 154.682  1.00153.96           C  
ATOM   1907  CD2 LEU R 244     104.755 131.325 153.177  1.00153.96           C  
ATOM   1908  N   TRP R 245     105.191 129.424 157.761  1.00156.31           N  
ATOM   1909  CA  TRP R 245     104.049 129.104 158.613  1.00156.31           C  
ATOM   1910  C   TRP R 245     104.251 129.634 160.028  1.00156.31           C  
ATOM   1911  O   TRP R 245     103.391 130.342 160.565  1.00156.31           O  
ATOM   1912  CB  TRP R 245     103.811 127.595 158.627  1.00156.31           C  
ATOM   1913  CG  TRP R 245     102.566 127.184 159.351  1.00156.31           C  
ATOM   1914  CD1 TRP R 245     102.474 126.729 160.633  1.00156.31           C  
ATOM   1915  CD2 TRP R 245     101.229 127.200 158.836  1.00156.31           C  
ATOM   1916  CE2 TRP R 245     100.380 126.738 159.861  1.00156.31           C  
ATOM   1917  CE3 TRP R 245     100.666 127.561 157.608  1.00156.31           C  
ATOM   1918  NE1 TRP R 245     101.166 126.456 160.948  1.00156.31           N  
ATOM   1919  CZ2 TRP R 245      99.001 126.625 159.695  1.00156.31           C  
ATOM   1920  CZ3 TRP R 245      99.298 127.448 157.445  1.00156.31           C  
ATOM   1921  CH2 TRP R 245      98.480 126.985 158.483  1.00156.31           C  
ATOM   1922  N   THR R 246     105.378 129.302 160.646  1.00158.08           N  
ATOM   1923  CA  THR R 246     105.722 129.805 161.978  1.00158.08           C  
ATOM   1924  C   THR R 246     106.608 131.042 161.891  1.00158.08           C  
ATOM   1925  O   THR R 246     107.684 131.096 162.484  1.00158.08           O  
ATOM   1926  CB  THR R 246     106.397 128.710 162.796  1.00158.08           C  
ATOM   1927  CG2 THR R 246     105.468 127.514 162.950  1.00158.08           C  
ATOM   1928  OG1 THR R 246     107.601 128.296 162.141  1.00158.08           O  
ATOM   1929  N   VAL R 247     106.168 132.054 161.149  1.00160.00           N  
ATOM   1930  CA  VAL R 247     106.964 133.263 160.950  1.00160.00           C  
ATOM   1931  C   VAL R 247     107.009 134.154 162.195  1.00160.00           C  
ATOM   1932  O   VAL R 247     108.044 134.800 162.417  1.00160.00           O  
ATOM   1933  CB  VAL R 247     106.487 134.038 159.702  1.00160.00           C  
ATOM   1934  CG1 VAL R 247     105.031 134.468 159.803  1.00160.00           C  
ATOM   1935  CG2 VAL R 247     107.390 135.237 159.426  1.00160.00           C  
ATOM   1936  N   PRO R 248     105.952 134.240 163.060  1.00161.28           N  
ATOM   1937  CA  PRO R 248     106.102 135.085 164.258  1.00161.28           C  
ATOM   1938  C   PRO R 248     107.175 134.574 165.203  1.00161.28           C  
ATOM   1939  O   PRO R 248     108.093 135.315 165.573  1.00161.28           O  
ATOM   1940  CB  PRO R 248     104.713 135.027 164.911  1.00161.28           C  
ATOM   1941  CG  PRO R 248     103.794 134.612 163.839  1.00161.28           C  
ATOM   1942  CD  PRO R 248     104.593 133.669 163.003  1.00161.28           C  
ATOM   1943  N   SER R 249     107.064 133.307 165.606  1.00162.60           N  
ATOM   1944  CA  SER R 249     108.009 132.729 166.556  1.00162.60           C  
ATOM   1945  C   SER R 249     109.418 132.652 165.979  1.00162.60           C  
ATOM   1946  O   SER R 249     110.394 132.959 166.675  1.00162.60           O  
ATOM   1947  CB  SER R 249     107.537 131.339 166.986  1.00162.60           C  
ATOM   1948  OG  SER R 249     108.581 130.622 167.621  1.00162.60           O  
ATOM   1949  N   SER R 250     109.549 132.245 164.716  1.00163.47           N  
ATOM   1950  CA  SER R 250     110.859 132.102 164.082  1.00163.47           C  
ATOM   1951  C   SER R 250     111.287 133.459 163.528  1.00163.47           C  
ATOM   1952  O   SER R 250     111.150 133.762 162.340  1.00163.47           O  
ATOM   1953  CB  SER R 250     110.817 131.035 162.996  1.00163.47           C  
ATOM   1954  OG  SER R 250     112.073 130.918 162.351  1.00163.47           O  
ATOM   1955  N   ALA R 251     111.815 134.292 164.421  1.00165.19           N  
ATOM   1956  CA  ALA R 251     112.373 135.591 164.066  1.00165.19           C  
ATOM   1957  C   ALA R 251     113.887 135.497 164.198  1.00165.19           C  
ATOM   1958  O   ALA R 251     114.412 135.464 165.316  1.00165.19           O  
ATOM   1959  CB  ALA R 251     111.808 136.698 164.955  1.00165.19           C  
ATOM   1960  N   CYS R 252     114.575 135.449 163.053  1.00166.76           N  
ATOM   1961  CA  CYS R 252     116.028 135.253 162.975  1.00166.76           C  
ATOM   1962  C   CYS R 252     116.507 134.200 163.975  1.00166.76           C  
ATOM   1963  O   CYS R 252     117.481 134.396 164.706  1.00166.76           O  
ATOM   1964  CB  CYS R 252     116.784 136.576 163.155  1.00166.76           C  
ATOM   1965  SG  CYS R 252     116.638 137.406 164.759  1.00166.76           S  
ATOM   1966  N   ASP R 253     115.807 133.069 164.005  1.00163.98           N  
ATOM   1967  CA  ASP R 253     116.153 131.996 164.924  1.00163.98           C  
ATOM   1968  C   ASP R 253     117.521 131.424 164.560  1.00163.98           C  
ATOM   1969  O   ASP R 253     117.802 131.211 163.373  1.00163.98           O  
ATOM   1970  CB  ASP R 253     115.083 130.904 164.879  1.00163.98           C  
ATOM   1971  CG  ASP R 253     115.300 129.823 165.920  1.00163.98           C  
ATOM   1972  OD1 ASP R 253     116.178 128.961 165.711  1.00163.98           O  
ATOM   1973  OD2 ASP R 253     114.593 129.838 166.948  1.00163.98           O1-
ATOM   1974  N   PRO R 254     118.393 131.160 165.540  1.00162.77           N  
ATOM   1975  CA  PRO R 254     119.746 130.688 165.211  1.00162.77           C  
ATOM   1976  C   PRO R 254     119.775 129.251 164.712  1.00162.77           C  
ATOM   1977  O   PRO R 254     120.812 128.777 164.240  1.00162.77           O  
ATOM   1978  CB  PRO R 254     120.503 130.832 166.537  1.00162.77           C  
ATOM   1979  CG  PRO R 254     119.458 130.797 167.594  1.00162.77           C  
ATOM   1980  CD  PRO R 254     118.160 131.252 166.991  1.00162.77           C  
ATOM   1981  N   SER R 255     118.646 128.551 164.805  1.00162.14           N  
ATOM   1982  CA  SER R 255     118.543 127.186 164.310  1.00162.14           C  
ATOM   1983  C   SER R 255     117.690 127.053 163.060  1.00162.14           C  
ATOM   1984  O   SER R 255     118.002 126.218 162.208  1.00162.14           O  
ATOM   1985  CB  SER R 255     117.975 126.260 165.399  1.00162.14           C  
ATOM   1986  OG  SER R 255     116.761 126.770 165.922  1.00162.14           O  
ATOM   1987  N   VAL R 256     116.620 127.842 162.930  1.00160.86           N  
ATOM   1988  CA  VAL R 256     115.801 127.788 161.723  1.00160.86           C  
ATOM   1989  C   VAL R 256     116.597 128.272 160.516  1.00160.86           C  
ATOM   1990  O   VAL R 256     116.595 127.631 159.459  1.00160.86           O  
ATOM   1991  CB  VAL R 256     114.509 128.604 161.913  1.00160.86           C  
ATOM   1992  CG1 VAL R 256     113.717 128.650 160.616  1.00160.86           C  
ATOM   1993  CG2 VAL R 256     113.670 128.010 163.033  1.00160.86           C  
ATOM   1994  N   HIS R 257     117.305 129.390 160.661  1.00159.86           N  
ATOM   1995  CA  HIS R 257     118.084 129.966 159.575  1.00159.86           C  
ATOM   1996  C   HIS R 257     119.436 129.284 159.395  1.00159.86           C  
ATOM   1997  O   HIS R 257     120.236 129.724 158.562  1.00159.86           O  
ATOM   1998  CB  HIS R 257     118.278 131.467 159.797  1.00159.86           C  
ATOM   1999  CG  HIS R 257     117.048 132.278 159.533  1.00159.86           C  
ATOM   2000  CD2 HIS R 257     116.438 132.618 158.374  1.00159.86           C  
ATOM   2001  ND1 HIS R 257     116.297 132.846 160.540  1.00159.86           N  
ATOM   2002  CE1 HIS R 257     115.279 133.500 160.014  1.00159.86           C  
ATOM   2003  NE2 HIS R 257     115.340 133.378 158.699  1.00159.86           N  
ATOM   2004  N   GLY R 258     119.707 128.227 160.154  1.00156.97           N  
ATOM   2005  CA  GLY R 258     120.917 127.456 159.956  1.00156.97           C  
ATOM   2006  C   GLY R 258     120.692 126.340 158.957  1.00156.97           C  
ATOM   2007  O   GLY R 258     121.639 125.684 158.514  1.00156.97           O  
ATOM   2008  N   ALA R 259     119.427 126.119 158.598  1.00151.71           N  
ATOM   2009  CA  ALA R 259     119.046 125.106 157.623  1.00151.71           C  
ATOM   2010  C   ALA R 259     118.688 125.706 156.270  1.00151.71           C  
ATOM   2011  O   ALA R 259     118.927 125.080 155.233  1.00151.71           O  
ATOM   2012  CB  ALA R 259     117.870 124.277 158.157  1.00151.71           C  
ATOM   2013  N   LEU R 260     118.128 126.916 156.255  1.00149.65           N  
ATOM   2014  CA  LEU R 260     117.752 127.575 155.009  1.00149.65           C  
ATOM   2015  C   LEU R 260     118.967 127.867 154.140  1.00149.65           C  
ATOM   2016  O   LEU R 260     118.831 128.130 152.941  1.00149.65           O  
ATOM   2017  CB  LEU R 260     116.984 128.871 155.288  1.00149.65           C  
ATOM   2018  CG  LEU R 260     115.464 128.760 155.430  1.00149.65           C  
ATOM   2019  CD1 LEU R 260     115.071 128.115 156.747  1.00149.65           C  
ATOM   2020  CD2 LEU R 260     114.817 130.130 155.287  1.00149.65           C  
ATOM   2021  N   HIS R 261     120.157 127.834 154.734  1.00150.66           N  
ATOM   2022  CA  HIS R 261     121.397 127.952 153.977  1.00150.66           C  
ATOM   2023  C   HIS R 261     121.985 126.599 153.604  1.00150.66           C  
ATOM   2024  O   HIS R 261     122.474 126.432 152.483  1.00150.66           O  
ATOM   2025  CB  HIS R 261     122.429 128.758 154.772  1.00150.66           C  
ATOM   2026  CG  HIS R 261     122.170 130.233 154.776  1.00150.66           C  
ATOM   2027  CD2 HIS R 261     121.161 130.959 155.312  1.00150.66           C  
ATOM   2028  ND1 HIS R 261     123.014 131.138 154.170  1.00150.66           N  
ATOM   2029  CE1 HIS R 261     122.537 132.361 154.332  1.00150.66           C  
ATOM   2030  NE2 HIS R 261     121.413 132.279 155.021  1.00150.66           N  
ATOM   2031  N   ILE R 262     121.936 125.625 154.516  1.00147.86           N  
ATOM   2032  CA  ILE R 262     122.444 124.290 154.212  1.00147.86           C  
ATOM   2033  C   ILE R 262     121.586 123.619 153.149  1.00147.86           C  
ATOM   2034  O   ILE R 262     122.105 123.049 152.180  1.00147.86           O  
ATOM   2035  CB  ILE R 262     122.521 123.446 155.497  1.00147.86           C  
ATOM   2036  CG1 ILE R 262     123.594 123.995 156.439  1.00147.86           C  
ATOM   2037  CG2 ILE R 262     122.796 121.987 155.165  1.00147.86           C  
ATOM   2038  CD1 ILE R 262     124.906 124.313 155.755  1.00147.86           C  
ATOM   2039  N   THR R 263     120.260 123.669 153.308  1.00143.58           N  
ATOM   2040  CA  THR R 263     119.373 123.051 152.326  1.00143.58           C  
ATOM   2041  C   THR R 263     119.464 123.738 150.970  1.00143.58           C  
ATOM   2042  O   THR R 263     119.425 123.063 149.935  1.00143.58           O  
ATOM   2043  CB  THR R 263     117.928 123.071 152.827  1.00143.58           C  
ATOM   2044  CG2 THR R 263     117.800 122.281 154.120  1.00143.58           C  
ATOM   2045  OG1 THR R 263     117.517 124.425 153.048  1.00143.58           O  
ATOM   2046  N   LEU R 264     119.583 125.068 150.952  1.00142.05           N  
ATOM   2047  CA  LEU R 264     119.680 125.784 149.685  1.00142.05           C  
ATOM   2048  C   LEU R 264     120.964 125.456 148.936  1.00142.05           C  
ATOM   2049  O   LEU R 264     121.037 125.682 147.725  1.00142.05           O  
ATOM   2050  CB  LEU R 264     119.576 127.290 149.924  1.00142.05           C  
ATOM   2051  CG  LEU R 264     119.388 128.174 148.691  1.00142.05           C  
ATOM   2052  CD1 LEU R 264     118.109 127.801 147.962  1.00142.05           C  
ATOM   2053  CD2 LEU R 264     119.371 129.642 149.081  1.00142.05           C  
ATOM   2054  N   SER R 265     121.972 124.920 149.623  1.00142.35           N  
ATOM   2055  CA  SER R 265     123.177 124.453 148.955  1.00142.35           C  
ATOM   2056  C   SER R 265     122.928 123.225 148.086  1.00142.35           C  
ATOM   2057  O   SER R 265     123.756 122.922 147.222  1.00142.35           O  
ATOM   2058  CB  SER R 265     124.264 124.140 149.984  1.00142.35           C  
ATOM   2059  OG  SER R 265     124.117 122.826 150.491  1.00142.35           O  
ATOM   2060  N   PHE R 266     121.815 122.519 148.299  1.00138.48           N  
ATOM   2061  CA  PHE R 266     121.495 121.371 147.458  1.00138.48           C  
ATOM   2062  C   PHE R 266     121.104 121.810 146.053  1.00138.48           C  
ATOM   2063  O   PHE R 266     121.312 121.071 145.084  1.00138.48           O  
ATOM   2064  CB  PHE R 266     120.374 120.547 148.092  1.00138.48           C  
ATOM   2065  CG  PHE R 266     120.747 119.932 149.412  1.00138.48           C  
ATOM   2066  CD1 PHE R 266     122.073 119.690 149.733  1.00138.48           C  
ATOM   2067  CD2 PHE R 266     119.770 119.587 150.330  1.00138.48           C  
ATOM   2068  CE1 PHE R 266     122.418 119.124 150.944  1.00138.48           C  
ATOM   2069  CE2 PHE R 266     120.108 119.019 151.544  1.00138.48           C  
ATOM   2070  CZ  PHE R 266     121.434 118.787 151.852  1.00138.48           C  
ATOM   2071  N   THR R 267     120.534 123.010 145.921  1.00135.70           N  
ATOM   2072  CA  THR R 267     120.186 123.534 144.607  1.00135.70           C  
ATOM   2073  C   THR R 267     121.406 123.802 143.738  1.00135.70           C  
ATOM   2074  O   THR R 267     121.260 123.923 142.518  1.00135.70           O  
ATOM   2075  CB  THR R 267     119.370 124.819 144.749  1.00135.70           C  
ATOM   2076  CG2 THR R 267     118.172 124.589 145.650  1.00135.70           C  
ATOM   2077  OG1 THR R 267     120.192 125.848 145.314  1.00135.70           O  
ATOM   2078  N   TYR R 268     122.595 123.903 144.331  1.00139.08           N  
ATOM   2079  CA  TYR R 268     123.822 124.102 143.571  1.00139.08           C  
ATOM   2080  C   TYR R 268     124.490 122.796 143.164  1.00139.08           C  
ATOM   2081  O   TYR R 268     125.357 122.813 142.284  1.00139.08           O  
ATOM   2082  CB  TYR R 268     124.812 124.951 144.375  1.00139.08           C  
ATOM   2083  CG  TYR R 268     124.203 126.205 144.953  1.00139.08           C  
ATOM   2084  CD1 TYR R 268     124.337 126.511 146.300  1.00139.08           C  
ATOM   2085  CD2 TYR R 268     123.486 127.082 144.150  1.00139.08           C  
ATOM   2086  CE1 TYR R 268     123.778 127.656 146.831  1.00139.08           C  
ATOM   2087  CE2 TYR R 268     122.924 128.227 144.671  1.00139.08           C  
ATOM   2088  CZ  TYR R 268     123.072 128.510 146.010  1.00139.08           C  
ATOM   2089  OH  TYR R 268     122.509 129.654 146.528  1.00139.08           O  
ATOM   2090  N   MET R 269     124.119 121.673 143.776  1.00136.63           N  
ATOM   2091  CA  MET R 269     124.633 120.373 143.369  1.00136.63           C  
ATOM   2092  C   MET R 269     123.680 119.625 142.447  1.00136.63           C  
ATOM   2093  O   MET R 269     123.946 118.467 142.112  1.00136.63           O  
ATOM   2094  CB  MET R 269     124.965 119.516 144.596  1.00136.63           C  
ATOM   2095  CG  MET R 269     123.779 119.144 145.460  1.00136.63           C  
ATOM   2096  SD  MET R 269     124.299 118.228 146.924  1.00136.63           S  
ATOM   2097  CE  MET R 269     125.045 119.536 147.890  1.00136.63           C  
ATOM   2098  N   ASN R 270     122.567 120.244 142.049  1.00131.79           N  
ATOM   2099  CA  ASN R 270     121.807 119.710 140.924  1.00131.79           C  
ATOM   2100  C   ASN R 270     122.624 119.788 139.643  1.00131.79           C  
ATOM   2101  O   ASN R 270     122.627 118.849 138.839  1.00131.79           O  
ATOM   2102  CB  ASN R 270     120.487 120.460 140.768  1.00131.79           C  
ATOM   2103  CG  ASN R 270     119.399 119.602 140.155  1.00131.79           C  
ATOM   2104  ND2 ASN R 270     118.564 120.209 139.321  1.00131.79           N  
ATOM   2105  OD1 ASN R 270     119.315 118.404 140.422  1.00131.79           O  
ATOM   2106  N   SER R 271     123.325 120.907 139.438  1.00133.05           N  
ATOM   2107  CA  SER R 271     124.247 121.022 138.318  1.00133.05           C  
ATOM   2108  C   SER R 271     125.460 120.116 138.480  1.00133.05           C  
ATOM   2109  O   SER R 271     126.145 119.836 137.492  1.00133.05           O  
ATOM   2110  CB  SER R 271     124.697 122.474 138.156  1.00133.05           C  
ATOM   2111  OG  SER R 271     123.587 123.333 137.964  1.00133.05           O  
ATOM   2112  N   MET R 272     125.745 119.671 139.704  1.00135.99           N  
ATOM   2113  CA  MET R 272     126.794 118.678 139.916  1.00135.99           C  
ATOM   2114  C   MET R 272     126.477 117.370 139.205  1.00135.99           C  
ATOM   2115  O   MET R 272     127.353 116.772 138.571  1.00135.99           O  
ATOM   2116  CB  MET R 272     126.983 118.439 141.415  1.00135.99           C  
ATOM   2117  CG  MET R 272     128.142 117.531 141.777  1.00135.99           C  
ATOM   2118  SD  MET R 272     129.772 118.172 141.389  1.00135.99           S  
ATOM   2119  CE  MET R 272     130.674 116.632 141.275  1.00135.99           C  
ATOM   2120  N   LEU R 273     125.232 116.911 139.297  1.00129.96           N  
ATOM   2121  CA  LEU R 273     124.850 115.609 138.771  1.00129.96           C  
ATOM   2122  C   LEU R 273     124.305 115.662 137.350  1.00129.96           C  
ATOM   2123  O   LEU R 273     124.182 114.609 136.716  1.00129.96           O  
ATOM   2124  CB  LEU R 273     123.808 114.961 139.690  1.00129.96           C  
ATOM   2125  CG  LEU R 273     124.187 114.934 141.173  1.00129.96           C  
ATOM   2126  CD1 LEU R 273     122.949 114.809 142.048  1.00129.96           C  
ATOM   2127  CD2 LEU R 273     125.169 113.809 141.461  1.00129.96           C  
ATOM   2128  N   ASP R 274     123.980 116.848 136.836  1.00128.24           N  
ATOM   2129  CA  ASP R 274     123.368 116.932 135.510  1.00128.24           C  
ATOM   2130  C   ASP R 274     124.261 116.391 134.399  1.00128.24           C  
ATOM   2131  O   ASP R 274     123.780 115.562 133.608  1.00128.24           O  
ATOM   2132  CB  ASP R 274     122.935 118.378 135.236  1.00128.24           C  
ATOM   2133  CG  ASP R 274     121.541 118.673 135.745  1.00128.24           C  
ATOM   2134  OD1 ASP R 274     120.906 117.757 136.310  1.00128.24           O  
ATOM   2135  OD2 ASP R 274     121.079 119.821 135.582  1.00128.24           O1-
ATOM   2136  N   PRO R 275     125.531 116.796 134.265  1.00130.18           N  
ATOM   2137  CA  PRO R 275     126.363 116.183 133.215  1.00130.18           C  
ATOM   2138  C   PRO R 275     126.576 114.693 133.404  1.00130.18           C  
ATOM   2139  O   PRO R 275     126.667 113.956 132.413  1.00130.18           O  
ATOM   2140  CB  PRO R 275     127.685 116.958 133.316  1.00130.18           C  
ATOM   2141  CG  PRO R 275     127.703 117.495 134.696  1.00130.18           C  
ATOM   2142  CD  PRO R 275     126.282 117.817 135.017  1.00130.18           C  
ATOM   2143  N   LEU R 276     126.653 114.224 134.651  1.00128.09           N  
ATOM   2144  CA  LEU R 276     126.892 112.807 134.907  1.00128.09           C  
ATOM   2145  C   LEU R 276     125.687 111.949 134.551  1.00128.09           C  
ATOM   2146  O   LEU R 276     125.856 110.813 134.093  1.00128.09           O  
ATOM   2147  CB  LEU R 276     127.268 112.600 136.375  1.00128.09           C  
ATOM   2148  CG  LEU R 276     127.708 111.193 136.779  1.00128.09           C  
ATOM   2149  CD1 LEU R 276     128.993 110.812 136.064  1.00128.09           C  
ATOM   2150  CD2 LEU R 276     127.877 111.096 138.286  1.00128.09           C  
ATOM   2151  N   VAL R 277     124.478 112.464 134.749  1.00123.66           N  
ATOM   2152  CA  VAL R 277     123.276 111.704 134.439  1.00123.66           C  
ATOM   2153  C   VAL R 277     122.904 111.805 132.961  1.00123.66           C  
ATOM   2154  O   VAL R 277     122.410 110.833 132.380  1.00123.66           O  
ATOM   2155  CB  VAL R 277     122.117 112.172 135.337  1.00123.66           C  
ATOM   2156  CG1 VAL R 277     120.818 111.480 134.955  1.00123.66           C  
ATOM   2157  CG2 VAL R 277     122.443 111.910 136.799  1.00123.66           C  
ATOM   2158  N   TYR R 278     123.155 112.950 132.331  1.00121.16           N  
ATOM   2159  CA  TYR R 278     122.704 113.207 130.968  1.00121.16           C  
ATOM   2160  C   TYR R 278     123.737 112.832 129.911  1.00121.16           C  
ATOM   2161  O   TYR R 278     123.421 112.090 128.978  1.00121.16           O  
ATOM   2162  CB  TYR R 278     122.321 114.684 130.818  1.00121.16           C  
ATOM   2163  CG  TYR R 278     120.932 115.005 131.318  1.00121.16           C  
ATOM   2164  CD1 TYR R 278     120.711 115.338 132.645  1.00121.16           C  
ATOM   2165  CD2 TYR R 278     119.842 114.970 130.461  1.00121.16           C  
ATOM   2166  CE1 TYR R 278     119.443 115.632 133.107  1.00121.16           C  
ATOM   2167  CE2 TYR R 278     118.570 115.261 130.911  1.00121.16           C  
ATOM   2168  CZ  TYR R 278     118.375 115.590 132.233  1.00121.16           C  
ATOM   2169  OH  TYR R 278     117.110 115.880 132.683  1.00121.16           O  
ATOM   2170  N   TYR R 279     124.968 113.328 130.033  1.00130.83           N  
ATOM   2171  CA  TYR R 279     125.959 113.201 128.970  1.00130.83           C  
ATOM   2172  C   TYR R 279     126.934 112.047 129.180  1.00130.83           C  
ATOM   2173  O   TYR R 279     127.194 111.287 128.241  1.00130.83           O  
ATOM   2174  CB  TYR R 279     126.741 114.512 128.821  1.00130.83           C  
ATOM   2175  CG  TYR R 279     127.808 114.469 127.750  1.00130.83           C  
ATOM   2176  CD1 TYR R 279     127.498 114.740 126.426  1.00130.83           C  
ATOM   2177  CD2 TYR R 279     129.131 114.177 128.064  1.00130.83           C  
ATOM   2178  CE1 TYR R 279     128.469 114.708 125.443  1.00130.83           C  
ATOM   2179  CE2 TYR R 279     130.107 114.141 127.086  1.00130.83           C  
ATOM   2180  CZ  TYR R 279     129.769 114.409 125.778  1.00130.83           C  
ATOM   2181  OH  TYR R 279     130.736 114.378 124.798  1.00130.83           O  
ATOM   2182  N   PHE R 280     127.489 111.905 130.383  1.00131.50           N  
ATOM   2183  CA  PHE R 280     128.574 110.946 130.578  1.00131.50           C  
ATOM   2184  C   PHE R 280     128.092 109.508 130.427  1.00131.50           C  
ATOM   2185  O   PHE R 280     128.788 108.677 129.831  1.00131.50           O  
ATOM   2186  CB  PHE R 280     129.227 111.158 131.943  1.00131.50           C  
ATOM   2187  CG  PHE R 280     130.106 112.374 132.004  1.00131.50           C  
ATOM   2188  CD1 PHE R 280     131.285 112.426 131.281  1.00131.50           C  
ATOM   2189  CD2 PHE R 280     129.755 113.463 132.784  1.00131.50           C  
ATOM   2190  CE1 PHE R 280     132.097 113.543 131.331  1.00131.50           C  
ATOM   2191  CE2 PHE R 280     130.564 114.582 132.838  1.00131.50           C  
ATOM   2192  CZ  PHE R 280     131.736 114.622 132.111  1.00131.50           C  
ATOM   2193  N   SER R 281     126.915 109.193 130.951  1.00126.35           N  
ATOM   2194  CA  SER R 281     126.380 107.834 130.873  1.00126.35           C  
ATOM   2195  C   SER R 281     125.485 107.681 129.643  1.00126.35           C  
ATOM   2196  O   SER R 281     124.323 107.279 129.721  1.00126.35           O  
ATOM   2197  CB  SER R 281     125.628 107.489 132.154  1.00126.35           C  
ATOM   2198  OG  SER R 281     125.171 106.150 132.121  1.00126.35           O  
ATOM   2199  N   SER R 282     126.056 108.009 128.485  1.00125.95           N  
ATOM   2200  CA  SER R 282     125.337 107.915 127.221  1.00125.95           C  
ATOM   2201  C   SER R 282     126.235 107.305 126.150  1.00125.95           C  
ATOM   2202  O   SER R 282     127.265 107.888 125.793  1.00125.95           O  
ATOM   2203  CB  SER R 282     124.842 109.290 126.780  1.00125.95           C  
ATOM   2204  OG  SER R 282     124.221 109.226 125.510  1.00125.95           O  
ATOM   2205  N   PRO R 283     125.880 106.129 125.624  1.00124.06           N  
ATOM   2206  CA  PRO R 283     126.727 105.502 124.596  1.00124.06           C  
ATOM   2207  C   PRO R 283     126.868 106.323 123.327  1.00124.06           C  
ATOM   2208  O   PRO R 283     127.926 106.275 122.686  1.00124.06           O  
ATOM   2209  CB  PRO R 283     126.015 104.167 124.323  1.00124.06           C  
ATOM   2210  CG  PRO R 283     125.119 103.947 125.505  1.00124.06           C  
ATOM   2211  CD  PRO R 283     124.703 105.309 125.955  1.00124.06           C  
ATOM   2212  N   SER R 284     125.840 107.076 122.942  1.00127.60           N  
ATOM   2213  CA  SER R 284     125.824 107.754 121.651  1.00127.60           C  
ATOM   2214  C   SER R 284     126.598 109.064 121.637  1.00127.60           C  
ATOM   2215  O   SER R 284     126.876 109.587 120.551  1.00127.60           O  
ATOM   2216  CB  SER R 284     124.378 108.018 121.214  1.00127.60           C  
ATOM   2217  OG  SER R 284     124.342 108.784 120.023  1.00127.60           O  
ATOM   2218  N   PHE R 285     126.951 109.608 122.792  1.00132.71           N  
ATOM   2219  CA  PHE R 285     127.663 110.875 122.821  1.00132.71           C  
ATOM   2220  C   PHE R 285     129.159 110.659 122.632  1.00132.71           C  
ATOM   2221  O   PHE R 285     129.684 109.580 122.923  1.00132.71           O  
ATOM   2222  CB  PHE R 285     127.377 111.601 124.135  1.00132.71           C  
ATOM   2223  CG  PHE R 285     126.080 112.362 124.127  1.00132.71           C  
ATOM   2224  CD1 PHE R 285     125.715 113.118 123.025  1.00132.71           C  
ATOM   2225  CD2 PHE R 285     125.226 112.318 125.214  1.00132.71           C  
ATOM   2226  CE1 PHE R 285     124.524 113.817 123.009  1.00132.71           C  
ATOM   2227  CE2 PHE R 285     124.031 113.013 125.203  1.00132.71           C  
ATOM   2228  CZ  PHE R 285     123.680 113.764 124.099  1.00132.71           C  
ATOM   2229  N   PRO R 286     129.873 111.670 122.132  1.00137.55           N  
ATOM   2230  CA  PRO R 286     131.285 111.483 121.767  1.00137.55           C  
ATOM   2231  C   PRO R 286     132.152 111.094 122.957  1.00137.55           C  
ATOM   2232  O   PRO R 286     131.766 111.192 124.124  1.00137.55           O  
ATOM   2233  CB  PRO R 286     131.691 112.848 121.207  1.00137.55           C  
ATOM   2234  CG  PRO R 286     130.419 113.452 120.730  1.00137.55           C  
ATOM   2235  CD  PRO R 286     129.366 112.983 121.693  1.00137.55           C  
ATOM   2236  N   LYS R 287     133.361 110.644 122.628  1.00143.62           N  
ATOM   2237  CA  LYS R 287     134.340 110.173 123.593  1.00143.62           C  
ATOM   2238  C   LYS R 287     135.463 111.196 123.727  1.00143.62           C  
ATOM   2239  O   LYS R 287     135.761 111.948 122.794  1.00143.62           O  
ATOM   2240  CB  LYS R 287     134.909 108.809 123.172  1.00143.62           C  
ATOM   2241  CG  LYS R 287     135.754 108.107 124.226  1.00143.62           C  
ATOM   2242  CD  LYS R 287     134.948 107.797 125.475  1.00143.62           C  
ATOM   2243  CE  LYS R 287     135.661 106.778 126.349  1.00143.62           C  
ATOM   2244  NZ  LYS R 287     137.136 106.817 126.162  1.00143.62           N1+
ATOM   2245  N   PHE R 288     136.086 111.216 124.907  1.00147.21           N  
ATOM   2246  CA  PHE R 288     137.146 112.166 125.219  1.00147.21           C  
ATOM   2247  C   PHE R 288     138.429 111.448 125.624  1.00147.21           C  
ATOM   2248  O   PHE R 288     139.241 111.997 126.373  1.00147.21           O  
ATOM   2249  CB  PHE R 288     136.706 113.132 126.321  1.00147.21           C  
ATOM   2250  CG  PHE R 288     136.256 112.448 127.585  1.00147.21           C  
ATOM   2251  CD1 PHE R 288     134.967 111.959 127.706  1.00147.21           C  
ATOM   2252  CD2 PHE R 288     137.126 112.299 128.654  1.00147.21           C  
ATOM   2253  CE1 PHE R 288     134.553 111.332 128.867  1.00147.21           C  
ATOM   2254  CE2 PHE R 288     136.717 111.673 129.816  1.00147.21           C  
ATOM   2255  CZ  PHE R 288     135.430 111.190 129.923  1.00147.21           C  
ATOM   2256  N   TYR R 289     138.618 110.225 125.131  1.00147.76           N  
ATOM   2257  CA  TYR R 289     139.780 109.400 125.467  1.00147.76           C  
ATOM   2258  C   TYR R 289     139.894 109.178 126.974  1.00147.76           C  
ATOM   2259  O   TYR R 289     138.888 109.112 127.680  1.00147.76           O  
ATOM   2260  CB  TYR R 289     141.070 110.028 124.930  1.00147.76           C  
ATOM   2261  CG  TYR R 289     141.323 109.756 123.465  1.00147.76           C  
ATOM   2262  CD1 TYR R 289     140.595 110.411 122.480  1.00147.76           C  
ATOM   2263  CD2 TYR R 289     142.290 108.843 123.065  1.00147.76           C  
ATOM   2264  CE1 TYR R 289     140.825 110.165 121.138  1.00147.76           C  
ATOM   2265  CE2 TYR R 289     142.527 108.590 121.728  1.00147.76           C  
ATOM   2266  CZ  TYR R 289     141.792 109.253 120.768  1.00147.76           C  
ATOM   2267  OH  TYR R 289     142.025 109.003 119.436  1.00147.76           O  
TER    2268      TYR R 289                                                      
HETATM 2268  O   UNK     0     119.897 134.449 148.836  0.00  0.00           O  
HETATM 2269  O   UNK     0     118.297 134.031 146.651  0.00  0.00           O1-
HETATM 2270  O   UNK     0     119.602 132.431 145.876  0.00  0.00           O  
HETATM 2271  C   UNK     0     120.150 133.306 148.032  0.00  0.00           C  
HETATM 2272  C   UNK     0     121.652 133.262 147.695  0.00  0.00           C  
HETATM 2273  C   UNK     0     119.285 133.268 146.751  0.00  0.00           C  
END
