# Supplementary material for: Insights into the Activation Mechanism of HCA1, HCA2, and HCA3
Source: J Med Chem. 2025 Feb 12;68(4):4527–39. doi: 10.1021/acs.jmedchem.4c02567 (PMC11873900; doi:10.1021/acs.jmedchem.4c02567)
Supplement: Supplementary file 6 — jm4c02567_si_006.pdb [file jm4c02567_si_006.pdb]

HELIX    1   1 PHE R   25  HIS R   55  1                                  31    
HELIX    2   2 ARG R   63  ILE R   78  1                                  16    
HELIX    3   3 ILE R   98  VAL R  130  1                                  33    
HELIX    4   4 ASN R  141  LEU R  163  1                                  23    
HELIX    5   5 TRP R  188  GLN R  217  1                                  30    
HELIX    6   6 ALA R  224  THR R  260  1                                  37    
HELIX    7   7 ARG R  270  PHE R  296  1                                  27    
CRYST1  238.280  238.280  238.280  90.00  90.00  90.00 P 1           1          
ATOM      1  N   HIS R   9     117.070 141.304 169.718  1.00 29.70           N  
ATOM      2  CA  HIS R   9     118.512 141.446 169.566  1.00 29.70           C  
ATOM      3  C   HIS R   9     118.930 141.222 168.116  1.00 29.70           C  
ATOM      4  O   HIS R   9     119.684 142.013 167.550  1.00 29.70           O  
ATOM      5  CB  HIS R   9     119.248 140.466 170.485  1.00 29.70           C  
ATOM      6  CG  HIS R   9     120.669 140.211 170.089  1.00 29.70           C  
ATOM      7  CD2 HIS R   9     121.657 141.055 169.710  1.00 29.70           C  
ATOM      8  ND1 HIS R   9     121.219 138.947 170.069  1.00 29.70           N  
ATOM      9  CE1 HIS R   9     122.481 139.024 169.688  1.00 29.70           C  
ATOM     10  NE2 HIS R   9     122.772 140.292 169.462  1.00 29.70           N  
ATOM     11  N   PHE R  10     118.433 140.142 167.521  1.00 23.01           N  
ATOM     12  CA  PHE R  10     118.787 139.768 166.159  1.00 23.01           C  
ATOM     13  C   PHE R  10     117.939 140.470 165.108  1.00 23.01           C  
ATOM     14  O   PHE R  10     118.163 140.255 163.913  1.00 23.01           O  
ATOM     15  CB  PHE R  10     118.662 138.253 165.981  1.00 23.01           C  
ATOM     16  CG  PHE R  10     119.888 137.495 166.388  1.00 23.01           C  
ATOM     17  CD1 PHE R  10     121.102 137.735 165.771  1.00 23.01           C  
ATOM     18  CD2 PHE R  10     119.829 136.544 167.390  1.00 23.01           C  
ATOM     19  CE1 PHE R  10     122.233 137.038 166.142  1.00 23.01           C  
ATOM     20  CE2 PHE R  10     120.956 135.844 167.766  1.00 23.01           C  
ATOM     21  CZ  PHE R  10     122.161 136.092 167.142  1.00 23.01           C  
ATOM     22  N   LEU R  11     116.982 141.298 165.518  1.00 13.64           N  
ATOM     23  CA  LEU R  11     116.097 141.950 164.568  1.00 13.64           C  
ATOM     24  C   LEU R  11     116.877 142.933 163.698  1.00 13.64           C  
ATOM     25  O   LEU R  11     117.917 143.471 164.086  1.00 13.64           O  
ATOM     26  CB  LEU R  11     114.957 142.661 165.299  1.00 13.64           C  
ATOM     27  CG  LEU R  11     113.767 143.165 164.474  1.00 13.64           C  
ATOM     28  CD1 LEU R  11     112.470 142.944 165.227  1.00 13.64           C  
ATOM     29  CD2 LEU R  11     113.927 144.634 164.129  1.00 13.64           C  
ATOM     30  N   GLU R  12     116.357 143.155 162.499  1.00 20.56           N  
ATOM     31  CA  GLU R  12     116.955 144.067 161.536  1.00 20.56           C  
ATOM     32  C   GLU R  12     115.830 144.637 160.685  1.00 20.56           C  
ATOM     33  O   GLU R  12     114.730 144.082 160.627  1.00 20.56           O  
ATOM     34  CB  GLU R  12     118.002 143.350 160.680  1.00 20.56           C  
ATOM     35  CG  GLU R  12     118.808 144.251 159.769  1.00 20.56           C  
ATOM     36  CD  GLU R  12     120.168 143.682 159.451  1.00 20.56           C  
ATOM     37  OE1 GLU R  12     120.540 142.658 160.060  1.00 20.56           O  
ATOM     38  OE2 GLU R  12     120.862 144.255 158.586  1.00 20.56           O  
ATOM     39  N   ILE R  13     116.107 145.758 160.027  1.00 23.05           N  
ATOM     40  CA  ILE R  13     115.139 146.342 159.108  1.00 23.05           C  
ATOM     41  C   ILE R  13     115.792 146.518 157.746  1.00 23.05           C  
ATOM     42  O   ILE R  13     116.406 147.554 157.468  1.00 23.05           O  
ATOM     43  CB  ILE R  13     114.596 147.681 159.640  1.00 23.05           C  
ATOM     44  CG1 ILE R  13     114.035 147.508 161.051  1.00 23.05           C  
ATOM     45  CG2 ILE R  13     113.518 148.222 158.718  1.00 23.05           C  
ATOM     46  CD1 ILE R  13     114.051 148.775 161.871  1.00 23.05           C  
ATOM     47  N   ASP R  14     115.674 145.499 156.890  1.00 19.93           N  
ATOM     48  CA  ASP R  14     116.113 145.650 155.508  1.00 19.93           C  
ATOM     49  C   ASP R  14     115.273 146.693 154.788  1.00 19.93           C  
ATOM     50  O   ASP R  14     115.805 147.684 154.275  1.00 19.93           O  
ATOM     51  CB  ASP R  14     116.055 144.307 154.783  1.00 19.93           C  
ATOM     52  CG  ASP R  14     116.909 143.255 155.452  1.00 19.93           C  
ATOM     53  OD1 ASP R  14     117.606 143.596 156.429  1.00 19.93           O  
ATOM     54  OD2 ASP R  14     116.884 142.091 155.001  1.00 19.93           O  
ATOM     55  N   LYS R  15     113.961 146.483 154.726  1.00 25.90           N  
ATOM     56  CA  LYS R  15     113.073 147.578 154.371  1.00 25.90           C  
ATOM     57  C   LYS R  15     111.952 147.645 155.398  1.00 25.90           C  
ATOM     58  O   LYS R  15     111.655 148.719 155.922  1.00 25.90           O  
ATOM     59  CB  LYS R  15     112.510 147.398 152.963  1.00 25.90           C  
ATOM     60  CG  LYS R  15     111.583 148.518 152.537  1.00 25.90           C  
ATOM     61  CD  LYS R  15     112.300 149.856 152.643  1.00 25.90           C  
ATOM     62  CE  LYS R  15     111.379 150.972 153.097  1.00 25.90           C  
ATOM     63  NZ  LYS R  15     111.264 151.032 154.575  1.00 25.90           N  
ATOM     64  N   LYS R  16     111.396 146.480 155.742  1.00 23.11           N  
ATOM     65  CA  LYS R  16     110.300 146.276 156.689  1.00 23.11           C  
ATOM     66  C   LYS R  16     110.469 144.974 157.467  1.00 23.11           C  
ATOM     67  O   LYS R  16     110.004 143.924 157.009  1.00 23.11           O  
ATOM     68  CB  LYS R  16     108.946 146.226 155.963  1.00 23.11           C  
ATOM     69  CG  LYS R  16     108.445 147.443 155.172  1.00 23.11           C  
ATOM     70  CD  LYS R  16     107.993 148.613 156.076  1.00 23.11           C  
ATOM     71  CE  LYS R  16     109.026 149.665 156.374  1.00 23.11           C  
ATOM     72  NZ  LYS R  16     108.493 150.812 157.160  1.00 23.11           N  
ATOM     73  N   ASN R  17     111.117 145.033 158.636  1.00 18.86           N  
ATOM     74  CA  ASN R  17     111.179 143.940 159.608  1.00 18.86           C  
ATOM     75  C   ASN R  17     111.907 142.697 159.104  1.00 18.86           C  
ATOM     76  O   ASN R  17     111.614 142.191 158.017  1.00 18.86           O  
ATOM     77  CB  ASN R  17     109.767 143.556 160.061  1.00 18.86           C  
ATOM     78  CG  ASN R  17     109.215 144.498 161.109  1.00 18.86           C  
ATOM     79  ND2 ASN R  17     107.894 144.539 161.232  1.00 18.86           N  
ATOM     80  OD1 ASN R  17     109.967 145.185 161.799  1.00 18.86           O  
ATOM     81  N   CYS R  18     112.816 142.160 159.920  1.00 13.31           N  
ATOM     82  CA  CYS R  18     113.548 140.945 159.583  1.00 13.31           C  
ATOM     83  C   CYS R  18     114.067 140.243 160.830  1.00 13.31           C  
ATOM     84  O   CYS R  18     113.965 140.773 161.940  1.00 13.31           O  
ATOM     85  CB  CYS R  18     114.732 141.248 158.659  1.00 13.31           C  
ATOM     86  SG  CYS R  18     114.350 141.786 156.982  1.00 13.31           S  
ATOM     87  N   CYS R  19     114.626 139.050 160.651  1.00 10.61           N  
ATOM     88  CA  CYS R  19     115.424 138.386 161.670  1.00 10.61           C  
ATOM     89  C   CYS R  19     116.658 137.832 160.974  1.00 10.61           C  
ATOM     90  O   CYS R  19     116.553 136.962 160.106  1.00 10.61           O  
ATOM     91  CB  CYS R  19     114.661 137.252 162.371  1.00 10.61           C  
ATOM     92  SG  CYS R  19     113.250 137.717 163.425  1.00 10.61           S  
ATOM     93  N   VAL R  20     117.826 138.346 161.352  1.00 14.32           N  
ATOM     94  CA  VAL R  20     119.066 137.975 160.679  1.00 14.32           C  
ATOM     95  C   VAL R  20     120.038 137.387 161.691  1.00 14.32           C  
ATOM     96  O   VAL R  20     120.299 137.987 162.738  1.00 14.32           O  
ATOM     97  CB  VAL R  20     119.684 139.182 159.954  1.00 14.32           C  
ATOM     98  CG1 VAL R  20     121.044 138.819 159.389  1.00 14.32           C  
ATOM     99  CG2 VAL R  20     118.755 139.669 158.857  1.00 14.32           C  
ATOM    100  N   PHE R  21     120.584 136.213 161.382  1.00 19.73           N  
ATOM    101  CA  PHE R  21     121.439 135.473 162.301  1.00 19.73           C  
ATOM    102  C   PHE R  21     122.792 135.208 161.658  1.00 19.73           C  
ATOM    103  O   PHE R  21     122.862 134.766 160.508  1.00 19.73           O  
ATOM    104  CB  PHE R  21     120.791 134.146 162.708  1.00 19.73           C  
ATOM    105  CG  PHE R  21     119.425 134.294 163.310  1.00 19.73           C  
ATOM    106  CD1 PHE R  21     118.307 134.413 162.506  1.00 19.73           C  
ATOM    107  CD2 PHE R  21     119.260 134.311 164.682  1.00 19.73           C  
ATOM    108  CE1 PHE R  21     117.051 134.548 163.059  1.00 19.73           C  
ATOM    109  CE2 PHE R  21     118.006 134.445 165.240  1.00 19.73           C  
ATOM    110  CZ  PHE R  21     116.901 134.564 164.427  1.00 19.73           C  
ATOM    111  N   ARG R  22     123.859 135.481 162.404  1.00 27.32           N  
ATOM    112  CA  ARG R  22     125.212 135.098 162.025  1.00 27.32           C  
ATOM    113  C   ARG R  22     125.649 133.948 162.922  1.00 27.32           C  
ATOM    114  O   ARG R  22     125.854 134.140 164.125  1.00 27.32           O  
ATOM    115  CB  ARG R  22     126.175 136.278 162.152  1.00 27.32           C  
ATOM    116  CG  ARG R  22     125.841 137.463 161.262  1.00 27.32           C  
ATOM    117  CD  ARG R  22     126.790 138.625 161.518  1.00 27.32           C  
ATOM    118  NE  ARG R  22     128.174 138.283 161.211  1.00 27.32           N  
ATOM    119  CZ  ARG R  22     129.168 139.159 161.155  1.00 27.32           C  
ATOM    120  NH1 ARG R  22     128.966 140.447 161.376  1.00 27.32           N  
ATOM    121  NH2 ARG R  22     130.395 138.732 160.874  1.00 27.32           N  
ATOM    122  N   ASP R  23     125.795 132.764 162.342  1.00 27.04           N  
ATOM    123  CA  ASP R  23     126.077 131.549 163.092  1.00 27.04           C  
ATOM    124  C   ASP R  23     127.451 131.030 162.675  1.00 27.04           C  
ATOM    125  O   ASP R  23     127.944 131.315 161.582  1.00 27.04           O  
ATOM    126  CB  ASP R  23     124.950 130.525 162.869  1.00 27.04           C  
ATOM    127  CG  ASP R  23     125.243 129.140 163.459  1.00 27.04           C  
ATOM    128  OD1 ASP R  23     126.395 128.663 163.450  1.00 27.04           O  
ATOM    129  OD2 ASP R  23     124.280 128.516 163.953  1.00 27.04           O  
ATOM    130  N   ASP R  24     128.069 130.258 163.569  1.00 21.68           N  
ATOM    131  CA  ASP R  24     129.419 129.751 163.364  1.00 21.68           C  
ATOM    132  C   ASP R  24     129.437 128.433 162.599  1.00 21.68           C  
ATOM    133  O   ASP R  24     130.414 128.151 161.900  1.00 21.68           O  
ATOM    134  CB  ASP R  24     130.111 129.577 164.727  1.00 21.68           C  
ATOM    135  CG  ASP R  24     131.600 129.265 164.618  1.00 21.68           C  
ATOM    136  OD1 ASP R  24     132.140 129.146 163.501  1.00 21.68           O  
ATOM    137  OD2 ASP R  24     132.242 129.131 165.681  1.00 21.68           O  
ATOM    138  N   PHE R  25     128.364 127.640 162.683  1.00 25.30           N  
ATOM    139  CA  PHE R  25     128.302 126.371 161.966  1.00 25.30           C  
ATOM    140  C   PHE R  25     128.455 126.556 160.462  1.00 25.30           C  
ATOM    141  O   PHE R  25     128.970 125.661 159.780  1.00 25.30           O  
ATOM    142  CB  PHE R  25     126.980 125.657 162.262  1.00 25.30           C  
ATOM    143  CG  PHE R  25     126.933 124.989 163.607  1.00 25.30           C  
ATOM    144  CD1 PHE R  25     126.975 125.736 164.772  1.00 25.30           C  
ATOM    145  CD2 PHE R  25     126.832 123.612 163.706  1.00 25.30           C  
ATOM    146  CE1 PHE R  25     126.927 125.124 166.010  1.00 25.30           C  
ATOM    147  CE2 PHE R  25     126.784 122.993 164.942  1.00 25.30           C  
ATOM    148  CZ  PHE R  25     126.832 123.751 166.094  1.00 25.30           C  
ATOM    149  N   ILE R  26     128.017 127.704 159.940  1.00 15.72           N  
ATOM    150  CA  ILE R  26     128.096 127.969 158.506  1.00 15.72           C  
ATOM    151  C   ILE R  26     129.541 127.894 158.031  1.00 15.72           C  
ATOM    152  O   ILE R  26     129.853 127.240 157.028  1.00 15.72           O  
ATOM    153  CB  ILE R  26     127.468 129.339 158.189  1.00 15.72           C  
ATOM    154  CG1 ILE R  26     125.944 129.230 158.132  1.00 15.72           C  
ATOM    155  CG2 ILE R  26     128.019 129.897 156.893  1.00 15.72           C  
ATOM    156  CD1 ILE R  26     125.244 130.565 158.135  1.00 15.72           C  
ATOM    157  N   VAL R  27     130.447 128.544 158.766  1.00 16.82           N  
ATOM    158  CA  VAL R  27     131.860 128.565 158.413  1.00 16.82           C  
ATOM    159  C   VAL R  27     132.439 127.160 158.355  1.00 16.82           C  
ATOM    160  O   VAL R  27     133.350 126.895 157.563  1.00 16.82           O  
ATOM    161  CB  VAL R  27     132.632 129.444 159.420  1.00 16.82           C  
ATOM    162  CG1 VAL R  27     134.107 129.513 159.066  1.00 16.82           C  
ATOM    163  CG2 VAL R  27     132.024 130.835 159.488  1.00 16.82           C  
ATOM    164  N   LYS R  28     131.918 126.243 159.167  1.00 19.95           N  
ATOM    165  CA  LYS R  28     132.422 124.876 159.193  1.00 19.95           C  
ATOM    166  C   LYS R  28     131.808 123.999 158.110  1.00 19.95           C  
ATOM    167  O   LYS R  28     132.491 123.121 157.572  1.00 19.95           O  
ATOM    168  CB  LYS R  28     132.166 124.249 160.565  1.00 19.95           C  
ATOM    169  CG  LYS R  28     132.966 124.880 161.688  1.00 19.95           C  
ATOM    170  CD  LYS R  28     132.713 124.178 163.008  1.00 19.95           C  
ATOM    171  CE  LYS R  28     133.458 124.864 164.137  1.00 19.95           C  
ATOM    172  NZ  LYS R  28     134.933 124.716 163.991  1.00 19.95           N  
ATOM    173  N   VAL R  29     130.538 124.211 157.771  1.00 13.47           N  
ATOM    174  CA  VAL R  29     129.853 123.270 156.887  1.00 13.47           C  
ATOM    175  C   VAL R  29     129.897 123.712 155.426  1.00 13.47           C  
ATOM    176  O   VAL R  29     130.124 122.889 154.537  1.00 13.47           O  
ATOM    177  CB  VAL R  29     128.404 123.037 157.366  1.00 13.47           C  
ATOM    178  CG1 VAL R  29     128.396 122.448 158.765  1.00 13.47           C  
ATOM    179  CG2 VAL R  29     127.591 124.319 157.323  1.00 13.47           C  
ATOM    180  N   LEU R  30     129.691 124.999 155.132  1.00  8.32           N  
ATOM    181  CA  LEU R  30     129.415 125.402 153.754  1.00  8.32           C  
ATOM    182  C   LEU R  30     130.647 125.527 152.853  1.00  8.32           C  
ATOM    183  O   LEU R  30     130.589 125.078 151.701  1.00  8.32           O  
ATOM    184  CB  LEU R  30     128.621 126.710 153.748  1.00  8.32           C  
ATOM    185  CG  LEU R  30     127.158 126.530 154.152  1.00  8.32           C  
ATOM    186  CD1 LEU R  30     126.443 127.863 154.236  1.00  8.32           C  
ATOM    187  CD2 LEU R  30     126.458 125.609 153.174  1.00  8.32           C  
ATOM    188  N   PRO R  31     131.749 126.141 153.289  1.00  8.64           N  
ATOM    189  CA  PRO R  31     132.905 126.310 152.387  1.00  8.64           C  
ATOM    190  C   PRO R  31     133.403 124.998 151.796  1.00  8.64           C  
ATOM    191  O   PRO R  31     133.696 124.953 150.592  1.00  8.64           O  
ATOM    192  CB  PRO R  31     133.964 126.959 153.287  1.00  8.64           C  
ATOM    193  CG  PRO R  31     133.184 127.718 154.270  1.00  8.64           C  
ATOM    194  CD  PRO R  31     131.915 126.948 154.513  1.00  8.64           C  
ATOM    195  N   PRO R  32     133.511 123.892 152.578  1.00  7.60           N  
ATOM    196  CA  PRO R  32     134.050 122.661 151.976  1.00  7.60           C  
ATOM    197  C   PRO R  32     133.136 122.045 150.926  1.00  7.60           C  
ATOM    198  O   PRO R  32     133.589 121.665 149.837  1.00  7.60           O  
ATOM    199  CB  PRO R  32     134.220 121.722 153.179  1.00  7.60           C  
ATOM    200  CG  PRO R  32     134.244 122.610 154.359  1.00  7.60           C  
ATOM    201  CD  PRO R  32     133.297 123.707 154.024  1.00  7.60           C  
ATOM    202  N   VAL R  33     131.845 121.928 151.249  1.00  6.62           N  
ATOM    203  CA  VAL R  33     130.907 121.331 150.306  1.00  6.62           C  
ATOM    204  C   VAL R  33     130.784 122.197 149.059  1.00  6.62           C  
ATOM    205  O   VAL R  33     130.711 121.681 147.938  1.00  6.62           O  
ATOM    206  CB  VAL R  33     129.542 121.077 150.975  1.00  6.62           C  
ATOM    207  CG1 VAL R  33     129.694 120.091 152.117  1.00  6.62           C  
ATOM    208  CG2 VAL R  33     128.921 122.366 151.474  1.00  6.62           C  
ATOM    209  N   LEU R  34     130.784 123.522 149.223  1.00  7.86           N  
ATOM    210  CA  LEU R  34     130.749 124.392 148.057  1.00  7.86           C  
ATOM    211  C   LEU R  34     132.029 124.332 147.237  1.00  7.86           C  
ATOM    212  O   LEU R  34     131.952 124.436 146.012  1.00  7.86           O  
ATOM    213  CB  LEU R  34     130.458 125.832 148.470  1.00  7.86           C  
ATOM    214  CG  LEU R  34     128.975 126.202 148.492  1.00  7.86           C  
ATOM    215  CD1 LEU R  34     128.230 125.519 149.621  1.00  7.86           C  
ATOM    216  CD2 LEU R  34     128.828 127.696 148.603  1.00  7.86           C  
ATOM    217  N   GLY R  35     133.190 124.143 147.859  1.00  8.11           N  
ATOM    218  CA  GLY R  35     134.408 123.952 147.097  1.00  8.11           C  
ATOM    219  C   GLY R  35     134.384 122.681 146.275  1.00  8.11           C  
ATOM    220  O   GLY R  35     134.780 122.675 145.102  1.00  8.11           O  
ATOM    221  N   LEU R  36     133.920 121.588 146.890  1.00  8.78           N  
ATOM    222  CA  LEU R  36     133.805 120.328 146.160  1.00  8.78           C  
ATOM    223  C   LEU R  36     132.821 120.456 145.002  1.00  8.78           C  
ATOM    224  O   LEU R  36     133.094 120.001 143.881  1.00  8.78           O  
ATOM    225  CB  LEU R  36     133.383 119.205 147.107  1.00  8.78           C  
ATOM    226  CG  LEU R  36     134.431 118.731 148.114  1.00  8.78           C  
ATOM    227  CD1 LEU R  36     133.848 117.677 149.041  1.00  8.78           C  
ATOM    228  CD2 LEU R  36     135.653 118.192 147.393  1.00  8.78           C  
ATOM    229  N   GLU R  37     131.668 121.081 145.255  1.00  5.96           N  
ATOM    230  CA  GLU R  37     130.701 121.307 144.188  1.00  5.96           C  
ATOM    231  C   GLU R  37     131.306 122.145 143.074  1.00  5.96           C  
ATOM    232  O   GLU R  37     131.144 121.825 141.894  1.00  5.96           O  
ATOM    233  CB  GLU R  37     129.447 121.983 144.741  1.00  5.96           C  
ATOM    234  CG  GLU R  37     128.574 121.077 145.588  1.00  5.96           C  
ATOM    235  CD  GLU R  37     127.427 121.823 146.239  1.00  5.96           C  
ATOM    236  OE1 GLU R  37     127.286 123.035 145.981  1.00  5.96           O  
ATOM    237  OE2 GLU R  37     126.668 121.197 147.006  1.00  5.96           O  
ATOM    238  N   PHE R  38     132.027 123.209 143.431  1.00  5.27           N  
ATOM    239  CA  PHE R  38     132.637 124.066 142.423  1.00  5.27           C  
ATOM    240  C   PHE R  38     133.599 123.284 141.544  1.00  5.27           C  
ATOM    241  O   PHE R  38     133.502 123.332 140.315  1.00  5.27           O  
ATOM    242  CB  PHE R  38     133.356 125.237 143.091  1.00  5.27           C  
ATOM    243  CG  PHE R  38     134.204 126.039 142.149  1.00  5.27           C  
ATOM    244  CD1 PHE R  38     133.632 126.975 141.309  1.00  5.27           C  
ATOM    245  CD2 PHE R  38     135.574 125.854 142.104  1.00  5.27           C  
ATOM    246  CE1 PHE R  38     134.409 127.712 140.439  1.00  5.27           C  
ATOM    247  CE2 PHE R  38     136.356 126.588 141.236  1.00  5.27           C  
ATOM    248  CZ  PHE R  38     135.773 127.518 140.404  1.00  5.27           C  
ATOM    249  N   ILE R  39     134.528 122.545 142.152  1.00 13.08           N  
ATOM    250  CA  ILE R  39     135.548 121.875 141.349  1.00 13.08           C  
ATOM    251  C   ILE R  39     134.917 120.801 140.465  1.00 13.08           C  
ATOM    252  O   ILE R  39     135.182 120.738 139.255  1.00 13.08           O  
ATOM    253  CB  ILE R  39     136.673 121.310 142.239  1.00 13.08           C  
ATOM    254  CG1 ILE R  39     137.709 120.575 141.387  1.00 13.08           C  
ATOM    255  CG2 ILE R  39     136.137 120.400 143.326  1.00 13.08           C  
ATOM    256  CD1 ILE R  39     138.519 121.487 140.495  1.00 13.08           C  
ATOM    257  N   PHE R  40     134.040 119.966 141.039  1.00 13.72           N  
ATOM    258  CA  PHE R  40     133.445 118.888 140.254  1.00 13.72           C  
ATOM    259  C   PHE R  40     132.566 119.439 139.135  1.00 13.72           C  
ATOM    260  O   PHE R  40     132.661 118.997 137.980  1.00 13.72           O  
ATOM    261  CB  PHE R  40     132.643 117.957 141.163  1.00 13.72           C  
ATOM    262  CG  PHE R  40     133.481 116.931 141.867  1.00 13.72           C  
ATOM    263  CD1 PHE R  40     134.762 116.643 141.427  1.00 13.72           C  
ATOM    264  CD2 PHE R  40     132.990 116.253 142.970  1.00 13.72           C  
ATOM    265  CE1 PHE R  40     135.537 115.699 142.073  1.00 13.72           C  
ATOM    266  CE2 PHE R  40     133.759 115.308 143.622  1.00 13.72           C  
ATOM    267  CZ  PHE R  40     135.035 115.032 143.172  1.00 13.72           C  
ATOM    268  N   GLY R  41     131.703 120.405 139.456  1.00 13.41           N  
ATOM    269  CA  GLY R  41     130.833 120.971 138.446  1.00 13.41           C  
ATOM    270  C   GLY R  41     131.595 121.687 137.351  1.00 13.41           C  
ATOM    271  O   GLY R  41     131.271 121.549 136.173  1.00 13.41           O  
ATOM    272  N   LEU R  42     132.619 122.461 137.721  1.00  9.46           N  
ATOM    273  CA  LEU R  42     133.409 123.154 136.713  1.00  9.46           C  
ATOM    274  C   LEU R  42     134.084 122.166 135.776  1.00  9.46           C  
ATOM    275  O   LEU R  42     134.011 122.319 134.551  1.00  9.46           O  
ATOM    276  CB  LEU R  42     134.446 124.054 137.380  1.00  9.46           C  
ATOM    277  CG  LEU R  42     135.298 124.889 136.425  1.00  9.46           C  
ATOM    278  CD1 LEU R  42     134.423 125.852 135.647  1.00  9.46           C  
ATOM    279  CD2 LEU R  42     136.381 125.640 137.182  1.00  9.46           C  
ATOM    280  N   LEU R  43     134.712 121.123 136.328  1.00  9.75           N  
ATOM    281  CA  LEU R  43     135.374 120.141 135.473  1.00  9.75           C  
ATOM    282  C   LEU R  43     134.378 119.470 134.533  1.00  9.75           C  
ATOM    283  O   LEU R  43     134.589 119.426 133.313  1.00  9.75           O  
ATOM    284  CB  LEU R  43     136.096 119.102 136.331  1.00  9.75           C  
ATOM    285  CG  LEU R  43     137.389 118.542 135.735  1.00  9.75           C  
ATOM    286  CD1 LEU R  43     138.293 119.669 135.262  1.00  9.75           C  
ATOM    287  CD2 LEU R  43     138.108 117.658 136.741  1.00  9.75           C  
ATOM    288  N   GLY R  44     133.270 118.962 135.082  1.00 10.99           N  
ATOM    289  CA  GLY R  44     132.316 118.240 134.254  1.00 10.99           C  
ATOM    290  C   GLY R  44     131.674 119.115 133.194  1.00 10.99           C  
ATOM    291  O   GLY R  44     131.578 118.729 132.025  1.00 10.99           O  
ATOM    292  N   ASN R  45     131.228 120.310 133.587  1.00  5.44           N  
ATOM    293  CA  ASN R  45     130.549 121.193 132.650  1.00  5.44           C  
ATOM    294  C   ASN R  45     131.502 121.708 131.582  1.00  5.44           C  
ATOM    295  O   ASN R  45     131.114 121.828 130.418  1.00  5.44           O  
ATOM    296  CB  ASN R  45     129.897 122.352 133.399  1.00  5.44           C  
ATOM    297  CG  ASN R  45     128.534 121.992 133.946  1.00  5.44           C  
ATOM    298  ND2 ASN R  45     128.462 121.768 135.250  1.00  5.44           N  
ATOM    299  OD1 ASN R  45     127.558 121.912 133.206  1.00  5.44           O  
ATOM    300  N   GLY R  46     132.751 122.012 131.943  1.00 10.32           N  
ATOM    301  CA  GLY R  46     133.711 122.415 130.932  1.00 10.32           C  
ATOM    302  C   GLY R  46     134.007 121.304 129.945  1.00 10.32           C  
ATOM    303  O   GLY R  46     134.070 121.537 128.732  1.00 10.32           O  
ATOM    304  N   LEU R  47     134.183 120.077 130.446  1.00 11.35           N  
ATOM    305  CA  LEU R  47     134.423 118.948 129.555  1.00 11.35           C  
ATOM    306  C   LEU R  47     133.258 118.763 128.589  1.00 11.35           C  
ATOM    307  O   LEU R  47     133.455 118.650 127.372  1.00 11.35           O  
ATOM    308  CB  LEU R  47     134.667 117.682 130.376  1.00 11.35           C  
ATOM    309  CG  LEU R  47     134.752 116.341 129.645  1.00 11.35           C  
ATOM    310  CD1 LEU R  47     135.836 116.367 128.588  1.00 11.35           C  
ATOM    311  CD2 LEU R  47     135.011 115.222 130.636  1.00 11.35           C  
ATOM    312  N   ALA R  48     132.029 118.776 129.113  1.00 12.13           N  
ATOM    313  CA  ALA R  48     130.859 118.607 128.257  1.00 12.13           C  
ATOM    314  C   ALA R  48     130.730 119.748 127.254  1.00 12.13           C  
ATOM    315  O   ALA R  48     130.392 119.522 126.085  1.00 12.13           O  
ATOM    316  CB  ALA R  48     129.595 118.500 129.109  1.00 12.13           C  
ATOM    317  N   LEU R  49     130.993 120.981 127.691  1.00  9.60           N  
ATOM    318  CA  LEU R  49     130.833 122.131 126.811  1.00  9.60           C  
ATOM    319  C   LEU R  49     131.822 122.084 125.658  1.00  9.60           C  
ATOM    320  O   LEU R  49     131.453 122.327 124.503  1.00  9.60           O  
ATOM    321  CB  LEU R  49     130.994 123.427 127.604  1.00  9.60           C  
ATOM    322  CG  LEU R  49     129.699 124.077 128.088  1.00  9.60           C  
ATOM    323  CD1 LEU R  49     129.996 125.334 128.882  1.00  9.60           C  
ATOM    324  CD2 LEU R  49     128.802 124.385 126.913  1.00  9.60           C  
ATOM    325  N   TRP R  50     133.089 121.770 125.939  1.00 23.04           N  
ATOM    326  CA  TRP R  50     134.037 121.762 124.834  1.00 23.04           C  
ATOM    327  C   TRP R  50     133.935 120.487 124.009  1.00 23.04           C  
ATOM    328  O   TRP R  50     134.449 120.455 122.885  1.00 23.04           O  
ATOM    329  CB  TRP R  50     135.475 121.953 125.321  1.00 23.04           C  
ATOM    330  CG  TRP R  50     136.170 120.710 125.759  1.00 23.04           C  
ATOM    331  CD1 TRP R  50     136.141 120.145 126.994  1.00 23.04           C  
ATOM    332  CD2 TRP R  50     137.048 119.900 124.968  1.00 23.04           C  
ATOM    333  CE2 TRP R  50     137.493 118.846 125.784  1.00 23.04           C  
ATOM    334  CE3 TRP R  50     137.490 119.961 123.643  1.00 23.04           C  
ATOM    335  NE1 TRP R  50     136.923 119.016 127.018  1.00 23.04           N  
ATOM    336  CZ2 TRP R  50     138.359 117.859 125.323  1.00 23.04           C  
ATOM    337  CZ3 TRP R  50     138.348 118.980 123.186  1.00 23.04           C  
ATOM    338  CH2 TRP R  50     138.775 117.943 124.024  1.00 23.04           C  
ATOM    339  N   ILE R  51     133.287 119.440 124.529  1.00 19.80           N  
ATOM    340  CA  ILE R  51     132.945 118.306 123.674  1.00 19.80           C  
ATOM    341  C   ILE R  51     131.834 118.685 122.700  1.00 19.80           C  
ATOM    342  O   ILE R  51     131.907 118.372 121.506  1.00 19.80           O  
ATOM    343  CB  ILE R  51     132.564 117.081 124.525  1.00 19.80           C  
ATOM    344  CG1 ILE R  51     133.817 116.419 125.098  1.00 19.80           C  
ATOM    345  CG2 ILE R  51     131.772 116.082 123.699  1.00 19.80           C  
ATOM    346  CD1 ILE R  51     133.535 115.165 125.893  1.00 19.80           C  
ATOM    347  N   PHE R  52     130.791 119.364 123.189  1.00 12.34           N  
ATOM    348  CA  PHE R  52     129.715 119.792 122.297  1.00 12.34           C  
ATOM    349  C   PHE R  52     130.205 120.796 121.262  1.00 12.34           C  
ATOM    350  O   PHE R  52     129.821 120.720 120.089  1.00 12.34           O  
ATOM    351  CB  PHE R  52     128.549 120.388 123.087  1.00 12.34           C  
ATOM    352  CG  PHE R  52     127.766 119.382 123.877  1.00 12.34           C  
ATOM    353  CD1 PHE R  52     127.920 118.026 123.646  1.00 12.34           C  
ATOM    354  CD2 PHE R  52     126.841 119.794 124.819  1.00 12.34           C  
ATOM    355  CE1 PHE R  52     127.190 117.099 124.364  1.00 12.34           C  
ATOM    356  CE2 PHE R  52     126.106 118.874 125.537  1.00 12.34           C  
ATOM    357  CZ  PHE R  52     126.280 117.525 125.310  1.00 12.34           C  
ATOM    358  N   CYS R  53     131.044 121.749 121.672  1.00 23.64           N  
ATOM    359  CA  CYS R  53     131.431 122.817 120.756  1.00 23.64           C  
ATOM    360  C   CYS R  53     132.333 122.318 119.636  1.00 23.64           C  
ATOM    361  O   CYS R  53     132.352 122.912 118.552  1.00 23.64           O  
ATOM    362  CB  CYS R  53     132.122 123.945 121.521  1.00 23.64           C  
ATOM    363  SG  CYS R  53     131.008 124.969 122.511  1.00 23.64           S  
ATOM    364  N   PHE R  54     133.081 121.241 119.865  1.00 29.89           N  
ATOM    365  CA  PHE R  54     134.076 120.785 118.902  1.00 29.89           C  
ATOM    366  C   PHE R  54     133.800 119.391 118.362  1.00 29.89           C  
ATOM    367  O   PHE R  54     133.768 119.201 117.140  1.00 29.89           O  
ATOM    368  CB  PHE R  54     135.474 120.829 119.540  1.00 29.89           C  
ATOM    369  CG  PHE R  54     135.973 122.219 119.812  1.00 29.89           C  
ATOM    370  CD1 PHE R  54     135.485 123.298 119.094  1.00 29.89           C  
ATOM    371  CD2 PHE R  54     136.925 122.448 120.791  1.00 29.89           C  
ATOM    372  CE1 PHE R  54     135.939 124.577 119.345  1.00 29.89           C  
ATOM    373  CE2 PHE R  54     137.384 123.725 121.045  1.00 29.89           C  
ATOM    374  CZ  PHE R  54     136.889 124.790 120.321  1.00 29.89           C  
ATOM    375  N   HIS R  55     133.597 118.404 119.237  1.00 37.95           N  
ATOM    376  CA  HIS R  55     133.602 117.012 118.793  1.00 37.95           C  
ATOM    377  C   HIS R  55     132.329 116.644 118.040  1.00 37.95           C  
ATOM    378  O   HIS R  55     132.371 115.823 117.115  1.00 37.95           O  
ATOM    379  CB  HIS R  55     133.810 116.086 119.990  1.00 37.95           C  
ATOM    380  CG  HIS R  55     135.216 116.077 120.501  1.00 37.95           C  
ATOM    381  CD2 HIS R  55     135.871 116.925 121.327  1.00 37.95           C  
ATOM    382  ND1 HIS R  55     136.130 115.108 120.146  1.00 37.95           N  
ATOM    383  CE1 HIS R  55     137.284 115.355 120.739  1.00 37.95           C  
ATOM    384  NE2 HIS R  55     137.154 116.453 121.461  1.00 37.95           N  
ATOM    385  N   LEU R  56     131.192 117.222 118.415  1.00 26.01           N  
ATOM    386  CA  LEU R  56     129.950 116.907 117.723  1.00 26.01           C  
ATOM    387  C   LEU R  56     129.990 117.399 116.282  1.00 26.01           C  
ATOM    388  O   LEU R  56     130.614 118.414 115.961  1.00 26.01           O  
ATOM    389  CB  LEU R  56     128.750 117.523 118.444  1.00 26.01           C  
ATOM    390  CG  LEU R  56     128.206 116.766 119.656  1.00 26.01           C  
ATOM    391  CD1 LEU R  56     127.018 117.502 120.246  1.00 26.01           C  
ATOM    392  CD2 LEU R  56     127.821 115.348 119.275  1.00 26.01           C  
ATOM    393  N   LYS R  57     129.314 116.659 115.406  1.00 24.59           N  
ATOM    394  CA  LYS R  57     129.235 116.982 113.988  1.00 24.59           C  
ATOM    395  C   LYS R  57     127.865 117.479 113.559  1.00 24.59           C  
ATOM    396  O   LYS R  57     127.773 118.481 112.847  1.00 24.59           O  
ATOM    397  CB  LYS R  57     129.607 115.758 113.146  1.00 24.59           C  
ATOM    398  CG  LYS R  57     131.093 115.444 113.123  1.00 24.59           C  
ATOM    399  CD  LYS R  57     131.353 114.068 112.536  1.00 24.59           C  
ATOM    400  CE  LYS R  57     130.464 113.016 113.178  1.00 24.59           C  
ATOM    401  NZ  LYS R  57     131.070 112.455 114.417  1.00 24.59           N  
ATOM    402  N   SER R  58     126.797 116.807 113.977  1.00 18.57           N  
ATOM    403  CA  SER R  58     125.440 117.166 113.591  1.00 18.57           C  
ATOM    404  C   SER R  58     124.664 117.589 114.827  1.00 18.57           C  
ATOM    405  O   SER R  58     124.676 116.886 115.842  1.00 18.57           O  
ATOM    406  CB  SER R  58     124.736 115.998 112.894  1.00 18.57           C  
ATOM    407  OG  SER R  58     124.940 114.787 113.602  1.00 18.57           O  
ATOM    408  N   TRP R  59     123.990 118.730 114.736  1.00  8.92           N  
ATOM    409  CA  TRP R  59     123.207 119.270 115.838  1.00  8.92           C  
ATOM    410  C   TRP R  59     121.723 119.115 115.530  1.00  8.92           C  
ATOM    411  O   TRP R  59     121.252 119.565 114.481  1.00  8.92           O  
ATOM    412  CB  TRP R  59     123.549 120.741 116.074  1.00  8.92           C  
ATOM    413  CG  TRP R  59     124.678 120.944 117.034  1.00  8.92           C  
ATOM    414  CD1 TRP R  59     125.893 120.325 117.011  1.00  8.92           C  
ATOM    415  CD2 TRP R  59     124.703 121.837 118.153  1.00  8.92           C  
ATOM    416  CE2 TRP R  59     125.963 121.701 118.767  1.00  8.92           C  
ATOM    417  CE3 TRP R  59     123.782 122.736 118.696  1.00  8.92           C  
ATOM    418  NE1 TRP R  59     126.671 120.771 118.052  1.00  8.92           N  
ATOM    419  CZ2 TRP R  59     126.324 122.430 119.895  1.00  8.92           C  
ATOM    420  CZ3 TRP R  59     124.142 123.458 119.815  1.00  8.92           C  
ATOM    421  CH2 TRP R  59     125.403 123.301 120.403  1.00  8.92           C  
ATOM    422  N   LYS R  60     120.997 118.485 116.444  1.00  4.85           N  
ATOM    423  CA  LYS R  60     119.573 118.232 116.290  1.00  4.85           C  
ATOM    424  C   LYS R  60     118.787 119.130 117.239  1.00  4.85           C  
ATOM    425  O   LYS R  60     119.343 119.992 117.919  1.00  4.85           O  
ATOM    426  CB  LYS R  60     119.252 116.755 116.531  1.00  4.85           C  
ATOM    427  CG  LYS R  60     119.549 115.868 115.335  1.00  4.85           C  
ATOM    428  CD  LYS R  60     118.510 116.053 114.243  1.00  4.85           C  
ATOM    429  CE  LYS R  60     118.530 114.896 113.263  1.00  4.85           C  
ATOM    430  NZ  LYS R  60     119.916 114.416 113.010  1.00  4.85           N  
ATOM    431  N   SER R  61     117.471 118.918 117.276  1.00 15.10           N  
ATOM    432  CA  SER R  61     116.605 119.780 118.070  1.00 15.10           C  
ATOM    433  C   SER R  61     116.670 119.472 119.560  1.00 15.10           C  
ATOM    434  O   SER R  61     116.131 120.244 120.358  1.00 15.10           O  
ATOM    435  CB  SER R  61     115.162 119.669 117.578  1.00 15.10           C  
ATOM    436  OG  SER R  61     114.525 118.524 118.115  1.00 15.10           O  
ATOM    437  N   SER R  62     117.309 118.371 119.959  1.00 25.79           N  
ATOM    438  CA  SER R  62     117.448 118.052 121.376  1.00 25.79           C  
ATOM    439  C   SER R  62     118.827 118.395 121.924  1.00 25.79           C  
ATOM    440  O   SER R  62     118.945 118.797 123.092  1.00 25.79           O  
ATOM    441  CB  SER R  62     117.159 116.570 121.612  1.00 25.79           C  
ATOM    442  OG  SER R  62     118.117 115.760 120.959  1.00 25.79           O  
ATOM    443  N   ARG R  63     119.873 118.246 121.108  1.00  9.11           N  
ATOM    444  CA  ARG R  63     121.202 118.653 121.546  1.00  9.11           C  
ATOM    445  C   ARG R  63     121.278 120.155 121.778  1.00  9.11           C  
ATOM    446  O   ARG R  63     122.101 120.612 122.573  1.00  9.11           O  
ATOM    447  CB  ARG R  63     122.252 118.213 120.530  1.00  9.11           C  
ATOM    448  CG  ARG R  63     122.274 116.716 120.282  1.00  9.11           C  
ATOM    449  CD  ARG R  63     123.165 116.005 121.287  1.00  9.11           C  
ATOM    450  NE  ARG R  63     123.422 114.622 120.905  1.00  9.11           N  
ATOM    451  CZ  ARG R  63     123.975 113.716 121.700  1.00  9.11           C  
ATOM    452  NH1 ARG R  63     124.338 114.013 122.938  1.00  9.11           N  
ATOM    453  NH2 ARG R  63     124.169 112.483 121.242  1.00  9.11           N  
ATOM    454  N   ILE R  64     120.418 120.934 121.118  1.00  8.77           N  
ATOM    455  CA  ILE R  64     120.372 122.372 121.375  1.00  8.77           C  
ATOM    456  C   ILE R  64     119.917 122.640 122.805  1.00  8.77           C  
ATOM    457  O   ILE R  64     120.517 123.449 123.527  1.00  8.77           O  
ATOM    458  CB  ILE R  64     119.459 123.068 120.352  1.00  8.77           C  
ATOM    459  CG1 ILE R  64     120.113 123.064 118.970  1.00  8.77           C  
ATOM    460  CG2 ILE R  64     119.136 124.482 120.801  1.00  8.77           C  
ATOM    461  CD1 ILE R  64     119.389 123.904 117.947  1.00  8.77           C  
ATOM    462  N   PHE R  65     118.850 121.965 123.238  1.00 38.31           N  
ATOM    463  CA  PHE R  65     118.384 122.124 124.612  1.00 38.31           C  
ATOM    464  C   PHE R  65     119.409 121.598 125.608  1.00 38.31           C  
ATOM    465  O   PHE R  65     119.608 122.190 126.677  1.00 38.31           O  
ATOM    466  CB  PHE R  65     117.042 121.422 124.800  1.00 38.31           C  
ATOM    467  CG  PHE R  65     115.978 121.885 123.850  1.00 38.31           C  
ATOM    468  CD1 PHE R  65     115.785 123.232 123.611  1.00 38.31           C  
ATOM    469  CD2 PHE R  65     115.157 120.975 123.211  1.00 38.31           C  
ATOM    470  CE1 PHE R  65     114.803 123.661 122.743  1.00 38.31           C  
ATOM    471  CE2 PHE R  65     114.172 121.400 122.344  1.00 38.31           C  
ATOM    472  CZ  PHE R  65     113.996 122.744 122.109  1.00 38.31           C  
ATOM    473  N   LEU R  66     120.071 120.488 125.275  1.00 38.31           N  
ATOM    474  CA  LEU R  66     121.120 119.984 126.158  1.00 38.31           C  
ATOM    475  C   LEU R  66     122.269 120.980 126.292  1.00 38.31           C  
ATOM    476  O   LEU R  66     122.787 121.186 127.397  1.00 38.31           O  
ATOM    477  CB  LEU R  66     121.632 118.637 125.650  1.00 38.31           C  
ATOM    478  CG  LEU R  66     120.730 117.440 125.958  1.00 38.31           C  
ATOM    479  CD1 LEU R  66     121.280 116.169 125.333  1.00 38.31           C  
ATOM    480  CD2 LEU R  66     120.540 117.269 127.450  1.00 38.31           C  
ATOM    481  N   PHE R  67     122.671 121.617 125.191  1.00 24.13           N  
ATOM    482  CA  PHE R  67     123.709 122.641 125.234  1.00 24.13           C  
ATOM    483  C   PHE R  67     123.281 123.857 126.044  1.00 24.13           C  
ATOM    484  O   PHE R  67     124.097 124.422 126.784  1.00 24.13           O  
ATOM    485  CB  PHE R  67     124.082 123.059 123.810  1.00 24.13           C  
ATOM    486  CG  PHE R  67     125.058 124.197 123.744  1.00 24.13           C  
ATOM    487  CD1 PHE R  67     126.417 123.967 123.859  1.00 24.13           C  
ATOM    488  CD2 PHE R  67     124.618 125.495 123.552  1.00 24.13           C  
ATOM    489  CE1 PHE R  67     127.315 125.009 123.793  1.00 24.13           C  
ATOM    490  CE2 PHE R  67     125.512 126.540 123.487  1.00 24.13           C  
ATOM    491  CZ  PHE R  67     126.862 126.297 123.606  1.00 24.13           C  
ATOM    492  N   ASN R  68     122.025 124.284 125.909  1.00 11.58           N  
ATOM    493  CA  ASN R  68     121.526 125.372 126.742  1.00 11.58           C  
ATOM    494  C   ASN R  68     121.576 125.021 128.221  1.00 11.58           C  
ATOM    495  O   ASN R  68     121.974 125.861 129.039  1.00 11.58           O  
ATOM    496  CB  ASN R  68     120.097 125.728 126.342  1.00 11.58           C  
ATOM    497  CG  ASN R  68     120.037 126.533 125.068  1.00 11.58           C  
ATOM    498  ND2 ASN R  68     119.448 125.957 124.029  1.00 11.58           N  
ATOM    499  OD1 ASN R  68     120.524 127.659 125.013  1.00 11.58           O  
ATOM    500  N   LEU R  69     121.189 123.798 128.579  1.00  8.81           N  
ATOM    501  CA  LEU R  69     121.310 123.365 129.966  1.00  8.81           C  
ATOM    502  C   LEU R  69     122.761 123.386 130.428  1.00  8.81           C  
ATOM    503  O   LEU R  69     123.052 123.801 131.557  1.00  8.81           O  
ATOM    504  CB  LEU R  69     120.719 121.967 130.127  1.00  8.81           C  
ATOM    505  CG  LEU R  69     120.687 121.428 131.551  1.00  8.81           C  
ATOM    506  CD1 LEU R  69     119.697 122.232 132.358  1.00  8.81           C  
ATOM    507  CD2 LEU R  69     120.317 119.959 131.553  1.00  8.81           C  
ATOM    508  N   ALA R  70     123.680 122.945 129.566  1.00  8.12           N  
ATOM    509  CA  ALA R  70     125.093 122.940 129.930  1.00  8.12           C  
ATOM    510  C   ALA R  70     125.610 124.350 130.190  1.00  8.12           C  
ATOM    511  O   ALA R  70     126.339 124.580 131.161  1.00  8.12           O  
ATOM    512  CB  ALA R  70     125.916 122.262 128.836  1.00  8.12           C  
ATOM    513  N   VAL R  71     125.246 125.311 129.336  1.00  7.85           N  
ATOM    514  CA  VAL R  71     125.741 126.672 129.542  1.00  7.85           C  
ATOM    515  C   VAL R  71     125.112 127.293 130.785  1.00  7.85           C  
ATOM    516  O   VAL R  71     125.772 128.044 131.513  1.00  7.85           O  
ATOM    517  CB  VAL R  71     125.533 127.551 128.291  1.00  7.85           C  
ATOM    518  CG1 VAL R  71     126.096 126.870 127.059  1.00  7.85           C  
ATOM    519  CG2 VAL R  71     124.078 127.927 128.094  1.00  7.85           C  
ATOM    520  N   ALA R  72     123.838 126.992 131.062  1.00  4.83           N  
ATOM    521  CA  ALA R  72     123.233 127.501 132.292  1.00  4.83           C  
ATOM    522  C   ALA R  72     123.927 126.944 133.532  1.00  4.83           C  
ATOM    523  O   ALA R  72     124.204 127.693 134.481  1.00  4.83           O  
ATOM    524  CB  ALA R  72     121.743 127.173 132.322  1.00  4.83           C  
ATOM    525  N   ASP R  73     124.228 125.645 133.538  1.00  4.35           N  
ATOM    526  CA  ASP R  73     124.956 125.061 134.659  1.00  4.35           C  
ATOM    527  C   ASP R  73     126.353 125.653 134.794  1.00  4.35           C  
ATOM    528  O   ASP R  73     126.815 125.902 135.912  1.00  4.35           O  
ATOM    529  CB  ASP R  73     125.041 123.546 134.503  1.00  4.35           C  
ATOM    530  CG  ASP R  73     123.727 122.858 134.792  1.00  4.35           C  
ATOM    531  OD1 ASP R  73     122.828 123.502 135.370  1.00  4.35           O  
ATOM    532  OD2 ASP R  73     123.594 121.671 134.440  1.00  4.35           O  
ATOM    533  N   PHE R  74     127.044 125.868 133.673  1.00  4.85           N  
ATOM    534  CA  PHE R  74     128.380 126.454 133.732  1.00  4.85           C  
ATOM    535  C   PHE R  74     128.337 127.865 134.299  1.00  4.85           C  
ATOM    536  O   PHE R  74     129.193 128.245 135.106  1.00  4.85           O  
ATOM    537  CB  PHE R  74     129.014 126.456 132.344  1.00  4.85           C  
ATOM    538  CG  PHE R  74     130.436 126.929 132.329  1.00  4.85           C  
ATOM    539  CD1 PHE R  74     131.466 126.071 132.665  1.00  4.85           C  
ATOM    540  CD2 PHE R  74     130.743 128.231 131.979  1.00  4.85           C  
ATOM    541  CE1 PHE R  74     132.775 126.503 132.652  1.00  4.85           C  
ATOM    542  CE2 PHE R  74     132.050 128.669 131.966  1.00  4.85           C  
ATOM    543  CZ  PHE R  74     133.067 127.803 132.303  1.00  4.85           C  
ATOM    544  N   LEU R  75     127.351 128.662 133.881  1.00  7.86           N  
ATOM    545  CA  LEU R  75     127.193 130.005 134.419  1.00  7.86           C  
ATOM    546  C   LEU R  75     126.871 130.006 135.906  1.00  7.86           C  
ATOM    547  O   LEU R  75     127.374 130.875 136.624  1.00  7.86           O  
ATOM    548  CB  LEU R  75     126.102 130.759 133.660  1.00  7.86           C  
ATOM    549  CG  LEU R  75     126.453 131.296 132.272  1.00  7.86           C  
ATOM    550  CD1 LEU R  75     125.440 132.341 131.844  1.00  7.86           C  
ATOM    551  CD2 LEU R  75     127.855 131.874 132.257  1.00  7.86           C  
ATOM    552  N   LEU R  76     126.051 129.072 136.386  1.00  3.65           N  
ATOM    553  CA  LEU R  76     125.805 128.989 137.823  1.00  3.65           C  
ATOM    554  C   LEU R  76     127.017 128.509 138.609  1.00  3.65           C  
ATOM    555  O   LEU R  76     127.236 128.975 139.730  1.00  3.65           O  
ATOM    556  CB  LEU R  76     124.616 128.069 138.122  1.00  3.65           C  
ATOM    557  CG  LEU R  76     124.098 128.077 139.567  1.00  3.65           C  
ATOM    558  CD1 LEU R  76     122.584 128.028 139.595  1.00  3.65           C  
ATOM    559  CD2 LEU R  76     124.670 126.917 140.362  1.00  3.65           C  
ATOM    560  N   ILE R  77     127.805 127.587 138.054  1.00  5.13           N  
ATOM    561  CA  ILE R  77     128.995 127.107 138.748  1.00  5.13           C  
ATOM    562  C   ILE R  77     130.093 128.159 138.816  1.00  5.13           C  
ATOM    563  O   ILE R  77     130.714 128.324 139.872  1.00  5.13           O  
ATOM    564  CB  ILE R  77     129.532 125.828 138.081  1.00  5.13           C  
ATOM    565  CG1 ILE R  77     128.606 124.647 138.371  1.00  5.13           C  
ATOM    566  CG2 ILE R  77     130.947 125.525 138.544  1.00  5.13           C  
ATOM    567  CD1 ILE R  77     128.735 124.096 139.772  1.00  5.13           C  
ATOM    568  N   ILE R  78     130.342 128.892 137.726  1.00  4.96           N  
ATOM    569  CA  ILE R  78     131.458 129.835 137.694  1.00  4.96           C  
ATOM    570  C   ILE R  78     131.270 131.007 138.648  1.00  4.96           C  
ATOM    571  O   ILE R  78     132.249 131.699 138.966  1.00  4.96           O  
ATOM    572  CB  ILE R  78     131.681 130.359 136.260  1.00  4.96           C  
ATOM    573  CG1 ILE R  78     133.049 131.027 136.126  1.00  4.96           C  
ATOM    574  CG2 ILE R  78     130.593 131.348 135.878  1.00  4.96           C  
ATOM    575  CD1 ILE R  78     133.609 130.986 134.726  1.00  4.96           C  
ATOM    576  N   CYS R  79     130.052 131.244 139.137  1.00  6.73           N  
ATOM    577  CA  CYS R  79     129.764 132.402 139.976  1.00  6.73           C  
ATOM    578  C   CYS R  79     129.590 132.036 141.446  1.00  6.73           C  
ATOM    579  O   CYS R  79     128.900 132.750 142.179  1.00  6.73           O  
ATOM    580  CB  CYS R  79     128.525 133.134 139.463  1.00  6.73           C  
ATOM    581  SG  CYS R  79     126.993 132.190 139.574  1.00  6.73           S  
ATOM    582  N   LEU R  80     130.195 130.938 141.894  1.00  4.57           N  
ATOM    583  CA  LEU R  80     130.233 130.693 143.331  1.00  4.57           C  
ATOM    584  C   LEU R  80     131.623 130.356 143.878  1.00  4.57           C  
ATOM    585  O   LEU R  80     131.740 129.482 144.744  1.00  4.57           O  
ATOM    586  CB  LEU R  80     129.229 129.589 143.691  1.00  4.57           C  
ATOM    587  CG  LEU R  80     129.220 128.198 143.034  1.00  4.57           C  
ATOM    588  CD1 LEU R  80     130.182 127.189 143.648  1.00  4.57           C  
ATOM    589  CD2 LEU R  80     127.804 127.646 143.062  1.00  4.57           C  
ATOM    590  N   PRO R  81     132.698 131.046 143.452  1.00  8.84           N  
ATOM    591  CA  PRO R  81     133.865 131.146 144.333  1.00  8.84           C  
ATOM    592  C   PRO R  81     133.815 132.455 145.099  1.00  8.84           C  
ATOM    593  O   PRO R  81     134.647 132.721 145.971  1.00  8.84           O  
ATOM    594  CB  PRO R  81     135.057 131.100 143.365  1.00  8.84           C  
ATOM    595  CG  PRO R  81     134.467 130.886 141.993  1.00  8.84           C  
ATOM    596  CD  PRO R  81     133.078 131.406 142.078  1.00  8.84           C  
ATOM    597  N   PHE R  82     132.825 133.282 144.762  1.00  5.50           N  
ATOM    598  CA  PHE R  82     132.676 134.609 145.342  1.00  5.50           C  
ATOM    599  C   PHE R  82     131.684 134.636 146.494  1.00  5.50           C  
ATOM    600  O   PHE R  82     131.551 135.670 147.155  1.00  5.50           O  
ATOM    601  CB  PHE R  82     132.245 135.613 144.270  1.00  5.50           C  
ATOM    602  CG  PHE R  82     133.279 135.853 143.211  1.00  5.50           C  
ATOM    603  CD1 PHE R  82     134.627 135.741 143.499  1.00  5.50           C  
ATOM    604  CD2 PHE R  82     132.901 136.188 141.923  1.00  5.50           C  
ATOM    605  CE1 PHE R  82     135.577 135.961 142.522  1.00  5.50           C  
ATOM    606  CE2 PHE R  82     133.844 136.408 140.944  1.00  5.50           C  
ATOM    607  CZ  PHE R  82     135.184 136.294 141.243  1.00  5.50           C  
ATOM    608  N   LEU R  83     130.975 133.536 146.750  1.00  9.70           N  
ATOM    609  CA  LEU R  83     130.150 133.436 147.948  1.00  9.70           C  
ATOM    610  C   LEU R  83     130.660 132.337 148.872  1.00  9.70           C  
ATOM    611  O   LEU R  83     129.995 131.998 149.855  1.00  9.70           O  
ATOM    612  CB  LEU R  83     128.674 133.232 147.590  1.00  9.70           C  
ATOM    613  CG  LEU R  83     128.183 132.013 146.813  1.00  9.70           C  
ATOM    614  CD1 LEU R  83     127.771 130.913 147.762  1.00  9.70           C  
ATOM    615  CD2 LEU R  83     127.026 132.394 145.908  1.00  9.70           C  
ATOM    616  N   MET R  84     131.828 131.772 148.569  1.00 10.15           N  
ATOM    617  CA  MET R  84     132.637 131.056 149.545  1.00 10.15           C  
ATOM    618  C   MET R  84     133.458 132.016 150.393  1.00 10.15           C  
ATOM    619  O   MET R  84     133.907 131.645 151.480  1.00 10.15           O  
ATOM    620  CB  MET R  84     133.564 130.060 148.849  1.00 10.15           C  
ATOM    621  CG  MET R  84     132.861 128.948 148.107  1.00 10.15           C  
ATOM    622  SD  MET R  84     134.030 127.970 147.146  1.00 10.15           S  
ATOM    623  CE  MET R  84     135.031 127.270 148.453  1.00 10.15           C  
ATOM    624  N   ASP R  85     133.658 133.242 149.915  1.00 12.23           N  
ATOM    625  CA  ASP R  85     134.322 134.301 150.663  1.00 12.23           C  
ATOM    626  C   ASP R  85     133.276 135.183 151.320  1.00 12.23           C  
ATOM    627  O   ASP R  85     133.579 136.251 151.858  1.00 12.23           O  
ATOM    628  CB  ASP R  85     135.241 135.124 149.762  1.00 12.23           C  
ATOM    629  CG  ASP R  85     136.272 134.272 149.050  1.00 12.23           C  
ATOM    630  OD1 ASP R  85     136.842 133.366 149.691  1.00 12.23           O  
ATOM    631  OD2 ASP R  85     136.512 134.509 147.847  1.00 12.23           O  
ATOM    632  N   ASN R  86     132.023 134.738 151.266  1.00  7.16           N  
ATOM    633  CA  ASN R  86     130.924 135.386 151.956  1.00  7.16           C  
ATOM    634  C   ASN R  86     130.387 134.515 153.082  1.00  7.16           C  
ATOM    635  O   ASN R  86     129.576 134.991 153.882  1.00  7.16           O  
ATOM    636  CB  ASN R  86     129.797 135.716 150.964  1.00  7.16           C  
ATOM    637  CG  ASN R  86     128.658 136.486 151.596  1.00  7.16           C  
ATOM    638  ND2 ASN R  86     127.464 136.336 151.040  1.00  7.16           N  
ATOM    639  OD1 ASN R  86     128.844 137.198 152.580  1.00  7.16           O  
ATOM    640  N   TYR R  87     130.829 133.262 153.179  1.00 12.09           N  
ATOM    641  CA  TYR R  87     130.443 132.379 154.270  1.00 12.09           C  
ATOM    642  C   TYR R  87     131.605 132.203 155.235  1.00 12.09           C  
ATOM    643  O   TYR R  87     131.400 132.105 156.448  1.00 12.09           O  
ATOM    644  CB  TYR R  87     129.998 131.013 153.741  1.00 12.09           C  
ATOM    645  CG  TYR R  87     128.590 130.968 153.196  1.00 12.09           C  
ATOM    646  CD1 TYR R  87     127.550 131.615 153.846  1.00 12.09           C  
ATOM    647  CD2 TYR R  87     128.297 130.255 152.044  1.00 12.09           C  
ATOM    648  CE1 TYR R  87     126.264 131.566 153.354  1.00 12.09           C  
ATOM    649  CE2 TYR R  87     127.013 130.201 151.547  1.00 12.09           C  
ATOM    650  CZ  TYR R  87     126.001 130.857 152.204  1.00 12.09           C  
ATOM    651  OH  TYR R  87     124.721 130.804 151.709  1.00 12.09           O  
ATOM    652  N   VAL R  88     132.828 132.155 154.703  1.00 15.23           N  
ATOM    653  CA  VAL R  88     133.999 131.994 155.559  1.00 15.23           C  
ATOM    654  C   VAL R  88     134.190 133.224 156.438  1.00 15.23           C  
ATOM    655  O   VAL R  88     134.688 133.126 157.566  1.00 15.23           O  
ATOM    656  CB  VAL R  88     135.248 131.688 154.708  1.00 15.23           C  
ATOM    657  CG1 VAL R  88     135.672 132.900 153.897  1.00 15.23           C  
ATOM    658  CG2 VAL R  88     136.385 131.198 155.588  1.00 15.23           C  
ATOM    659  N   ARG R  89     133.799 134.397 155.944  1.00 17.84           N  
ATOM    660  CA  ARG R  89     133.802 135.616 156.753  1.00 17.84           C  
ATOM    661  C   ARG R  89     132.425 135.837 157.380  1.00 17.84           C  
ATOM    662  O   ARG R  89     131.857 136.927 157.328  1.00 17.84           O  
ATOM    663  CB  ARG R  89     134.213 136.810 155.901  1.00 17.84           C  
ATOM    664  CG  ARG R  89     135.388 136.551 154.982  1.00 17.84           C  
ATOM    665  CD  ARG R  89     135.727 137.792 154.175  1.00 17.84           C  
ATOM    666  NE  ARG R  89     136.854 137.568 153.278  1.00 17.84           N  
ATOM    667  CZ  ARG R  89     138.127 137.653 153.637  1.00 17.84           C  
ATOM    668  NH1 ARG R  89     138.477 137.966 154.874  1.00 17.84           N  
ATOM    669  NH2 ARG R  89     139.074 137.419 152.733  1.00 17.84           N  
ATOM    670  N   ARG R  90     131.914 134.778 158.015  1.00 21.96           N  
ATOM    671  CA  ARG R  90     130.540 134.740 158.509  1.00 21.96           C  
ATOM    672  C   ARG R  90     129.584 135.370 157.504  1.00 21.96           C  
ATOM    673  O   ARG R  90     129.254 134.751 156.491  1.00 21.96           O  
ATOM    674  CB  ARG R  90     130.432 135.421 159.875  1.00 21.96           C  
ATOM    675  CG  ARG R  90     131.056 134.605 161.000  1.00 21.96           C  
ATOM    676  CD  ARG R  90     131.914 135.455 161.921  1.00 21.96           C  
ATOM    677  NE  ARG R  90     131.101 136.299 162.788  1.00 21.96           N  
ATOM    678  CZ  ARG R  90     130.803 136.011 164.047  1.00 21.96           C  
ATOM    679  NH1 ARG R  90     131.234 134.899 164.621  1.00 21.96           N  
ATOM    680  NH2 ARG R  90     130.049 136.854 164.745  1.00 21.96           N  
ATOM    681  N   TRP R  91     129.113 136.584 157.780  1.00 16.04           N  
ATOM    682  CA  TRP R  91     128.292 137.352 156.845  1.00 16.04           C  
ATOM    683  C   TRP R  91     128.932 138.727 156.668  1.00 16.04           C  
ATOM    684  O   TRP R  91     128.582 139.680 157.365  1.00 16.04           O  
ATOM    685  CB  TRP R  91     126.850 137.461 157.344  1.00 16.04           C  
ATOM    686  CG  TRP R  91     126.031 136.229 157.106  1.00 16.04           C  
ATOM    687  CD1 TRP R  91     125.584 135.349 158.045  1.00 16.04           C  
ATOM    688  CD2 TRP R  91     125.552 135.748 155.845  1.00 16.04           C  
ATOM    689  CE2 TRP R  91     124.826 134.569 156.097  1.00 16.04           C  
ATOM    690  CE3 TRP R  91     125.669 136.198 154.527  1.00 16.04           C  
ATOM    691  NE1 TRP R  91     124.861 134.346 157.448  1.00 16.04           N  
ATOM    692  CZ2 TRP R  91     124.221 133.835 155.082  1.00 16.04           C  
ATOM    693  CZ3 TRP R  91     125.068 135.467 153.522  1.00 16.04           C  
ATOM    694  CH2 TRP R  91     124.351 134.301 153.805  1.00 16.04           C  
ATOM    695  N   ASP R  92     129.866 138.828 155.724  1.00 18.01           N  
ATOM    696  CA  ASP R  92     130.593 140.070 155.471  1.00 18.01           C  
ATOM    697  C   ASP R  92     130.955 140.124 153.992  1.00 18.01           C  
ATOM    698  O   ASP R  92     131.704 139.273 153.502  1.00 18.01           O  
ATOM    699  CB  ASP R  92     131.844 140.161 156.348  1.00 18.01           C  
ATOM    700  CG  ASP R  92     132.516 141.523 156.279  1.00 18.01           C  
ATOM    701  OD1 ASP R  92     132.035 142.399 155.530  1.00 18.01           O  
ATOM    702  OD2 ASP R  92     133.531 141.717 156.978  1.00 18.01           O  
ATOM    703  N   TRP R  93     130.436 141.130 153.288  1.00  8.35           N  
ATOM    704  CA  TRP R  93     130.613 141.281 151.848  1.00  8.35           C  
ATOM    705  C   TRP R  93     131.599 142.410 151.581  1.00  8.35           C  
ATOM    706  O   TRP R  93     131.265 143.586 151.755  1.00  8.35           O  
ATOM    707  CB  TRP R  93     129.272 141.563 151.176  1.00  8.35           C  
ATOM    708  CG  TRP R  93     129.314 141.523 149.688  1.00  8.35           C  
ATOM    709  CD1 TRP R  93     129.092 142.562 148.838  1.00  8.35           C  
ATOM    710  CD2 TRP R  93     129.575 140.381 148.865  1.00  8.35           C  
ATOM    711  CE2 TRP R  93     129.505 140.807 147.527  1.00  8.35           C  
ATOM    712  CE3 TRP R  93     129.868 139.042 149.131  1.00  8.35           C  
ATOM    713  NE1 TRP R  93     129.208 142.144 147.537  1.00  8.35           N  
ATOM    714  CZ2 TRP R  93     129.715 139.942 146.458  1.00  8.35           C  
ATOM    715  CZ3 TRP R  93     130.075 138.188 148.071  1.00  8.35           C  
ATOM    716  CH2 TRP R  93     129.998 138.639 146.751  1.00  8.35           C  
ATOM    717  N   LYS R  94     132.804 142.061 151.133  1.00 14.22           N  
ATOM    718  CA  LYS R  94     133.843 143.058 150.905  1.00 14.22           C  
ATOM    719  C   LYS R  94     134.043 143.407 149.435  1.00 14.22           C  
ATOM    720  O   LYS R  94     134.874 144.269 149.132  1.00 14.22           O  
ATOM    721  CB  LYS R  94     135.171 142.579 151.514  1.00 14.22           C  
ATOM    722  CG  LYS R  94     135.802 141.361 150.847  1.00 14.22           C  
ATOM    723  CD  LYS R  94     136.841 141.754 149.802  1.00 14.22           C  
ATOM    724  CE  LYS R  94     137.557 140.536 149.242  1.00 14.22           C  
ATOM    725  NZ  LYS R  94     138.575 140.910 148.219  1.00 14.22           N  
ATOM    726  N   PHE R  95     133.308 142.775 148.519  1.00  6.43           N  
ATOM    727  CA  PHE R  95     133.537 143.014 147.098  1.00  6.43           C  
ATOM    728  C   PHE R  95     132.896 144.302 146.600  1.00  6.43           C  
ATOM    729  O   PHE R  95     133.288 144.799 145.539  1.00  6.43           O  
ATOM    730  CB  PHE R  95     133.031 141.830 146.275  1.00  6.43           C  
ATOM    731  CG  PHE R  95     133.855 140.587 146.434  1.00  6.43           C  
ATOM    732  CD1 PHE R  95     134.804 140.247 145.491  1.00  6.43           C  
ATOM    733  CD2 PHE R  95     133.678 139.757 147.526  1.00  6.43           C  
ATOM    734  CE1 PHE R  95     135.565 139.105 145.635  1.00  6.43           C  
ATOM    735  CE2 PHE R  95     134.435 138.614 147.675  1.00  6.43           C  
ATOM    736  CZ  PHE R  95     135.379 138.289 146.728  1.00  6.43           C  
ATOM    737  N   GLY R  96     131.927 144.853 147.323  1.00  9.08           N  
ATOM    738  CA  GLY R  96     131.325 146.107 146.911  1.00  9.08           C  
ATOM    739  C   GLY R  96     129.813 146.077 146.837  1.00  9.08           C  
ATOM    740  O   GLY R  96     129.169 145.266 147.505  1.00  9.08           O  
ATOM    741  N   ASP R  97     129.235 146.961 146.027  1.00 10.12           N  
ATOM    742  CA  ASP R  97     127.790 147.068 145.869  1.00 10.12           C  
ATOM    743  C   ASP R  97     127.292 146.464 144.566  1.00 10.12           C  
ATOM    744  O   ASP R  97     126.332 145.688 144.571  1.00 10.12           O  
ATOM    745  CB  ASP R  97     127.360 148.540 145.954  1.00 10.12           C  
ATOM    746  CG  ASP R  97     125.879 148.702 146.243  1.00 10.12           C  
ATOM    747  OD1 ASP R  97     125.171 147.679 146.344  1.00 10.12           O  
ATOM    748  OD2 ASP R  97     125.421 149.857 146.370  1.00 10.12           O  
ATOM    749  N   ILE R  98     127.915 146.813 143.441  1.00  6.76           N  
ATOM    750  CA  ILE R  98     127.502 146.245 142.157  1.00  6.76           C  
ATOM    751  C   ILE R  98     127.677 144.730 142.107  1.00  6.76           C  
ATOM    752  O   ILE R  98     126.745 144.040 141.660  1.00  6.76           O  
ATOM    753  CB  ILE R  98     128.223 146.965 141.004  1.00  6.76           C  
ATOM    754  CG1 ILE R  98     127.700 148.395 140.865  1.00  6.76           C  
ATOM    755  CG2 ILE R  98     128.044 146.202 139.703  1.00  6.76           C  
ATOM    756  CD1 ILE R  98     128.350 149.177 139.747  1.00  6.76           C  
ATOM    757  N   PRO R  99     128.807 144.147 142.529  1.00  6.12           N  
ATOM    758  CA  PRO R  99     128.965 142.690 142.408  1.00  6.12           C  
ATOM    759  C   PRO R  99     128.049 141.871 143.304  1.00  6.12           C  
ATOM    760  O   PRO R  99     128.059 140.640 143.196  1.00  6.12           O  
ATOM    761  CB  PRO R  99     130.437 142.469 142.789  1.00  6.12           C  
ATOM    762  CG  PRO R  99     131.089 143.768 142.515  1.00  6.12           C  
ATOM    763  CD  PRO R  99     130.076 144.778 142.936  1.00  6.12           C  
ATOM    764  N   CYS R 100     127.265 142.488 144.187  1.00  7.49           N  
ATOM    765  CA  CYS R 100     126.266 141.767 144.968  1.00  7.49           C  
ATOM    766  C   CYS R 100     124.926 141.695 144.246  1.00  7.49           C  
ATOM    767  O   CYS R 100     124.328 140.616 144.139  1.00  7.49           O  
ATOM    768  CB  CYS R 100     126.092 142.426 146.342  1.00  7.49           C  
ATOM    769  SG  CYS R 100     124.679 141.839 147.316  1.00  7.49           S  
ATOM    770  N   ARG R 101     124.444 142.835 143.749  1.00  5.74           N  
ATOM    771  CA  ARG R 101     123.237 142.840 142.932  1.00  5.74           C  
ATOM    772  C   ARG R 101     123.448 142.056 141.645  1.00  5.74           C  
ATOM    773  O   ARG R 101     122.517 141.427 141.130  1.00  5.74           O  
ATOM    774  CB  ARG R 101     122.826 144.278 142.622  1.00  5.74           C  
ATOM    775  CG  ARG R 101     122.364 145.059 143.836  1.00  5.74           C  
ATOM    776  CD  ARG R 101     121.985 146.485 143.469  1.00  5.74           C  
ATOM    777  NE  ARG R 101     123.150 147.274 143.089  1.00  5.74           N  
ATOM    778  CZ  ARG R 101     123.306 147.863 141.912  1.00  5.74           C  
ATOM    779  NH1 ARG R 101     122.373 147.793 140.976  1.00  5.74           N  
ATOM    780  NH2 ARG R 101     124.422 148.543 141.668  1.00  5.74           N  
ATOM    781  N   LEU R 102     124.669 142.081 141.109  1.00  4.38           N  
ATOM    782  CA  LEU R 102     124.971 141.372 139.875  1.00  4.38           C  
ATOM    783  C   LEU R 102     125.117 139.872 140.084  1.00  4.38           C  
ATOM    784  O   LEU R 102     125.034 139.115 139.113  1.00  4.38           O  
ATOM    785  CB  LEU R 102     126.245 141.949 139.252  1.00  4.38           C  
ATOM    786  CG  LEU R 102     126.685 141.507 137.857  1.00  4.38           C  
ATOM    787  CD1 LEU R 102     127.247 142.695 137.102  1.00  4.38           C  
ATOM    788  CD2 LEU R 102     127.724 140.404 137.941  1.00  4.38           C  
ATOM    789  N   MET R 103     125.318 139.425 141.321  1.00 15.88           N  
ATOM    790  CA  MET R 103     125.492 138.006 141.603  1.00 15.88           C  
ATOM    791  C   MET R 103     124.230 137.339 142.125  1.00 15.88           C  
ATOM    792  O   MET R 103     123.974 136.173 141.791  1.00 15.88           O  
ATOM    793  CB  MET R 103     126.625 137.807 142.607  1.00 15.88           C  
ATOM    794  CG  MET R 103     127.024 136.369 142.807  1.00 15.88           C  
ATOM    795  SD  MET R 103     128.538 136.306 143.759  1.00 15.88           S  
ATOM    796  CE  MET R 103     129.615 137.135 142.596  1.00 15.88           C  
ATOM    797  N   LEU R 104     123.440 138.044 142.940  1.00 27.92           N  
ATOM    798  CA  LEU R 104     122.105 137.549 143.243  1.00 27.92           C  
ATOM    799  C   LEU R 104     121.324 137.259 141.969  1.00 27.92           C  
ATOM    800  O   LEU R 104     120.671 136.211 141.872  1.00 27.92           O  
ATOM    801  CB  LEU R 104     121.344 138.563 144.097  1.00 27.92           C  
ATOM    802  CG  LEU R 104     121.918 138.923 145.466  1.00 27.92           C  
ATOM    803  CD1 LEU R 104     121.173 140.107 146.054  1.00 27.92           C  
ATOM    804  CD2 LEU R 104     121.846 137.735 146.396  1.00 27.92           C  
ATOM    805  N   PHE R 105     121.408 138.155 140.985  1.00  9.79           N  
ATOM    806  CA  PHE R 105     120.758 137.953 139.697  1.00  9.79           C  
ATOM    807  C   PHE R 105     121.301 136.725 138.981  1.00  9.79           C  
ATOM    808  O   PHE R 105     120.524 135.924 138.453  1.00  9.79           O  
ATOM    809  CB  PHE R 105     120.934 139.204 138.834  1.00  9.79           C  
ATOM    810  CG  PHE R 105     120.542 139.018 137.398  1.00  9.79           C  
ATOM    811  CD1 PHE R 105     119.210 139.002 137.027  1.00  9.79           C  
ATOM    812  CD2 PHE R 105     121.506 138.877 136.416  1.00  9.79           C  
ATOM    813  CE1 PHE R 105     118.848 138.838 135.711  1.00  9.79           C  
ATOM    814  CE2 PHE R 105     121.147 138.712 135.099  1.00  9.79           C  
ATOM    815  CZ  PHE R 105     119.818 138.694 134.745  1.00  9.79           C  
ATOM    816  N   MET R 106     122.626 136.552 138.960  1.00  8.37           N  
ATOM    817  CA  MET R 106     123.213 135.393 138.294  1.00  8.37           C  
ATOM    818  C   MET R 106     122.684 134.093 138.883  1.00  8.37           C  
ATOM    819  O   MET R 106     122.245 133.199 138.151  1.00  8.37           O  
ATOM    820  CB  MET R 106     124.738 135.441 138.401  1.00  8.37           C  
ATOM    821  CG  MET R 106     125.422 136.369 137.415  1.00  8.37           C  
ATOM    822  SD  MET R 106     125.416 135.750 135.724  1.00  8.37           S  
ATOM    823  CE  MET R 106     124.179 136.808 134.983  1.00  8.37           C  
ATOM    824  N   LEU R 107     122.712 133.974 140.212  1.00  7.87           N  
ATOM    825  CA  LEU R 107     122.233 132.745 140.845  1.00  7.87           C  
ATOM    826  C   LEU R 107     120.748 132.520 140.570  1.00  7.87           C  
ATOM    827  O   LEU R 107     120.344 131.442 140.102  1.00  7.87           O  
ATOM    828  CB  LEU R 107     122.498 132.780 142.352  1.00  7.87           C  
ATOM    829  CG  LEU R 107     123.864 132.361 142.910  1.00  7.87           C  
ATOM    830  CD1 LEU R 107     124.126 130.898 142.617  1.00  7.87           C  
ATOM    831  CD2 LEU R 107     124.997 133.217 142.385  1.00  7.87           C  
ATOM    832  N   ALA R 108     119.919 133.533 140.848  1.00 38.31           N  
ATOM    833  CA  ALA R 108     118.477 133.366 140.728  1.00 38.31           C  
ATOM    834  C   ALA R 108     118.028 133.188 139.286  1.00 38.31           C  
ATOM    835  O   ALA R 108     116.909 132.717 139.057  1.00 38.31           O  
ATOM    836  CB  ALA R 108     117.756 134.561 141.349  1.00 38.31           C  
ATOM    837  N   MET R 109     118.861 133.553 138.314  1.00  6.92           N  
ATOM    838  CA  MET R 109     118.513 133.358 136.915  1.00  6.92           C  
ATOM    839  C   MET R 109     118.988 132.006 136.399  1.00  6.92           C  
ATOM    840  O   MET R 109     118.239 131.306 135.709  1.00  6.92           O  
ATOM    841  CB  MET R 109     119.100 134.495 136.072  1.00  6.92           C  
ATOM    842  CG  MET R 109     118.788 134.415 134.592  1.00  6.92           C  
ATOM    843  SD  MET R 109     120.135 133.695 133.639  1.00  6.92           S  
ATOM    844  CE  MET R 109     121.262 135.081 133.565  1.00  6.92           C  
ATOM    845  N   ASN R 110     120.221 131.615 136.734  1.00  4.14           N  
ATOM    846  CA  ASN R 110     120.734 130.345 136.242  1.00  4.14           C  
ATOM    847  C   ASN R 110     120.031 129.148 136.868  1.00  4.14           C  
ATOM    848  O   ASN R 110     119.852 128.133 136.185  1.00  4.14           O  
ATOM    849  CB  ASN R 110     122.239 130.254 136.476  1.00  4.14           C  
ATOM    850  CG  ASN R 110     123.018 131.189 135.580  1.00  4.14           C  
ATOM    851  ND2 ASN R 110     122.870 131.018 134.275  1.00  4.14           N  
ATOM    852  OD1 ASN R 110     123.736 132.065 136.054  1.00  4.14           O  
ATOM    853  N   ARG R 111     119.614 129.235 138.135  1.00 38.31           N  
ATOM    854  CA  ARG R 111     118.871 128.118 138.716  1.00 38.31           C  
ATOM    855  C   ARG R 111     117.558 127.882 137.970  1.00 38.31           C  
ATOM    856  O   ARG R 111     117.228 126.742 137.601  1.00 38.31           O  
ATOM    857  CB  ARG R 111     118.621 128.379 140.200  1.00 38.31           C  
ATOM    858  CG  ARG R 111     117.374 127.726 140.754  1.00 38.31           C  
ATOM    859  CD  ARG R 111     117.426 127.659 142.269  1.00 38.31           C  
ATOM    860  NE  ARG R 111     117.486 128.979 142.881  1.00 38.31           N  
ATOM    861  CZ  ARG R 111     118.470 129.394 143.666  1.00 38.31           C  
ATOM    862  NH1 ARG R 111     119.504 128.620 143.945  1.00 38.31           N  
ATOM    863  NH2 ARG R 111     118.414 130.617 144.184  1.00 38.31           N  
ATOM    864  N   GLN R 112     116.810 128.956 137.712  1.00 13.91           N  
ATOM    865  CA  GLN R 112     115.552 128.825 136.985  1.00 13.91           C  
ATOM    866  C   GLN R 112     115.784 128.374 135.550  1.00 13.91           C  
ATOM    867  O   GLN R 112     114.986 127.604 135.003  1.00 13.91           O  
ATOM    868  CB  GLN R 112     114.785 130.143 137.014  1.00 13.91           C  
ATOM    869  CG  GLN R 112     113.281 129.966 136.997  1.00 13.91           C  
ATOM    870  CD  GLN R 112     112.541 131.285 136.965  1.00 13.91           C  
ATOM    871  NE2 GLN R 112     111.364 131.318 137.577  1.00 13.91           N  
ATOM    872  OE1 GLN R 112     113.020 132.267 136.398  1.00 13.91           O  
ATOM    873  N   GLY R 113     116.860 128.846 134.917  1.00 38.31           N  
ATOM    874  CA  GLY R 113     117.172 128.375 133.577  1.00 38.31           C  
ATOM    875  C   GLY R 113     117.437 126.882 133.535  1.00 38.31           C  
ATOM    876  O   GLY R 113     116.956 126.178 132.640  1.00 38.31           O  
ATOM    877  N   SER R 114     118.194 126.375 134.509  1.00 17.66           N  
ATOM    878  CA  SER R 114     118.453 124.942 134.579  1.00 17.66           C  
ATOM    879  C   SER R 114     117.158 124.158 134.764  1.00 17.66           C  
ATOM    880  O   SER R 114     116.949 123.120 134.121  1.00 17.66           O  
ATOM    881  CB  SER R 114     119.434 124.641 135.710  1.00 17.66           C  
ATOM    882  OG  SER R 114     119.600 123.246 135.884  1.00 17.66           O  
ATOM    883  N   ILE R 115     116.268 124.642 135.634  1.00  8.25           N  
ATOM    884  CA  ILE R 115     114.996 123.945 135.835  1.00  8.25           C  
ATOM    885  C   ILE R 115     114.173 123.931 134.550  1.00  8.25           C  
ATOM    886  O   ILE R 115     113.599 122.897 134.164  1.00  8.25           O  
ATOM    887  CB  ILE R 115     114.218 124.583 136.999  1.00  8.25           C  
ATOM    888  CG1 ILE R 115     114.821 124.155 138.334  1.00  8.25           C  
ATOM    889  CG2 ILE R 115     112.756 124.204 136.933  1.00  8.25           C  
ATOM    890  CD1 ILE R 115     114.290 124.935 139.500  1.00  8.25           C  
ATOM    891  N   ILE R 116     114.101 125.075 133.864  1.00  7.43           N  
ATOM    892  CA  ILE R 116     113.312 125.167 132.638  1.00  7.43           C  
ATOM    893  C   ILE R 116     113.849 124.210 131.583  1.00  7.43           C  
ATOM    894  O   ILE R 116     113.080 123.537 130.883  1.00  7.43           O  
ATOM    895  CB  ILE R 116     113.289 126.620 132.129  1.00  7.43           C  
ATOM    896  CG1 ILE R 116     112.423 127.491 133.038  1.00  7.43           C  
ATOM    897  CG2 ILE R 116     112.778 126.678 130.704  1.00  7.43           C  
ATOM    898  CD1 ILE R 116     112.129 128.861 132.475  1.00  7.43           C  
ATOM    899  N   PHE R 117     115.168 124.124 131.451  1.00 11.42           N  
ATOM    900  CA  PHE R 117     115.749 123.263 130.431  1.00 11.42           C  
ATOM    901  C   PHE R 117     115.795 121.793 130.832  1.00 11.42           C  
ATOM    902  O   PHE R 117     116.055 120.946 129.974  1.00 11.42           O  
ATOM    903  CB  PHE R 117     117.141 123.770 130.055  1.00 11.42           C  
ATOM    904  CG  PHE R 117     117.108 124.971 129.158  1.00 11.42           C  
ATOM    905  CD1 PHE R 117     116.633 124.867 127.864  1.00 11.42           C  
ATOM    906  CD2 PHE R 117     117.514 126.210 129.617  1.00 11.42           C  
ATOM    907  CE1 PHE R 117     116.585 125.969 127.040  1.00 11.42           C  
ATOM    908  CE2 PHE R 117     117.464 127.315 128.796  1.00 11.42           C  
ATOM    909  CZ  PHE R 117     116.999 127.194 127.506  1.00 11.42           C  
ATOM    910  N   LEU R 118     115.561 121.463 132.103  1.00 38.31           N  
ATOM    911  CA  LEU R 118     115.187 120.089 132.436  1.00 38.31           C  
ATOM    912  C   LEU R 118     113.761 119.763 132.003  1.00 38.31           C  
ATOM    913  O   LEU R 118     113.508 118.690 131.433  1.00 38.31           O  
ATOM    914  CB  LEU R 118     115.326 119.832 133.938  1.00 38.31           C  
ATOM    915  CG  LEU R 118     116.593 119.178 134.488  1.00 38.31           C  
ATOM    916  CD1 LEU R 118     117.783 120.099 134.425  1.00 38.31           C  
ATOM    917  CD2 LEU R 118     116.350 118.732 135.917  1.00 38.31           C  
ATOM    918  N   THR R 119     112.825 120.676 132.273  1.00 14.21           N  
ATOM    919  CA  THR R 119     111.432 120.427 131.907  1.00 14.21           C  
ATOM    920  C   THR R 119     111.271 120.286 130.396  1.00 14.21           C  
ATOM    921  O   THR R 119     110.494 119.447 129.919  1.00 14.21           O  
ATOM    922  CB  THR R 119     110.539 121.545 132.439  1.00 14.21           C  
ATOM    923  CG2 THR R 119     109.081 121.244 132.152  1.00 14.21           C  
ATOM    924  OG1 THR R 119     110.722 121.670 133.853  1.00 14.21           O  
ATOM    925  N   VAL R 120     111.994 121.104 129.627  1.00 38.31           N  
ATOM    926  CA  VAL R 120     111.891 121.038 128.170  1.00 38.31           C  
ATOM    927  C   VAL R 120     112.349 119.679 127.656  1.00 38.31           C  
ATOM    928  O   VAL R 120     111.708 119.086 126.782  1.00 38.31           O  
ATOM    929  CB  VAL R 120     112.686 122.187 127.522  1.00 38.31           C  
ATOM    930  CG1 VAL R 120     112.797 121.972 126.029  1.00 38.31           C  
ATOM    931  CG2 VAL R 120     112.010 123.511 127.804  1.00 38.31           C  
ATOM    932  N   VAL R 121     113.461 119.164 128.185  1.00 15.87           N  
ATOM    933  CA  VAL R 121     113.958 117.861 127.748  1.00 15.87           C  
ATOM    934  C   VAL R 121     112.980 116.756 128.132  1.00 15.87           C  
ATOM    935  O   VAL R 121     112.753 115.811 127.364  1.00 15.87           O  
ATOM    936  CB  VAL R 121     115.364 117.605 128.319  1.00 15.87           C  
ATOM    937  CG1 VAL R 121     115.826 116.206 127.984  1.00 15.87           C  
ATOM    938  CG2 VAL R 121     116.344 118.618 127.770  1.00 15.87           C  
ATOM    939  N   ALA R 122     112.383 116.855 129.325  1.00 19.02           N  
ATOM    940  CA  ALA R 122     111.389 115.858 129.717  1.00 19.02           C  
ATOM    941  C   ALA R 122     110.205 115.845 128.755  1.00 19.02           C  
ATOM    942  O   ALA R 122     109.770 114.776 128.304  1.00 19.02           O  
ATOM    943  CB  ALA R 122     110.915 116.122 131.144  1.00 19.02           C  
ATOM    944  N   VAL R 123     109.679 117.026 128.419  1.00 10.01           N  
ATOM    945  CA  VAL R 123     108.549 117.103 127.495  1.00 10.01           C  
ATOM    946  C   VAL R 123     108.944 116.585 126.116  1.00 10.01           C  
ATOM    947  O   VAL R 123     108.154 115.915 125.436  1.00 10.01           O  
ATOM    948  CB  VAL R 123     108.014 118.544 127.427  1.00 10.01           C  
ATOM    949  CG1 VAL R 123     106.935 118.662 126.371  1.00 10.01           C  
ATOM    950  CG2 VAL R 123     107.475 118.968 128.776  1.00 10.01           C  
ATOM    951  N   ASP R 124     110.167 116.888 125.681  1.00 16.97           N  
ATOM    952  CA  ASP R 124     110.640 116.414 124.386  1.00 16.97           C  
ATOM    953  C   ASP R 124     110.663 114.891 124.328  1.00 16.97           C  
ATOM    954  O   ASP R 124     110.194 114.288 123.355  1.00 16.97           O  
ATOM    955  CB  ASP R 124     112.028 116.985 124.109  1.00 16.97           C  
ATOM    956  CG  ASP R 124     112.549 116.608 122.745  1.00 16.97           C  
ATOM    957  OD1 ASP R 124     111.739 116.538 121.800  1.00 16.97           O  
ATOM    958  OD2 ASP R 124     113.770 116.380 122.620  1.00 16.97           O  
ATOM    959  N   ARG R 125     111.203 114.249 125.367  1.00 38.31           N  
ATOM    960  CA  ARG R 125     111.222 112.788 125.385  1.00 38.31           C  
ATOM    961  C   ARG R 125     109.816 112.208 125.434  1.00 38.31           C  
ATOM    962  O   ARG R 125     109.535 111.193 124.778  1.00 38.31           O  
ATOM    963  CB  ARG R 125     112.046 112.278 126.564  1.00 38.31           C  
ATOM    964  CG  ARG R 125     113.532 112.557 126.451  1.00 38.31           C  
ATOM    965  CD  ARG R 125     114.210 112.454 127.804  1.00 38.31           C  
ATOM    966  NE  ARG R 125     115.662 112.481 127.692  1.00 38.31           N  
ATOM    967  CZ  ARG R 125     116.492 112.333 128.714  1.00 38.31           C  
ATOM    968  NH1 ARG R 125     116.046 112.144 129.944  1.00 38.31           N  
ATOM    969  NH2 ARG R 125     117.803 112.371 128.497  1.00 38.31           N  
ATOM    970  N   TYR R 126     108.919 112.832 126.202  1.00 38.31           N  
ATOM    971  CA  TYR R 126     107.541 112.356 126.239  1.00 38.31           C  
ATOM    972  C   TYR R 126     106.908 112.395 124.858  1.00 38.31           C  
ATOM    973  O   TYR R 126     106.243 111.439 124.446  1.00 38.31           O  
ATOM    974  CB  TYR R 126     106.718 113.186 127.219  1.00 38.31           C  
ATOM    975  CG  TYR R 126     105.234 113.165 126.937  1.00 38.31           C  
ATOM    976  CD1 TYR R 126     104.451 112.089 127.322  1.00 38.31           C  
ATOM    977  CD2 TYR R 126     104.614 114.228 126.300  1.00 38.31           C  
ATOM    978  CE1 TYR R 126     103.097 112.068 127.072  1.00 38.31           C  
ATOM    979  CE2 TYR R 126     103.261 114.215 126.046  1.00 38.31           C  
ATOM    980  CZ  TYR R 126     102.509 113.133 126.435  1.00 38.31           C  
ATOM    981  OH  TYR R 126     101.158 113.120 126.182  1.00 38.31           O  
ATOM    982  N   PHE R 127     107.103 113.493 124.127  1.00 38.31           N  
ATOM    983  CA  PHE R 127     106.557 113.577 122.776  1.00 38.31           C  
ATOM    984  C   PHE R 127     107.206 112.584 121.824  1.00 38.31           C  
ATOM    985  O   PHE R 127     106.521 112.048 120.950  1.00 38.31           O  
ATOM    986  CB  PHE R 127     106.703 114.991 122.220  1.00 38.31           C  
ATOM    987  CG  PHE R 127     105.475 115.830 122.384  1.00 38.31           C  
ATOM    988  CD1 PHE R 127     104.329 115.541 121.672  1.00 38.31           C  
ATOM    989  CD2 PHE R 127     105.465 116.906 123.249  1.00 38.31           C  
ATOM    990  CE1 PHE R 127     103.195 116.309 121.821  1.00 38.31           C  
ATOM    991  CE2 PHE R 127     104.334 117.678 123.402  1.00 38.31           C  
ATOM    992  CZ  PHE R 127     103.198 117.378 122.686  1.00 38.31           C  
ATOM    993  N   ARG R 128     108.504 112.324 121.969  1.00 19.35           N  
ATOM    994  CA  ARG R 128     109.165 111.407 121.052  1.00 19.35           C  
ATOM    995  C   ARG R 128     108.811 109.948 121.301  1.00 19.35           C  
ATOM    996  O   ARG R 128     108.927 109.138 120.376  1.00 19.35           O  
ATOM    997  CB  ARG R 128     110.681 111.582 121.115  1.00 19.35           C  
ATOM    998  CG  ARG R 128     111.146 112.960 120.707  1.00 19.35           C  
ATOM    999  CD  ARG R 128     112.577 112.940 120.221  1.00 19.35           C  
ATOM   1000  NE  ARG R 128     112.929 114.177 119.538  1.00 19.35           N  
ATOM   1001  CZ  ARG R 128     113.648 114.238 118.426  1.00 19.35           C  
ATOM   1002  NH1 ARG R 128     114.098 113.144 117.836  1.00 19.35           N  
ATOM   1003  NH2 ARG R 128     113.922 115.425 117.895  1.00 19.35           N  
ATOM   1004  N   VAL R 129     108.392 109.584 122.509  1.00 38.31           N  
ATOM   1005  CA  VAL R 129     108.033 108.203 122.824  1.00 38.31           C  
ATOM   1006  C   VAL R 129     106.531 107.963 122.693  1.00 38.31           C  
ATOM   1007  O   VAL R 129     106.105 107.004 122.051  1.00 38.31           O  
ATOM   1008  CB  VAL R 129     108.537 107.797 124.225  1.00 38.31           C  
ATOM   1009  CG1 VAL R 129     107.773 106.587 124.724  1.00 38.31           C  
ATOM   1010  CG2 VAL R 129     110.013 107.491 124.178  1.00 38.31           C  
ATOM   1011  N   VAL R 130     105.712 108.822 123.298  1.00 38.31           N  
ATOM   1012  CA  VAL R 130     104.282 108.537 123.357  1.00 38.31           C  
ATOM   1013  C   VAL R 130     103.576 108.898 122.051  1.00 38.31           C  
ATOM   1014  O   VAL R 130     102.600 108.242 121.671  1.00 38.31           O  
ATOM   1015  CB  VAL R 130     103.655 109.259 124.560  1.00 38.31           C  
ATOM   1016  CG1 VAL R 130     102.158 109.022 124.614  1.00 38.31           C  
ATOM   1017  CG2 VAL R 130     104.307 108.787 125.841  1.00 38.31           C  
ATOM   1018  N   HIS R 131     104.055 109.909 121.330  1.00 38.31           N  
ATOM   1019  CA  HIS R 131     103.446 110.352 120.075  1.00 38.31           C  
ATOM   1020  C   HIS R 131     104.500 110.311 118.977  1.00 38.31           C  
ATOM   1021  O   HIS R 131     105.044 111.348 118.581  1.00 38.31           O  
ATOM   1022  CB  HIS R 131     102.858 111.757 120.206  1.00 38.31           C  
ATOM   1023  CG  HIS R 131     101.829 111.885 121.283  1.00 38.31           C  
ATOM   1024  CD2 HIS R 131     101.863 112.522 122.478  1.00 38.31           C  
ATOM   1025  ND1 HIS R 131     100.574 111.325 121.186  1.00 38.31           N  
ATOM   1026  CE1 HIS R 131      99.883 111.605 122.275  1.00 38.31           C  
ATOM   1027  NE2 HIS R 131     100.642 112.331 123.075  1.00 38.31           N  
ATOM   1028  N   PRO R 132     104.809 109.121 118.463  1.00 38.31           N  
ATOM   1029  CA  PRO R 132     105.895 109.009 117.477  1.00 38.31           C  
ATOM   1030  C   PRO R 132     105.653 109.796 116.201  1.00 38.31           C  
ATOM   1031  O   PRO R 132     106.614 110.289 115.599  1.00 38.31           O  
ATOM   1032  CB  PRO R 132     105.973 107.500 117.204  1.00 38.31           C  
ATOM   1033  CG  PRO R 132     105.175 106.850 118.287  1.00 38.31           C  
ATOM   1034  CD  PRO R 132     104.146 107.833 118.710  1.00 38.31           C  
ATOM   1035  N   HIS R 133     104.402 109.928 115.765  1.00 14.26           N  
ATOM   1036  CA  HIS R 133     104.070 110.624 114.522  1.00 14.26           C  
ATOM   1037  C   HIS R 133     103.474 111.980 114.882  1.00 14.26           C  
ATOM   1038  O   HIS R 133     102.274 112.111 115.122  1.00 14.26           O  
ATOM   1039  CB  HIS R 133     103.118 109.790 113.674  1.00 14.26           C  
ATOM   1040  CG  HIS R 133     103.512 108.350 113.571  1.00 14.26           C  
ATOM   1041  CD2 HIS R 133     104.559 107.754 112.954  1.00 14.26           C  
ATOM   1042  ND1 HIS R 133     102.789 107.338 114.163  1.00 14.26           N  
ATOM   1043  CE1 HIS R 133     103.370 106.180 113.911  1.00 14.26           C  
ATOM   1044  NE2 HIS R 133     104.446 106.404 113.179  1.00 14.26           N  
ATOM   1045  N   HIS R 134     104.331 112.996 114.916  1.00 23.75           N  
ATOM   1046  CA  HIS R 134     103.925 114.355 115.236  1.00 23.75           C  
ATOM   1047  C   HIS R 134     104.914 115.301 114.575  1.00 23.75           C  
ATOM   1048  O   HIS R 134     106.040 114.914 114.254  1.00 23.75           O  
ATOM   1049  CB  HIS R 134     103.872 114.569 116.756  1.00 23.75           C  
ATOM   1050  CG  HIS R 134     102.910 115.628 117.198  1.00 23.75           C  
ATOM   1051  CD2 HIS R 134     101.987 115.630 118.190  1.00 23.75           C  
ATOM   1052  ND1 HIS R 134     102.830 116.867 116.602  1.00 23.75           N  
ATOM   1053  CE1 HIS R 134     101.901 117.586 117.204  1.00 23.75           C  
ATOM   1054  NE2 HIS R 134     101.374 116.858 118.171  1.00 23.75           N  
ATOM   1055  N   ALA R 135     104.481 116.544 114.355  1.00 17.70           N  
ATOM   1056  CA  ALA R 135     105.368 117.530 113.751  1.00 17.70           C  
ATOM   1057  C   ALA R 135     106.465 117.965 114.713  1.00 17.70           C  
ATOM   1058  O   ALA R 135     107.528 118.419 114.276  1.00 17.70           O  
ATOM   1059  CB  ALA R 135     104.564 118.741 113.280  1.00 17.70           C  
ATOM   1060  N   LEU R 136     106.226 117.838 116.021  1.00 17.08           N  
ATOM   1061  CA  LEU R 136     107.208 118.286 117.003  1.00 17.08           C  
ATOM   1062  C   LEU R 136     108.484 117.457 116.956  1.00 17.08           C  
ATOM   1063  O   LEU R 136     109.565 117.972 117.261  1.00 17.08           O  
ATOM   1064  CB  LEU R 136     106.603 118.247 118.405  1.00 17.08           C  
ATOM   1065  CG  LEU R 136     105.815 119.485 118.828  1.00 17.08           C  
ATOM   1066  CD1 LEU R 136     105.062 119.225 120.116  1.00 17.08           C  
ATOM   1067  CD2 LEU R 136     106.749 120.669 118.990  1.00 17.08           C  
ATOM   1068  N   ASN R 137     108.389 116.179 116.588  1.00  7.06           N  
ATOM   1069  CA  ASN R 137     109.582 115.341 116.548  1.00  7.06           C  
ATOM   1070  C   ASN R 137     110.471 115.637 115.351  1.00  7.06           C  
ATOM   1071  O   ASN R 137     111.588 115.113 115.289  1.00  7.06           O  
ATOM   1072  CB  ASN R 137     109.192 113.866 116.543  1.00  7.06           C  
ATOM   1073  CG  ASN R 137     108.095 113.559 117.529  1.00  7.06           C  
ATOM   1074  ND2 ASN R 137     106.859 113.581 117.062  1.00  7.06           N  
ATOM   1075  OD1 ASN R 137     108.355 113.297 118.697  1.00  7.06           O  
ATOM   1076  N   LYS R 138     110.008 116.450 114.403  1.00 14.00           N  
ATOM   1077  CA  LYS R 138     110.792 116.839 113.232  1.00 14.00           C  
ATOM   1078  C   LYS R 138     110.672 118.353 113.087  1.00 14.00           C  
ATOM   1079  O   LYS R 138     109.793 118.850 112.379  1.00 14.00           O  
ATOM   1080  CB  LYS R 138     110.315 116.110 111.981  1.00 14.00           C  
ATOM   1081  CG  LYS R 138     110.609 114.620 111.980  1.00 14.00           C  
ATOM   1082  CD  LYS R 138     110.019 113.941 110.757  1.00 14.00           C  
ATOM   1083  CE  LYS R 138     108.530 114.222 110.631  1.00 14.00           C  
ATOM   1084  NZ  LYS R 138     107.733 113.496 111.655  1.00 14.00           N  
ATOM   1085  N   ILE R 139     111.558 119.081 113.762  1.00  9.45           N  
ATOM   1086  CA  ILE R 139     111.638 120.531 113.652  1.00  9.45           C  
ATOM   1087  C   ILE R 139     113.075 120.904 113.326  1.00  9.45           C  
ATOM   1088  O   ILE R 139     114.019 120.274 113.816  1.00  9.45           O  
ATOM   1089  CB  ILE R 139     111.163 121.242 114.937  1.00  9.45           C  
ATOM   1090  CG1 ILE R 139     111.913 120.716 116.160  1.00  9.45           C  
ATOM   1091  CG2 ILE R 139     109.668 121.071 115.118  1.00  9.45           C  
ATOM   1092  CD1 ILE R 139     111.554 121.434 117.442  1.00  9.45           C  
ATOM   1093  N   SER R 140     113.241 121.919 112.484  1.00 16.76           N  
ATOM   1094  CA  SER R 140     114.564 122.326 112.045  1.00 16.76           C  
ATOM   1095  C   SER R 140     115.330 122.988 113.188  1.00 16.76           C  
ATOM   1096  O   SER R 140     114.762 123.408 114.200  1.00 16.76           O  
ATOM   1097  CB  SER R 140     114.457 123.275 110.853  1.00 16.76           C  
ATOM   1098  OG  SER R 140     113.725 124.438 111.197  1.00 16.76           O  
ATOM   1099  N   ASN R 141     116.648 123.083 113.012  1.00 16.85           N  
ATOM   1100  CA  ASN R 141     117.505 123.725 114.001  1.00 16.85           C  
ATOM   1101  C   ASN R 141     117.319 125.235 114.058  1.00 16.85           C  
ATOM   1102  O   ASN R 141     118.033 125.897 114.817  1.00 16.85           O  
ATOM   1103  CB  ASN R 141     118.970 123.401 113.714  1.00 16.85           C  
ATOM   1104  CG  ASN R 141     119.227 121.914 113.629  1.00 16.85           C  
ATOM   1105  ND2 ASN R 141     120.469 121.543 113.345  1.00 16.85           N  
ATOM   1106  OD1 ASN R 141     118.322 121.107 113.820  1.00 16.85           O  
ATOM   1107  N   ARG R 142     116.394 125.794 113.279  1.00 25.71           N  
ATOM   1108  CA  ARG R 142     116.108 127.220 113.322  1.00 25.71           C  
ATOM   1109  C   ARG R 142     114.940 127.568 114.232  1.00 25.71           C  
ATOM   1110  O   ARG R 142     114.839 128.718 114.668  1.00 25.71           O  
ATOM   1111  CB  ARG R 142     115.817 127.748 111.912  1.00 25.71           C  
ATOM   1112  CG  ARG R 142     116.931 128.591 111.323  1.00 25.71           C  
ATOM   1113  CD  ARG R 142     116.402 129.481 110.217  1.00 25.71           C  
ATOM   1114  NE  ARG R 142     115.362 130.381 110.702  1.00 25.71           N  
ATOM   1115  CZ  ARG R 142     114.586 131.120 109.923  1.00 25.71           C  
ATOM   1116  NH1 ARG R 142     114.704 131.092 108.605  1.00 25.71           N  
ATOM   1117  NH2 ARG R 142     113.668 131.906 110.478  1.00 25.71           N  
ATOM   1118  N   THR R 143     114.056 126.610 114.519  1.00  7.37           N  
ATOM   1119  CA  THR R 143     112.979 126.857 115.468  1.00  7.37           C  
ATOM   1120  C   THR R 143     113.417 126.528 116.890  1.00  7.37           C  
ATOM   1121  O   THR R 143     112.987 127.186 117.845  1.00  7.37           O  
ATOM   1122  CB  THR R 143     111.744 126.043 115.086  1.00  7.37           C  
ATOM   1123  CG2 THR R 143     110.570 126.408 115.977  1.00  7.37           C  
ATOM   1124  OG1 THR R 143     111.394 126.321 113.726  1.00  7.37           O  
ATOM   1125  N   ALA R 144     114.282 125.524 117.045  1.00  6.67           N  
ATOM   1126  CA  ALA R 144     114.832 125.222 118.362  1.00  6.67           C  
ATOM   1127  C   ALA R 144     115.622 126.402 118.907  1.00  6.67           C  
ATOM   1128  O   ALA R 144     115.538 126.719 120.100  1.00  6.67           O  
ATOM   1129  CB  ALA R 144     115.708 123.973 118.291  1.00  6.67           C  
ATOM   1130  N   ALA R 145     116.394 127.070 118.046  1.00  3.38           N  
ATOM   1131  CA  ALA R 145     117.170 128.224 118.483  1.00  3.38           C  
ATOM   1132  C   ALA R 145     116.278 129.357 118.974  1.00  3.38           C  
ATOM   1133  O   ALA R 145     116.559 129.951 120.021  1.00  3.38           O  
ATOM   1134  CB  ALA R 145     118.072 128.711 117.352  1.00  3.38           C  
ATOM   1135  N   ILE R 146     115.206 129.674 118.250  1.00  3.17           N  
ATOM   1136  CA  ILE R 146     114.333 130.752 118.697  1.00  3.17           C  
ATOM   1137  C   ILE R 146     113.540 130.355 119.940  1.00  3.17           C  
ATOM   1138  O   ILE R 146     113.275 131.206 120.795  1.00  3.17           O  
ATOM   1139  CB  ILE R 146     113.402 131.233 117.568  1.00  3.17           C  
ATOM   1140  CG1 ILE R 146     112.344 130.186 117.224  1.00  3.17           C  
ATOM   1141  CG2 ILE R 146     114.210 131.595 116.332  1.00  3.17           C  
ATOM   1142  CD1 ILE R 146     111.262 130.701 116.301  1.00  3.17           C  
ATOM   1143  N   ILE R 147     113.173 129.077 120.082  1.00  5.43           N  
ATOM   1144  CA  ILE R 147     112.528 128.634 121.317  1.00  5.43           C  
ATOM   1145  C   ILE R 147     113.476 128.798 122.498  1.00  5.43           C  
ATOM   1146  O   ILE R 147     113.083 129.280 123.570  1.00  5.43           O  
ATOM   1147  CB  ILE R 147     112.042 127.180 121.176  1.00  5.43           C  
ATOM   1148  CG1 ILE R 147     110.868 127.101 120.201  1.00  5.43           C  
ATOM   1149  CG2 ILE R 147     111.635 126.619 122.526  1.00  5.43           C  
ATOM   1150  CD1 ILE R 147     110.469 125.688 119.841  1.00  5.43           C  
ATOM   1151  N   SER R 148     114.741 128.412 122.319  1.00  5.15           N  
ATOM   1152  CA  SER R 148     115.730 128.572 123.379  1.00  5.15           C  
ATOM   1153  C   SER R 148     115.930 130.040 123.736  1.00  5.15           C  
ATOM   1154  O   SER R 148     116.012 130.395 124.919  1.00  5.15           O  
ATOM   1155  CB  SER R 148     117.052 127.941 122.949  1.00  5.15           C  
ATOM   1156  OG  SER R 148     118.115 128.391 123.764  1.00  5.15           O  
ATOM   1157  N   CYS R 149     116.013 130.907 122.726  1.00  5.78           N  
ATOM   1158  CA  CYS R 149     116.188 132.331 122.990  1.00  5.78           C  
ATOM   1159  C   CYS R 149     114.986 132.908 123.723  1.00  5.78           C  
ATOM   1160  O   CYS R 149     115.141 133.737 124.627  1.00  5.78           O  
ATOM   1161  CB  CYS R 149     116.436 133.083 121.684  1.00  5.78           C  
ATOM   1162  SG  CYS R 149     118.042 132.742 120.928  1.00  5.78           S  
ATOM   1163  N   LEU R 150     113.777 132.477 123.363  1.00 20.36           N  
ATOM   1164  CA  LEU R 150     112.591 132.987 124.040  1.00 20.36           C  
ATOM   1165  C   LEU R 150     112.525 132.490 125.482  1.00 20.36           C  
ATOM   1166  O   LEU R 150     112.079 133.218 126.376  1.00 20.36           O  
ATOM   1167  CB  LEU R 150     111.339 132.598 123.250  1.00 20.36           C  
ATOM   1168  CG  LEU R 150     109.969 133.157 123.644  1.00 20.36           C  
ATOM   1169  CD1 LEU R 150     109.071 133.195 122.423  1.00 20.36           C  
ATOM   1170  CD2 LEU R 150     109.313 132.326 124.725  1.00 20.36           C  
ATOM   1171  N   LEU R 151     112.976 131.257 125.732  1.00 18.08           N  
ATOM   1172  CA  LEU R 151     113.016 130.757 127.106  1.00 18.08           C  
ATOM   1173  C   LEU R 151     114.036 131.521 127.948  1.00 18.08           C  
ATOM   1174  O   LEU R 151     113.776 131.846 129.117  1.00 18.08           O  
ATOM   1175  CB  LEU R 151     113.323 129.261 127.108  1.00 18.08           C  
ATOM   1176  CG  LEU R 151     112.195 128.354 126.611  1.00 18.08           C  
ATOM   1177  CD1 LEU R 151     112.691 126.932 126.409  1.00 18.08           C  
ATOM   1178  CD2 LEU R 151     111.016 128.382 127.567  1.00 18.08           C  
ATOM   1179  N   TRP R 152     115.205 131.813 127.370  1.00  6.81           N  
ATOM   1180  CA  TRP R 152     116.179 132.654 128.059  1.00  6.81           C  
ATOM   1181  C   TRP R 152     115.600 134.033 128.345  1.00  6.81           C  
ATOM   1182  O   TRP R 152     115.817 134.600 129.423  1.00  6.81           O  
ATOM   1183  CB  TRP R 152     117.454 132.778 127.227  1.00  6.81           C  
ATOM   1184  CG  TRP R 152     118.454 131.689 127.451  1.00  6.81           C  
ATOM   1185  CD1 TRP R 152     118.899 130.789 126.532  1.00  6.81           C  
ATOM   1186  CD2 TRP R 152     119.150 131.395 128.668  1.00  6.81           C  
ATOM   1187  CE2 TRP R 152     119.995 130.299 128.411  1.00  6.81           C  
ATOM   1188  CE3 TRP R 152     119.137 131.949 129.951  1.00  6.81           C  
ATOM   1189  NE1 TRP R 152     119.824 129.948 127.099  1.00  6.81           N  
ATOM   1190  CZ2 TRP R 152     120.818 129.748 129.387  1.00  6.81           C  
ATOM   1191  CZ3 TRP R 152     119.954 131.399 130.918  1.00  6.81           C  
ATOM   1192  CH2 TRP R 152     120.783 130.309 130.631  1.00  6.81           C  
ATOM   1193  N   GLY R 153     114.868 134.594 127.384  1.00  9.35           N  
ATOM   1194  CA  GLY R 153     114.195 135.855 127.623  1.00  9.35           C  
ATOM   1195  C   GLY R 153     113.207 135.785 128.767  1.00  9.35           C  
ATOM   1196  O   GLY R 153     113.126 136.712 129.574  1.00  9.35           O  
ATOM   1197  N   ILE R 154     112.452 134.689 128.860  1.00 38.31           N  
ATOM   1198  CA  ILE R 154     111.493 134.540 129.954  1.00 38.31           C  
ATOM   1199  C   ILE R 154     112.213 134.527 131.297  1.00 38.31           C  
ATOM   1200  O   ILE R 154     111.819 135.227 132.240  1.00 38.31           O  
ATOM   1201  CB  ILE R 154     110.643 133.270 129.771  1.00 38.31           C  
ATOM   1202  CG1 ILE R 154     109.723 133.394 128.559  1.00 38.31           C  
ATOM   1203  CG2 ILE R 154     109.824 132.994 131.021  1.00 38.31           C  
ATOM   1204  CD1 ILE R 154     108.981 132.117 128.247  1.00 38.31           C  
ATOM   1205  N   THR R 155     113.281 133.729 131.407  1.00 16.74           N  
ATOM   1206  CA  THR R 155     113.950 133.626 132.705  1.00 16.74           C  
ATOM   1207  C   THR R 155     114.626 134.942 133.089  1.00 16.74           C  
ATOM   1208  O   THR R 155     114.575 135.353 134.257  1.00 16.74           O  
ATOM   1209  CB  THR R 155     114.941 132.456 132.724  1.00 16.74           C  
ATOM   1210  CG2 THR R 155     116.103 132.674 131.783  1.00 16.74           C  
ATOM   1211  OG1 THR R 155     115.452 132.290 134.051  1.00 16.74           O  
ATOM   1212  N   ILE R 156     115.230 135.640 132.121  1.00  6.98           N  
ATOM   1213  CA  ILE R 156     115.840 136.930 132.431  1.00  6.98           C  
ATOM   1214  C   ILE R 156     114.783 137.954 132.819  1.00  6.98           C  
ATOM   1215  O   ILE R 156     114.978 138.724 133.766  1.00  6.98           O  
ATOM   1216  CB  ILE R 156     116.697 137.423 131.252  1.00  6.98           C  
ATOM   1217  CG1 ILE R 156     117.865 136.468 131.009  1.00  6.98           C  
ATOM   1218  CG2 ILE R 156     117.206 138.825 131.513  1.00  6.98           C  
ATOM   1219  CD1 ILE R 156     118.848 136.958 129.976  1.00  6.98           C  
ATOM   1220  N   GLY R 157     113.654 137.993 132.109  1.00  5.56           N  
ATOM   1221  CA  GLY R 157     112.596 138.914 132.475  1.00  5.56           C  
ATOM   1222  C   GLY R 157     112.013 138.642 133.841  1.00  5.56           C  
ATOM   1223  O   GLY R 157     111.595 139.575 134.534  1.00  5.56           O  
ATOM   1224  N   LEU R 158     111.970 137.376 134.250  1.00  9.51           N  
ATOM   1225  CA  LEU R 158     111.495 137.038 135.584  1.00  9.51           C  
ATOM   1226  C   LEU R 158     112.503 137.356 136.681  1.00  9.51           C  
ATOM   1227  O   LEU R 158     112.093 137.690 137.798  1.00  9.51           O  
ATOM   1228  CB  LEU R 158     111.127 135.554 135.657  1.00  9.51           C  
ATOM   1229  CG  LEU R 158     109.845 135.134 134.942  1.00  9.51           C  
ATOM   1230  CD1 LEU R 158     109.703 133.625 134.959  1.00  9.51           C  
ATOM   1231  CD2 LEU R 158     108.645 135.791 135.596  1.00  9.51           C  
ATOM   1232  N   THR R 159     113.802 137.262 136.397  1.00 11.95           N  
ATOM   1233  CA  THR R 159     114.824 137.426 137.423  1.00 11.95           C  
ATOM   1234  C   THR R 159     115.394 138.850 137.477  1.00 11.95           C  
ATOM   1235  O   THR R 159     116.078 139.199 138.444  1.00 11.95           O  
ATOM   1236  CB  THR R 159     115.936 136.396 137.184  1.00 11.95           C  
ATOM   1237  CG2 THR R 159     117.015 136.476 138.246  1.00 11.95           C  
ATOM   1238  OG1 THR R 159     115.375 135.081 137.250  1.00 11.95           O  
ATOM   1239  N   VAL R 160     115.069 139.699 136.500  1.00  6.08           N  
ATOM   1240  CA  VAL R 160     115.747 140.990 136.380  1.00  6.08           C  
ATOM   1241  C   VAL R 160     115.456 141.924 137.555  1.00  6.08           C  
ATOM   1242  O   VAL R 160     116.225 142.858 137.807  1.00  6.08           O  
ATOM   1243  CB  VAL R 160     115.370 141.654 135.043  1.00  6.08           C  
ATOM   1244  CG1 VAL R 160     113.911 142.089 135.054  1.00  6.08           C  
ATOM   1245  CG2 VAL R 160     116.294 142.821 134.732  1.00  6.08           C  
ATOM   1246  N   HIS R 161     114.374 141.701 138.304  1.00  7.25           N  
ATOM   1247  CA  HIS R 161     114.002 142.665 139.333  1.00  7.25           C  
ATOM   1248  C   HIS R 161     114.971 142.685 140.510  1.00  7.25           C  
ATOM   1249  O   HIS R 161     114.862 143.570 141.363  1.00  7.25           O  
ATOM   1250  CB  HIS R 161     112.584 142.394 139.841  1.00  7.25           C  
ATOM   1251  CG  HIS R 161     112.480 141.232 140.777  1.00  7.25           C  
ATOM   1252  CD2 HIS R 161     112.290 139.912 140.545  1.00  7.25           C  
ATOM   1253  ND1 HIS R 161     112.570 141.371 142.146  1.00  7.25           N  
ATOM   1254  CE1 HIS R 161     112.438 140.187 142.716  1.00  7.25           C  
ATOM   1255  NE2 HIS R 161     112.270 139.285 141.767  1.00  7.25           N  
ATOM   1256  N   LEU R 162     115.905 141.736 140.578  1.00  8.46           N  
ATOM   1257  CA  LEU R 162     116.944 141.728 141.600  1.00  8.46           C  
ATOM   1258  C   LEU R 162     118.056 142.729 141.326  1.00  8.46           C  
ATOM   1259  O   LEU R 162     118.874 142.976 142.217  1.00  8.46           O  
ATOM   1260  CB  LEU R 162     117.556 140.330 141.726  1.00  8.46           C  
ATOM   1261  CG  LEU R 162     116.930 139.327 142.695  1.00  8.46           C  
ATOM   1262  CD1 LEU R 162     115.561 138.891 142.223  1.00  8.46           C  
ATOM   1263  CD2 LEU R 162     117.844 138.127 142.850  1.00  8.46           C  
ATOM   1264  N   LEU R 163     118.112 143.305 140.125  1.00  8.16           N  
ATOM   1265  CA  LEU R 163     119.187 144.222 139.772  1.00  8.16           C  
ATOM   1266  C   LEU R 163     118.963 145.635 140.296  1.00  8.16           C  
ATOM   1267  O   LEU R 163     119.904 146.434 140.290  1.00  8.16           O  
ATOM   1268  CB  LEU R 163     119.365 144.260 138.253  1.00  8.16           C  
ATOM   1269  CG  LEU R 163     120.328 143.227 137.669  1.00  8.16           C  
ATOM   1270  CD1 LEU R 163     120.611 143.526 136.208  1.00  8.16           C  
ATOM   1271  CD2 LEU R 163     121.617 143.182 138.467  1.00  8.16           C  
ATOM   1272  N   LYS R 164     117.753 145.958 140.748  1.00 14.32           N  
ATOM   1273  CA  LYS R 164     117.434 147.268 141.315  1.00 14.32           C  
ATOM   1274  C   LYS R 164     116.905 147.053 142.734  1.00 14.32           C  
ATOM   1275  O   LYS R 164     115.697 147.000 142.972  1.00 14.32           O  
ATOM   1276  CB  LYS R 164     116.443 148.021 140.414  1.00 14.32           C  
ATOM   1277  CG  LYS R 164     115.159 147.266 140.077  1.00 14.32           C  
ATOM   1278  CD  LYS R 164     114.219 148.108 139.230  1.00 14.32           C  
ATOM   1279  CE  LYS R 164     114.700 148.216 137.793  1.00 14.32           C  
ATOM   1280  NZ  LYS R 164     114.595 146.919 137.071  1.00 14.32           N  
ATOM   1281  N   LYS R 165     117.825 146.938 143.689  1.00 30.47           N  
ATOM   1282  CA  LYS R 165     117.462 146.646 145.066  1.00 30.47           C  
ATOM   1283  C   LYS R 165     118.560 147.174 145.978  1.00 30.47           C  
ATOM   1284  O   LYS R 165     119.703 147.357 145.552  1.00 30.47           O  
ATOM   1285  CB  LYS R 165     117.241 145.139 145.255  1.00 30.47           C  
ATOM   1286  CG  LYS R 165     116.574 144.734 146.556  1.00 30.47           C  
ATOM   1287  CD  LYS R 165     116.387 143.226 146.606  1.00 30.47           C  
ATOM   1288  CE  LYS R 165     115.731 142.780 147.901  1.00 30.47           C  
ATOM   1289  NZ  LYS R 165     115.613 141.297 147.973  1.00 30.47           N  
ATOM   1290  N   LYS R 166     118.205 147.424 147.238  1.00 34.43           N  
ATOM   1291  CA  LYS R 166     119.122 148.066 148.176  1.00 34.43           C  
ATOM   1292  C   LYS R 166     119.894 147.001 148.947  1.00 34.43           C  
ATOM   1293  O   LYS R 166     119.406 146.478 149.952  1.00 34.43           O  
ATOM   1294  CB  LYS R 166     118.352 148.987 149.118  1.00 34.43           C  
ATOM   1295  CG  LYS R 166     117.383 149.916 148.405  1.00 34.43           C  
ATOM   1296  CD  LYS R 166     116.814 150.961 149.349  1.00 34.43           C  
ATOM   1297  CE  LYS R 166     115.613 151.666 148.736  1.00 34.43           C  
ATOM   1298  NZ  LYS R 166     115.943 152.277 147.420  1.00 34.43           N  
ATOM   1299  N   MET R 167     121.128 146.746 148.517  1.00 30.49           N  
ATOM   1300  CA  MET R 167     122.031 145.693 148.965  1.00 30.49           C  
ATOM   1301  C   MET R 167     123.316 146.324 149.509  1.00 30.49           C  
ATOM   1302  O   MET R 167     123.427 147.557 149.512  1.00 30.49           O  
ATOM   1303  CB  MET R 167     122.288 144.712 147.817  1.00 30.49           C  
ATOM   1304  CG  MET R 167     121.101 143.886 147.339  1.00 30.49           C  
ATOM   1305  SD  MET R 167     120.438 142.789 148.617  1.00 30.49           S  
ATOM   1306  CE  MET R 167     118.973 143.644 149.167  1.00 30.49           C  
ATOM   1307  N   PRO R 168     124.331 145.532 149.940  1.00 23.24           N  
ATOM   1308  CA  PRO R 168     125.135 145.937 151.096  1.00 23.24           C  
ATOM   1309  C   PRO R 168     124.421 146.823 152.102  1.00 23.24           C  
ATOM   1310  O   PRO R 168     124.538 148.051 152.066  1.00 23.24           O  
ATOM   1311  CB  PRO R 168     126.320 146.642 150.432  1.00 23.24           C  
ATOM   1312  CG  PRO R 168     126.491 145.854 149.114  1.00 23.24           C  
ATOM   1313  CD  PRO R 168     125.255 144.971 148.942  1.00 23.24           C  
ATOM   1314  N   ILE R 169     123.677 146.194 153.003  1.00 29.16           N  
ATOM   1315  CA  ILE R 169     123.081 146.867 154.149  1.00 29.16           C  
ATOM   1316  C   ILE R 169     123.862 146.475 155.396  1.00 29.16           C  
ATOM   1317  O   ILE R 169     124.218 145.308 155.592  1.00 29.16           O  
ATOM   1318  CB  ILE R 169     121.580 146.526 154.280  1.00 29.16           C  
ATOM   1319  CG1 ILE R 169     120.993 147.154 155.546  1.00 29.16           C  
ATOM   1320  CG2 ILE R 169     121.362 145.022 154.255  1.00 29.16           C  
ATOM   1321  CD1 ILE R 169     119.486 147.173 155.571  1.00 29.16           C  
ATOM   1322  N   GLN R 170     124.149 147.463 156.240  1.00 29.39           N  
ATOM   1323  CA  GLN R 170     124.968 147.258 157.429  1.00 29.39           C  
ATOM   1324  C   GLN R 170     124.078 146.911 158.616  1.00 29.39           C  
ATOM   1325  O   GLN R 170     123.025 147.526 158.809  1.00 29.39           O  
ATOM   1326  CB  GLN R 170     125.785 148.512 157.740  1.00 29.39           C  
ATOM   1327  CG  GLN R 170     126.270 149.276 156.516  1.00 29.39           C  
ATOM   1328  CD  GLN R 170     127.603 148.775 155.999  1.00 29.39           C  
ATOM   1329  NE2 GLN R 170     127.815 148.899 154.694  1.00 29.39           N  
ATOM   1330  OE1 GLN R 170     128.434 148.286 156.761  1.00 29.39           O  
ATOM   1331  N   ASN R 171     124.500 145.924 159.408  1.00 31.92           N  
ATOM   1332  CA  ASN R 171     123.775 145.537 160.613  1.00 31.92           C  
ATOM   1333  C   ASN R 171     124.578 145.794 161.882  1.00 31.92           C  
ATOM   1334  O   ASN R 171     124.111 146.501 162.779  1.00 31.92           O  
ATOM   1335  CB  ASN R 171     123.358 144.059 160.533  1.00 31.92           C  
ATOM   1336  CG  ASN R 171     124.519 143.133 160.237  1.00 31.92           C  
ATOM   1337  ND2 ASN R 171     124.228 141.845 160.099  1.00 31.92           N  
ATOM   1338  OD1 ASN R 171     125.665 143.567 160.136  1.00 31.92           O  
ATOM   1339  N   GLY R 172     125.781 145.236 161.981  1.00 35.69           N  
ATOM   1340  CA  GLY R 172     126.584 145.349 163.182  1.00 35.69           C  
ATOM   1341  C   GLY R 172     128.039 145.633 162.888  1.00 35.69           C  
ATOM   1342  O   GLY R 172     128.930 145.157 163.598  1.00 35.69           O  
ATOM   1343  N   GLY R 173     128.296 146.402 161.836  1.00 36.12           N  
ATOM   1344  CA  GLY R 173     129.643 146.643 161.371  1.00 36.12           C  
ATOM   1345  C   GLY R 173     130.044 145.850 160.150  1.00 36.12           C  
ATOM   1346  O   GLY R 173     131.133 146.080 159.614  1.00 36.12           O  
ATOM   1347  N   ALA R 174     129.203 144.925 159.697  1.00 31.99           N  
ATOM   1348  CA  ALA R 174     129.421 144.194 158.462  1.00 31.99           C  
ATOM   1349  C   ALA R 174     128.199 144.362 157.571  1.00 31.99           C  
ATOM   1350  O   ALA R 174     127.080 144.571 158.047  1.00 31.99           O  
ATOM   1351  CB  ALA R 174     129.692 142.705 158.718  1.00 31.99           C  
ATOM   1352  N   ASN R 175     128.426 144.280 156.267  1.00 30.01           N  
ATOM   1353  CA  ASN R 175     127.375 144.445 155.276  1.00 30.01           C  
ATOM   1354  C   ASN R 175     126.889 143.087 154.785  1.00 30.01           C  
ATOM   1355  O   ASN R 175     127.682 142.161 154.589  1.00 30.01           O  
ATOM   1356  CB  ASN R 175     127.862 145.316 154.116  1.00 30.01           C  
ATOM   1357  CG  ASN R 175     129.159 144.819 153.517  1.00 30.01           C  
ATOM   1358  ND2 ASN R 175     129.687 145.562 152.552  1.00 30.01           N  
ATOM   1359  OD1 ASN R 175     129.686 143.783 153.918  1.00 30.01           O  
ATOM   1360  N   LEU R 176     125.577 142.971 154.605  1.00 23.51           N  
ATOM   1361  CA  LEU R 176     124.921 141.707 154.300  1.00 23.51           C  
ATOM   1362  C   LEU R 176     124.477 141.693 152.845  1.00 23.51           C  
ATOM   1363  O   LEU R 176     123.817 142.630 152.385  1.00 23.51           O  
ATOM   1364  CB  LEU R 176     123.722 141.494 155.225  1.00 23.51           C  
ATOM   1365  CG  LEU R 176     123.054 140.121 155.255  1.00 23.51           C  
ATOM   1366  CD1 LEU R 176     123.798 139.188 156.190  1.00 23.51           C  
ATOM   1367  CD2 LEU R 176     121.602 140.255 155.680  1.00 23.51           C  
ATOM   1368  N   CYS R 177     124.837 140.628 152.128  1.00 11.77           N  
ATOM   1369  CA  CYS R 177     124.429 140.415 150.738  1.00 11.77           C  
ATOM   1370  C   CYS R 177     123.618 139.122 150.704  1.00 11.77           C  
ATOM   1371  O   CYS R 177     124.177 138.036 150.548  1.00 11.77           O  
ATOM   1372  CB  CYS R 177     125.639 140.353 149.809  1.00 11.77           C  
ATOM   1373  SG  CYS R 177     125.267 140.043 148.063  1.00 11.77           S  
ATOM   1374  N   SER R 178     122.301 139.243 150.860  1.00 11.29           N  
ATOM   1375  CA  SER R 178     121.430 138.071 150.913  1.00 11.29           C  
ATOM   1376  C   SER R 178     120.062 138.447 150.372  1.00 11.29           C  
ATOM   1377  O   SER R 178     119.470 139.432 150.822  1.00 11.29           O  
ATOM   1378  CB  SER R 178     121.312 137.541 152.339  1.00 11.29           C  
ATOM   1379  OG  SER R 178     122.407 136.708 152.668  1.00 11.29           O  
ATOM   1380  N   SER R 179     119.564 137.667 149.415  1.00 13.29           N  
ATOM   1381  CA  SER R 179     118.204 137.820 148.919  1.00 13.29           C  
ATOM   1382  C   SER R 179     117.214 136.893 149.611  1.00 13.29           C  
ATOM   1383  O   SER R 179     116.008 137.008 149.370  1.00 13.29           O  
ATOM   1384  CB  SER R 179     118.164 137.575 147.409  1.00 13.29           C  
ATOM   1385  OG  SER R 179     118.569 136.255 147.099  1.00 13.29           O  
ATOM   1386  N   PHE R 180     117.691 135.987 150.463  1.00 38.31           N  
ATOM   1387  CA  PHE R 180     116.841 135.054 151.202  1.00 38.31           C  
ATOM   1388  C   PHE R 180     116.976 135.372 152.686  1.00 38.31           C  
ATOM   1389  O   PHE R 180     117.820 134.812 153.384  1.00 38.31           O  
ATOM   1390  CB  PHE R 180     117.228 133.610 150.908  1.00 38.31           C  
ATOM   1391  CG  PHE R 180     116.629 133.062 149.648  1.00 38.31           C  
ATOM   1392  CD1 PHE R 180     115.262 133.100 149.443  1.00 38.31           C  
ATOM   1393  CD2 PHE R 180     117.432 132.500 148.674  1.00 38.31           C  
ATOM   1394  CE1 PHE R 180     114.710 132.594 148.288  1.00 38.31           C  
ATOM   1395  CE2 PHE R 180     116.885 131.995 147.519  1.00 38.31           C  
ATOM   1396  CZ  PHE R 180     115.522 132.041 147.325  1.00 38.31           C  
ATOM   1397  N   SER R 181     116.135 136.280 153.169  1.00  1.03           N  
ATOM   1398  CA  SER R 181     116.111 136.647 154.577  1.00  1.03           C  
ATOM   1399  C   SER R 181     114.694 136.490 155.104  1.00  1.03           C  
ATOM   1400  O   SER R 181     113.726 136.628 154.351  1.00  1.03           O  
ATOM   1401  CB  SER R 181     116.599 138.082 154.795  1.00  1.03           C  
ATOM   1402  OG  SER R 181     115.753 139.013 154.144  1.00  1.03           O  
ATOM   1403  N   ILE R 182     114.578 136.194 156.395  1.00  6.22           N  
ATOM   1404  CA  ILE R 182     113.274 135.956 157.006  1.00  6.22           C  
ATOM   1405  C   ILE R 182     112.574 137.299 157.179  1.00  6.22           C  
ATOM   1406  O   ILE R 182     112.896 138.066 158.089  1.00  6.22           O  
ATOM   1407  CB  ILE R 182     113.410 135.220 158.342  1.00  6.22           C  
ATOM   1408  CG1 ILE R 182     114.165 133.907 158.138  1.00  6.22           C  
ATOM   1409  CG2 ILE R 182     112.044 134.964 158.945  1.00  6.22           C  
ATOM   1410  CD1 ILE R 182     114.702 133.306 159.407  1.00  6.22           C  
ATOM   1411  N   CYS R 183     111.614 137.584 156.309  1.00 15.08           N  
ATOM   1412  CA  CYS R 183     110.881 138.842 156.314  1.00 15.08           C  
ATOM   1413  C   CYS R 183     109.404 138.571 156.590  1.00 15.08           C  
ATOM   1414  O   CYS R 183     109.003 137.450 156.908  1.00 15.08           O  
ATOM   1415  CB  CYS R 183     111.081 139.587 154.993  1.00 15.08           C  
ATOM   1416  SG  CYS R 183     112.800 139.702 154.453  1.00 15.08           S  
ATOM   1417  N   HIS R 184     108.590 139.617 156.467  1.00  7.58           N  
ATOM   1418  CA  HIS R 184     107.162 139.531 156.742  1.00  7.58           C  
ATOM   1419  C   HIS R 184     106.372 140.268 155.670  1.00  7.58           C  
ATOM   1420  O   HIS R 184     105.417 140.993 155.967  1.00  7.58           O  
ATOM   1421  CB  HIS R 184     106.841 140.085 158.129  1.00  7.58           C  
ATOM   1422  CG  HIS R 184     105.582 139.538 158.726  1.00  7.58           C  
ATOM   1423  CD2 HIS R 184     104.478 139.005 158.150  1.00  7.58           C  
ATOM   1424  ND1 HIS R 184     105.356 139.509 160.085  1.00  7.58           N  
ATOM   1425  CE1 HIS R 184     104.170 138.977 160.322  1.00  7.58           C  
ATOM   1426  NE2 HIS R 184     103.616 138.663 159.164  1.00  7.58           N  
ATOM   1427  N   THR R 185     106.759 140.096 154.405  1.00 10.45           N  
ATOM   1428  CA  THR R 185     106.094 140.805 153.318  1.00 10.45           C  
ATOM   1429  C   THR R 185     105.761 139.949 152.104  1.00 10.45           C  
ATOM   1430  O   THR R 185     105.066 140.447 151.212  1.00 10.45           O  
ATOM   1431  CB  THR R 185     106.945 141.998 152.861  1.00 10.45           C  
ATOM   1432  CG2 THR R 185     108.285 141.525 152.334  1.00 10.45           C  
ATOM   1433  OG1 THR R 185     106.253 142.715 151.830  1.00 10.45           O  
ATOM   1434  N   PHE R 186     106.225 138.700 152.028  1.00 11.92           N  
ATOM   1435  CA  PHE R 186     105.910 137.783 150.929  1.00 11.92           C  
ATOM   1436  C   PHE R 186     106.327 138.377 149.578  1.00 11.92           C  
ATOM   1437  O   PHE R 186     105.509 138.669 148.705  1.00 11.92           O  
ATOM   1438  CB  PHE R 186     104.425 137.404 150.933  1.00 11.92           C  
ATOM   1439  CG  PHE R 186     104.097 136.235 150.048  1.00 11.92           C  
ATOM   1440  CD1 PHE R 186     104.540 134.963 150.370  1.00 11.92           C  
ATOM   1441  CD2 PHE R 186     103.348 136.406 148.896  1.00 11.92           C  
ATOM   1442  CE1 PHE R 186     104.244 133.883 149.561  1.00 11.92           C  
ATOM   1443  CE2 PHE R 186     103.048 135.329 148.083  1.00 11.92           C  
ATOM   1444  CZ  PHE R 186     103.498 134.066 148.417  1.00 11.92           C  
ATOM   1445  N   GLN R 187     107.637 138.558 149.442  1.00  7.98           N  
ATOM   1446  CA  GLN R 187     108.200 139.060 148.201  1.00  7.98           C  
ATOM   1447  C   GLN R 187     107.941 138.080 147.060  1.00  7.98           C  
ATOM   1448  O   GLN R 187     107.641 136.902 147.271  1.00  7.98           O  
ATOM   1449  CB  GLN R 187     109.704 139.291 148.350  1.00  7.98           C  
ATOM   1450  CG  GLN R 187     110.105 139.996 149.631  1.00  7.98           C  
ATOM   1451  CD  GLN R 187     110.461 139.022 150.739  1.00  7.98           C  
ATOM   1452  NE2 GLN R 187     111.698 139.092 151.214  1.00  7.98           N  
ATOM   1453  OE1 GLN R 187     109.634 138.215 151.159  1.00  7.98           O  
ATOM   1454  N   TRP R 188     108.062 138.585 145.831  1.00  4.98           N  
ATOM   1455  CA  TRP R 188     107.854 137.736 144.664  1.00  4.98           C  
ATOM   1456  C   TRP R 188     108.933 136.668 144.549  1.00  4.98           C  
ATOM   1457  O   TRP R 188     108.691 135.599 143.977  1.00  4.98           O  
ATOM   1458  CB  TRP R 188     107.804 138.598 143.399  1.00  4.98           C  
ATOM   1459  CG  TRP R 188     108.174 137.873 142.143  1.00  4.98           C  
ATOM   1460  CD1 TRP R 188     109.308 138.040 141.407  1.00  4.98           C  
ATOM   1461  CD2 TRP R 188     107.407 136.866 141.475  1.00  4.98           C  
ATOM   1462  CE2 TRP R 188     108.141 136.466 140.341  1.00  4.98           C  
ATOM   1463  CE3 TRP R 188     106.173 136.262 141.726  1.00  4.98           C  
ATOM   1464  NE1 TRP R 188     109.298 137.198 140.322  1.00  4.98           N  
ATOM   1465  CZ2 TRP R 188     107.681 135.492 139.461  1.00  4.98           C  
ATOM   1466  CZ3 TRP R 188     105.719 135.293 140.850  1.00  4.98           C  
ATOM   1467  CH2 TRP R 188     106.470 134.919 139.731  1.00  4.98           C  
ATOM   1468  N   HIS R 189     110.118 136.926 145.106  1.00  2.14           N  
ATOM   1469  CA  HIS R 189     111.240 136.004 144.982  1.00  2.14           C  
ATOM   1470  C   HIS R 189     111.019 134.687 145.715  1.00  2.14           C  
ATOM   1471  O   HIS R 189     111.780 133.741 145.490  1.00  2.14           O  
ATOM   1472  CB  HIS R 189     112.517 136.668 145.498  1.00  2.14           C  
ATOM   1473  CG  HIS R 189     113.771 135.948 145.114  1.00  2.14           C  
ATOM   1474  CD2 HIS R 189     114.114 135.304 143.973  1.00  2.14           C  
ATOM   1475  ND1 HIS R 189     114.852 135.829 145.960  1.00  2.14           N  
ATOM   1476  CE1 HIS R 189     115.808 135.145 145.358  1.00  2.14           C  
ATOM   1477  NE2 HIS R 189     115.386 134.815 144.151  1.00  2.14           N  
ATOM   1478  N   GLU R 190     110.004 134.599 146.572  1.00  8.79           N  
ATOM   1479  CA  GLU R 190     109.695 133.379 147.308  1.00  8.79           C  
ATOM   1480  C   GLU R 190     108.546 132.593 146.689  1.00  8.79           C  
ATOM   1481  O   GLU R 190     108.591 131.355 146.647  1.00  8.79           O  
ATOM   1482  CB  GLU R 190     109.377 133.728 148.763  1.00  8.79           C  
ATOM   1483  CG  GLU R 190     110.584 134.260 149.522  1.00  8.79           C  
ATOM   1484  CD  GLU R 190     110.267 134.630 150.956  1.00  8.79           C  
ATOM   1485  OE1 GLU R 190     109.079 134.594 151.333  1.00  8.79           O  
ATOM   1486  OE2 GLU R 190     111.208 134.945 151.713  1.00  8.79           O  
ATOM   1487  N   ALA R 191     107.523 133.283 146.179  1.00  5.52           N  
ATOM   1488  CA  ALA R 191     106.544 132.611 145.335  1.00  5.52           C  
ATOM   1489  C   ALA R 191     107.216 132.029 144.101  1.00  5.52           C  
ATOM   1490  O   ALA R 191     106.855 130.942 143.641  1.00  5.52           O  
ATOM   1491  CB  ALA R 191     105.432 133.580 144.939  1.00  5.52           C  
ATOM   1492  N   MET R 192     108.205 132.742 143.557  1.00  2.21           N  
ATOM   1493  CA  MET R 192     109.015 132.201 142.471  1.00  2.21           C  
ATOM   1494  C   MET R 192     109.764 130.953 142.917  1.00  2.21           C  
ATOM   1495  O   MET R 192     109.859 129.969 142.175  1.00  2.21           O  
ATOM   1496  CB  MET R 192     109.985 133.274 141.979  1.00  2.21           C  
ATOM   1497  CG  MET R 192     110.992 132.819 140.943  1.00  2.21           C  
ATOM   1498  SD  MET R 192     112.053 134.191 140.447  1.00  2.21           S  
ATOM   1499  CE  MET R 192     113.351 133.334 139.567  1.00  2.21           C  
ATOM   1500  N   PHE R 193     110.295 130.973 144.141  1.00  2.11           N  
ATOM   1501  CA  PHE R 193     111.007 129.815 144.674  1.00  2.11           C  
ATOM   1502  C   PHE R 193     110.100 128.594 144.767  1.00  2.11           C  
ATOM   1503  O   PHE R 193     110.539 127.472 144.492  1.00  2.11           O  
ATOM   1504  CB  PHE R 193     111.583 130.160 146.048  1.00  2.11           C  
ATOM   1505  CG  PHE R 193     112.713 129.272 146.482  1.00  2.11           C  
ATOM   1506  CD1 PHE R 193     113.913 129.270 145.794  1.00  2.11           C  
ATOM   1507  CD2 PHE R 193     112.580 128.452 147.587  1.00  2.11           C  
ATOM   1508  CE1 PHE R 193     114.956 128.459 146.197  1.00  2.11           C  
ATOM   1509  CE2 PHE R 193     113.617 127.640 147.992  1.00  2.11           C  
ATOM   1510  CZ  PHE R 193     114.806 127.642 147.296  1.00  2.11           C  
ATOM   1511  N   LEU R 194     108.843 128.790 145.169  1.00  4.71           N  
ATOM   1512  CA  LEU R 194     107.908 127.669 145.270  1.00  4.71           C  
ATOM   1513  C   LEU R 194     107.424 127.191 143.900  1.00  4.71           C  
ATOM   1514  O   LEU R 194     107.296 125.977 143.665  1.00  4.71           O  
ATOM   1515  CB  LEU R 194     106.712 128.064 146.137  1.00  4.71           C  
ATOM   1516  CG  LEU R 194     106.994 128.474 147.583  1.00  4.71           C  
ATOM   1517  CD1 LEU R 194     105.699 128.827 148.295  1.00  4.71           C  
ATOM   1518  CD2 LEU R 194     107.734 127.379 148.321  1.00  4.71           C  
ATOM   1519  N   LEU R 195     107.138 128.130 142.994  1.00  5.37           N  
ATOM   1520  CA  LEU R 195     106.574 127.809 141.691  1.00  5.37           C  
ATOM   1521  C   LEU R 195     107.616 127.338 140.689  1.00  5.37           C  
ATOM   1522  O   LEU R 195     107.240 126.831 139.627  1.00  5.37           O  
ATOM   1523  CB  LEU R 195     105.837 129.024 141.120  1.00  5.37           C  
ATOM   1524  CG  LEU R 195     104.355 129.229 141.454  1.00  5.37           C  
ATOM   1525  CD1 LEU R 195     104.049 128.958 142.921  1.00  5.37           C  
ATOM   1526  CD2 LEU R 195     103.924 130.636 141.069  1.00  5.37           C  
ATOM   1527  N   GLU R 196     108.903 127.491 140.989  1.00  3.49           N  
ATOM   1528  CA  GLU R 196     109.923 126.871 140.160  1.00  3.49           C  
ATOM   1529  C   GLU R 196     110.155 125.415 140.528  1.00  3.49           C  
ATOM   1530  O   GLU R 196     111.002 124.764 139.909  1.00  3.49           O  
ATOM   1531  CB  GLU R 196     111.238 127.645 140.259  1.00  3.49           C  
ATOM   1532  CG  GLU R 196     111.935 127.518 141.599  1.00  3.49           C  
ATOM   1533  CD  GLU R 196     113.359 128.029 141.568  1.00  3.49           C  
ATOM   1534  OE1 GLU R 196     113.552 129.251 141.403  1.00  3.49           O  
ATOM   1535  OE2 GLU R 196     114.285 127.208 141.723  1.00  3.49           O  
ATOM   1536  N   PHE R 197     109.439 124.898 141.523  1.00  5.39           N  
ATOM   1537  CA  PHE R 197     109.522 123.492 141.892  1.00  5.39           C  
ATOM   1538  C   PHE R 197     108.201 122.755 141.762  1.00  5.39           C  
ATOM   1539  O   PHE R 197     108.197 121.599 141.338  1.00  5.39           O  
ATOM   1540  CB  PHE R 197     110.037 123.337 143.325  1.00  5.39           C  
ATOM   1541  CG  PHE R 197     109.944 121.933 143.851  1.00  5.39           C  
ATOM   1542  CD1 PHE R 197     110.838 120.968 143.430  1.00  5.39           C  
ATOM   1543  CD2 PHE R 197     108.963 121.577 144.759  1.00  5.39           C  
ATOM   1544  CE1 PHE R 197     110.759 119.675 143.907  1.00  5.39           C  
ATOM   1545  CE2 PHE R 197     108.880 120.285 145.236  1.00  5.39           C  
ATOM   1546  CZ  PHE R 197     109.781 119.334 144.809  1.00  5.39           C  
ATOM   1547  N   PHE R 198     107.069 123.372 142.120  1.00  8.71           N  
ATOM   1548  CA  PHE R 198     105.805 122.636 142.030  1.00  8.71           C  
ATOM   1549  C   PHE R 198     105.453 122.261 140.592  1.00  8.71           C  
ATOM   1550  O   PHE R 198     105.185 121.089 140.302  1.00  8.71           O  
ATOM   1551  CB  PHE R 198     104.662 123.417 142.679  1.00  8.71           C  
ATOM   1552  CG  PHE R 198     104.764 123.524 144.173  1.00  8.71           C  
ATOM   1553  CD1 PHE R 198     105.632 122.709 144.880  1.00  8.71           C  
ATOM   1554  CD2 PHE R 198     103.967 124.412 144.872  1.00  8.71           C  
ATOM   1555  CE1 PHE R 198     105.716 122.792 146.254  1.00  8.71           C  
ATOM   1556  CE2 PHE R 198     104.049 124.502 146.246  1.00  8.71           C  
ATOM   1557  CZ  PHE R 198     104.925 123.691 146.939  1.00  8.71           C  
ATOM   1558  N   LEU R 199     105.439 123.234 139.674  1.00 25.24           N  
ATOM   1559  CA  LEU R 199     105.017 122.924 138.307  1.00 25.24           C  
ATOM   1560  C   LEU R 199     105.979 121.978 137.595  1.00 25.24           C  
ATOM   1561  O   LEU R 199     105.513 120.973 137.020  1.00 25.24           O  
ATOM   1562  CB  LEU R 199     104.801 124.221 137.520  1.00 25.24           C  
ATOM   1563  CG  LEU R 199     103.928 125.294 138.174  1.00 25.24           C  
ATOM   1564  CD1 LEU R 199     103.836 126.521 137.283  1.00 25.24           C  
ATOM   1565  CD2 LEU R 199     102.544 124.754 138.493  1.00 25.24           C  
ATOM   1566  N   PRO R 200     107.296 122.220 137.572  1.00 10.80           N  
ATOM   1567  CA  PRO R 200     108.188 121.270 136.892  1.00 10.80           C  
ATOM   1568  C   PRO R 200     108.151 119.874 137.478  1.00 10.80           C  
ATOM   1569  O   PRO R 200     108.329 118.907 136.731  1.00 10.80           O  
ATOM   1570  CB  PRO R 200     109.569 121.915 137.055  1.00 10.80           C  
ATOM   1571  CG  PRO R 200     109.279 123.355 137.175  1.00 10.80           C  
ATOM   1572  CD  PRO R 200     108.038 123.418 138.004  1.00 10.80           C  
ATOM   1573  N   LEU R 201     107.930 119.728 138.787  1.00 21.16           N  
ATOM   1574  CA  LEU R 201     107.814 118.390 139.357  1.00 21.16           C  
ATOM   1575  C   LEU R 201     106.619 117.648 138.781  1.00 21.16           C  
ATOM   1576  O   LEU R 201     106.730 116.474 138.412  1.00 21.16           O  
ATOM   1577  CB  LEU R 201     107.706 118.460 140.878  1.00 21.16           C  
ATOM   1578  CG  LEU R 201     107.765 117.092 141.561  1.00 21.16           C  
ATOM   1579  CD1 LEU R 201     109.167 116.520 141.482  1.00 21.16           C  
ATOM   1580  CD2 LEU R 201     107.295 117.178 143.003  1.00 21.16           C  
ATOM   1581  N   GLY R 202     105.470 118.318 138.690  1.00 38.31           N  
ATOM   1582  CA  GLY R 202     104.304 117.679 138.101  1.00 38.31           C  
ATOM   1583  C   GLY R 202     104.523 117.311 136.648  1.00 38.31           C  
ATOM   1584  O   GLY R 202     104.189 116.203 136.215  1.00 38.31           O  
ATOM   1585  N   ILE R 203     105.106 118.234 135.876  1.00 15.00           N  
ATOM   1586  CA  ILE R 203     105.348 117.956 134.462  1.00 15.00           C  
ATOM   1587  C   ILE R 203     106.306 116.781 134.297  1.00 15.00           C  
ATOM   1588  O   ILE R 203     106.070 115.883 133.479  1.00 15.00           O  
ATOM   1589  CB  ILE R 203     105.868 119.216 133.746  1.00 15.00           C  
ATOM   1590  CG1 ILE R 203     104.827 120.332 133.813  1.00 15.00           C  
ATOM   1591  CG2 ILE R 203     106.219 118.900 132.308  1.00 15.00           C  
ATOM   1592  CD1 ILE R 203     105.268 121.618 133.153  1.00 15.00           C  
ATOM   1593  N   ILE R 204     107.391 116.759 135.074  1.00 10.44           N  
ATOM   1594  CA  ILE R 204     108.376 115.691 134.948  1.00 10.44           C  
ATOM   1595  C   ILE R 204     107.782 114.357 135.378  1.00 10.44           C  
ATOM   1596  O   ILE R 204     108.014 113.329 134.732  1.00 10.44           O  
ATOM   1597  CB  ILE R 204     109.643 116.037 135.750  1.00 10.44           C  
ATOM   1598  CG1 ILE R 204     110.475 117.078 135.002  1.00 10.44           C  
ATOM   1599  CG2 ILE R 204     110.479 114.797 135.999  1.00 10.44           C  
ATOM   1600  CD1 ILE R 204     111.770 117.428 135.689  1.00 10.44           C  
ATOM   1601  N   LEU R 205     107.005 114.343 136.463  1.00 38.31           N  
ATOM   1602  CA  LEU R 205     106.395 113.094 136.908  1.00 38.31           C  
ATOM   1603  C   LEU R 205     105.414 112.555 135.876  1.00 38.31           C  
ATOM   1604  O   LEU R 205     105.406 111.352 135.593  1.00 38.31           O  
ATOM   1605  CB  LEU R 205     105.701 113.291 138.253  1.00 38.31           C  
ATOM   1606  CG  LEU R 205     106.618 113.375 139.473  1.00 38.31           C  
ATOM   1607  CD1 LEU R 205     105.798 113.440 140.750  1.00 38.31           C  
ATOM   1608  CD2 LEU R 205     107.573 112.198 139.499  1.00 38.31           C  
ATOM   1609  N   PHE R 206     104.584 113.425 135.295  1.00 24.28           N  
ATOM   1610  CA  PHE R 206     103.644 112.966 134.277  1.00 24.28           C  
ATOM   1611  C   PHE R 206     104.375 112.435 133.049  1.00 24.28           C  
ATOM   1612  O   PHE R 206     104.055 111.353 132.537  1.00 24.28           O  
ATOM   1613  CB  PHE R 206     102.698 114.103 133.895  1.00 24.28           C  
ATOM   1614  CG  PHE R 206     101.649 113.710 132.899  1.00 24.28           C  
ATOM   1615  CD1 PHE R 206     100.715 112.738 133.206  1.00 24.28           C  
ATOM   1616  CD2 PHE R 206     101.593 114.316 131.658  1.00 24.28           C  
ATOM   1617  CE1 PHE R 206      99.747 112.376 132.292  1.00 24.28           C  
ATOM   1618  CE2 PHE R 206     100.626 113.958 130.741  1.00 24.28           C  
ATOM   1619  CZ  PHE R 206      99.704 112.986 131.059  1.00 24.28           C  
ATOM   1620  N   CYS R 207     105.373 113.182 132.567  1.00 38.31           N  
ATOM   1621  CA  CYS R 207     106.088 112.784 131.363  1.00 38.31           C  
ATOM   1622  C   CYS R 207     107.012 111.598 131.596  1.00 38.31           C  
ATOM   1623  O   CYS R 207     107.469 110.989 130.625  1.00 38.31           O  
ATOM   1624  CB  CYS R 207     106.887 113.964 130.814  1.00 38.31           C  
ATOM   1625  SG  CYS R 207     105.875 115.360 130.281  1.00 38.31           S  
ATOM   1626  N   SER R 208     107.311 111.264 132.849  1.00 13.50           N  
ATOM   1627  CA  SER R 208     108.097 110.073 133.138  1.00 13.50           C  
ATOM   1628  C   SER R 208     107.227 108.861 133.425  1.00 13.50           C  
ATOM   1629  O   SER R 208     107.674 107.727 133.222  1.00 13.50           O  
ATOM   1630  CB  SER R 208     109.026 110.330 134.326  1.00 13.50           C  
ATOM   1631  OG  SER R 208     110.014 111.293 134.004  1.00 13.50           O  
ATOM   1632  N   ALA R 209     106.000 109.073 133.902  1.00 25.34           N  
ATOM   1633  CA  ALA R 209     105.073 107.960 134.059  1.00 25.34           C  
ATOM   1634  C   ALA R 209     104.521 107.508 132.715  1.00 25.34           C  
ATOM   1635  O   ALA R 209     104.402 106.302 132.461  1.00 25.34           O  
ATOM   1636  CB  ALA R 209     103.937 108.353 135.001  1.00 25.34           C  
ATOM   1637  N   ARG R 210     104.174 108.461 131.842  1.00 38.31           N  
ATOM   1638  CA  ARG R 210     103.581 108.101 130.558  1.00 38.31           C  
ATOM   1639  C   ARG R 210     104.555 107.314 129.690  1.00 38.31           C  
ATOM   1640  O   ARG R 210     104.154 106.363 129.011  1.00 38.31           O  
ATOM   1641  CB  ARG R 210     103.106 109.353 129.823  1.00 38.31           C  
ATOM   1642  CG  ARG R 210     101.833 109.957 130.383  1.00 38.31           C  
ATOM   1643  CD  ARG R 210     100.726 108.926 130.483  1.00 38.31           C  
ATOM   1644  NE  ARG R 210     100.502 108.230 129.222  1.00 38.31           N  
ATOM   1645  CZ  ARG R 210      99.673 108.646 128.274  1.00 38.31           C  
ATOM   1646  NH1 ARG R 210      98.975 109.762 128.406  1.00 38.31           N  
ATOM   1647  NH2 ARG R 210      99.540 107.924 127.165  1.00 38.31           N  
ATOM   1648  N   ILE R 211     105.834 107.694 129.695  1.00  9.57           N  
ATOM   1649  CA  ILE R 211     106.818 107.003 128.867  1.00  9.57           C  
ATOM   1650  C   ILE R 211     106.944 105.545 129.292  1.00  9.57           C  
ATOM   1651  O   ILE R 211     106.936 104.634 128.457  1.00  9.57           O  
ATOM   1652  CB  ILE R 211     108.175 107.723 128.927  1.00  9.57           C  
ATOM   1653  CG1 ILE R 211     108.096 109.067 128.212  1.00  9.57           C  
ATOM   1654  CG2 ILE R 211     109.263 106.861 128.316  1.00  9.57           C  
ATOM   1655  CD1 ILE R 211     109.401 109.817 128.206  1.00  9.57           C  
ATOM   1656  N   ILE R 212     107.056 105.303 130.599  1.00 10.67           N  
ATOM   1657  CA  ILE R 212     107.209 103.933 131.079  1.00 10.67           C  
ATOM   1658  C   ILE R 212     105.936 103.133 130.836  1.00 10.67           C  
ATOM   1659  O   ILE R 212     105.992 101.963 130.439  1.00 10.67           O  
ATOM   1660  CB  ILE R 212     107.613 103.923 132.563  1.00 10.67           C  
ATOM   1661  CG1 ILE R 212     108.897 104.726 132.768  1.00 10.67           C  
ATOM   1662  CG2 ILE R 212     107.812 102.499 133.046  1.00 10.67           C  
ATOM   1663  CD1 ILE R 212     109.178 105.068 134.210  1.00 10.67           C  
ATOM   1664  N   TRP R 213     104.770 103.746 131.053  1.00 13.57           N  
ATOM   1665  CA  TRP R 213     103.519 103.037 130.809  1.00 13.57           C  
ATOM   1666  C   TRP R 213     103.379 102.649 129.341  1.00 13.57           C  
ATOM   1667  O   TRP R 213     102.956 101.530 129.026  1.00 13.57           O  
ATOM   1668  CB  TRP R 213     102.335 103.895 131.251  1.00 13.57           C  
ATOM   1669  CG  TRP R 213     101.032 103.165 131.239  1.00 13.57           C  
ATOM   1670  CD1 TRP R 213     100.637 102.184 132.097  1.00 13.57           C  
ATOM   1671  CD2 TRP R 213      99.952 103.354 130.319  1.00 13.57           C  
ATOM   1672  CE2 TRP R 213      98.931 102.454 130.684  1.00 13.57           C  
ATOM   1673  CE3 TRP R 213      99.747 104.199 129.223  1.00 13.57           C  
ATOM   1674  NE1 TRP R 213      99.375 101.751 131.773  1.00 13.57           N  
ATOM   1675  CZ2 TRP R 213      97.725 102.373 129.992  1.00 13.57           C  
ATOM   1676  CZ3 TRP R 213      98.548 104.117 128.539  1.00 13.57           C  
ATOM   1677  CH2 TRP R 213      97.554 103.211 128.925  1.00 13.57           C  
ATOM   1678  N   SER R 214     103.738 103.554 128.428  1.00  1.37           N  
ATOM   1679  CA  SER R 214     103.587 103.268 127.006  1.00  1.37           C  
ATOM   1680  C   SER R 214     104.640 102.284 126.518  1.00  1.37           C  
ATOM   1681  O   SER R 214     104.384 101.507 125.592  1.00  1.37           O  
ATOM   1682  CB  SER R 214     103.649 104.565 126.204  1.00  1.37           C  
ATOM   1683  OG  SER R 214     102.530 105.381 126.489  1.00  1.37           O  
ATOM   1684  N   LEU R 215     105.833 102.303 127.111  1.00  4.29           N  
ATOM   1685  CA  LEU R 215     106.840 101.313 126.756  1.00  4.29           C  
ATOM   1686  C   LEU R 215     106.535  99.940 127.334  1.00  4.29           C  
ATOM   1687  O   LEU R 215     107.012  98.936 126.796  1.00  4.29           O  
ATOM   1688  CB  LEU R 215     108.224 101.770 127.216  1.00  4.29           C  
ATOM   1689  CG  LEU R 215     108.910 102.817 126.343  1.00  4.29           C  
ATOM   1690  CD1 LEU R 215     110.301 103.118 126.867  1.00  4.29           C  
ATOM   1691  CD2 LEU R 215     108.971 102.347 124.903  1.00  4.29           C  
ATOM   1692  N   ARG R 216     105.761  99.872 128.418  1.00 17.73           N  
ATOM   1693  CA  ARG R 216     105.345  98.589 128.966  1.00 17.73           C  
ATOM   1694  C   ARG R 216     104.128  98.018 128.256  1.00 17.73           C  
ATOM   1695  O   ARG R 216     104.045  96.799 128.069  1.00 17.73           O  
ATOM   1696  CB  ARG R 216     105.044  98.722 130.462  1.00 17.73           C  
ATOM   1697  CG  ARG R 216     106.282  98.834 131.331  1.00 17.73           C  
ATOM   1698  CD  ARG R 216     106.107  98.121 132.659  1.00 17.73           C  
ATOM   1699  NE  ARG R 216     106.889  98.748 133.719  1.00 17.73           N  
ATOM   1700  CZ  ARG R 216     108.202  98.622 133.856  1.00 17.73           C  
ATOM   1701  NH1 ARG R 216     108.920  97.896 133.015  1.00 17.73           N  
ATOM   1702  NH2 ARG R 216     108.810  99.241 134.864  1.00 17.73           N  
ATOM   1703  N   GLN R 217     103.182  98.870 127.856  1.00 11.94           N  
ATOM   1704  CA  GLN R 217     102.002  98.381 127.151  1.00 11.94           C  
ATOM   1705  C   GLN R 217     102.333  97.949 125.728  1.00 11.94           C  
ATOM   1706  O   GLN R 217     101.569  97.192 125.119  1.00 11.94           O  
ATOM   1707  CB  GLN R 217     100.916  99.456 127.139  1.00 11.94           C  
ATOM   1708  CG  GLN R 217      99.531  98.936 126.805  1.00 11.94           C  
ATOM   1709  CD  GLN R 217      98.487 100.033 126.801  1.00 11.94           C  
ATOM   1710  NE2 GLN R 217      97.218  99.642 126.808  1.00 11.94           N  
ATOM   1711  OE1 GLN R 217      98.815 101.218 126.792  1.00 11.94           O  
ATOM   1712  N   ARG R 218     103.455  98.410 125.183  1.00 11.54           N  
ATOM   1713  CA  ARG R 218     103.864  98.053 123.832  1.00 11.54           C  
ATOM   1714  C   ARG R 218     104.794  96.848 123.793  1.00 11.54           C  
ATOM   1715  O   ARG R 218     105.241  96.469 122.705  1.00 11.54           O  
ATOM   1716  CB  ARG R 218     104.538  99.246 123.151  1.00 11.54           C  
ATOM   1717  CG  ARG R 218     103.575 100.137 122.384  1.00 11.54           C  
ATOM   1718  CD  ARG R 218     104.286 100.947 121.313  1.00 11.54           C  
ATOM   1719  NE  ARG R 218     103.370 101.361 120.258  1.00 11.54           N  
ATOM   1720  CZ  ARG R 218     103.013 100.597 119.233  1.00 11.54           C  
ATOM   1721  NH1 ARG R 218     103.495  99.375 119.081  1.00 11.54           N  
ATOM   1722  NH2 ARG R 218     102.150 101.072 118.340  1.00 11.54           N  
ATOM   1723  N   GLN R 219     105.091  96.243 124.944  1.00 11.37           N  
ATOM   1724  CA  GLN R 219     105.927  95.044 125.026  1.00 11.37           C  
ATOM   1725  C   GLN R 219     107.290  95.255 124.366  1.00 11.37           C  
ATOM   1726  O   GLN R 219     107.793  94.392 123.647  1.00 11.37           O  
ATOM   1727  CB  GLN R 219     105.215  93.832 124.420  1.00 11.37           C  
ATOM   1728  CG  GLN R 219     104.209  93.172 125.351  1.00 11.37           C  
ATOM   1729  CD  GLN R 219     102.810  93.730 125.188  1.00 11.37           C  
ATOM   1730  NE2 GLN R 219     101.961  93.495 126.181  1.00 11.37           N  
ATOM   1731  OE1 GLN R 219     102.495  94.364 124.182  1.00 11.37           O  
ATOM   1732  N   MET R 220     107.889  96.417 124.612  1.00  9.49           N  
ATOM   1733  CA  MET R 220     109.231  96.724 124.137  1.00  9.49           C  
ATOM   1734  C   MET R 220     110.285  96.540 125.220  1.00  9.49           C  
ATOM   1735  O   MET R 220     111.456  96.859 124.994  1.00  9.49           O  
ATOM   1736  CB  MET R 220     109.285  98.153 123.597  1.00  9.49           C  
ATOM   1737  CG  MET R 220     108.462  98.375 122.343  1.00  9.49           C  
ATOM   1738  SD  MET R 220     108.490 100.090 121.796  1.00  9.49           S  
ATOM   1739  CE  MET R 220     110.177 100.224 121.215  1.00  9.49           C  
ATOM   1740  N   ASP R 221     109.896  96.028 126.390  1.00 20.24           N  
ATOM   1741  CA  ASP R 221     110.809  95.976 127.527  1.00 20.24           C  
ATOM   1742  C   ASP R 221     111.839  94.864 127.390  1.00 20.24           C  
ATOM   1743  O   ASP R 221     112.892  94.918 128.037  1.00 20.24           O  
ATOM   1744  CB  ASP R 221     110.018  95.796 128.819  1.00 20.24           C  
ATOM   1745  CG  ASP R 221     109.169  97.001 129.151  1.00 20.24           C  
ATOM   1746  OD1 ASP R 221     109.556  98.125 128.768  1.00 20.24           O  
ATOM   1747  OD2 ASP R 221     108.114  96.823 129.790  1.00 20.24           O  
ATOM   1748  N   ARG R 222     111.561  93.851 126.566  1.00 28.87           N  
ATOM   1749  CA  ARG R 222     112.462  92.706 126.474  1.00 28.87           C  
ATOM   1750  C   ARG R 222     113.830  93.094 125.925  1.00 28.87           C  
ATOM   1751  O   ARG R 222     114.799  92.347 126.093  1.00 28.87           O  
ATOM   1752  CB  ARG R 222     111.828  91.610 125.617  1.00 28.87           C  
ATOM   1753  CG  ARG R 222     111.521  92.028 124.191  1.00 28.87           C  
ATOM   1754  CD  ARG R 222     110.798  90.920 123.445  1.00 28.87           C  
ATOM   1755  NE  ARG R 222     109.527  90.580 124.073  1.00 28.87           N  
ATOM   1756  CZ  ARG R 222     108.381  91.205 123.836  1.00 28.87           C  
ATOM   1757  NH1 ARG R 222     108.310  92.218 122.988  1.00 28.87           N  
ATOM   1758  NH2 ARG R 222     107.281  90.803 124.465  1.00 28.87           N  
ATOM   1759  N   HIS R 223     113.931  94.246 125.269  1.00 29.37           N  
ATOM   1760  CA  HIS R 223     115.220  94.736 124.806  1.00 29.37           C  
ATOM   1761  C   HIS R 223     115.973  95.394 125.958  1.00 29.37           C  
ATOM   1762  O   HIS R 223     115.390  96.099 126.786  1.00 29.37           O  
ATOM   1763  CB  HIS R 223     115.030  95.726 123.659  1.00 29.37           C  
ATOM   1764  CG  HIS R 223     116.218  95.840 122.756  1.00 29.37           C  
ATOM   1765  CD2 HIS R 223     116.690  95.009 121.797  1.00 29.37           C  
ATOM   1766  ND1 HIS R 223     117.072  96.921 122.780  1.00 29.37           N  
ATOM   1767  CE1 HIS R 223     118.022  96.750 121.876  1.00 29.37           C  
ATOM   1768  NE2 HIS R 223     117.813  95.598 121.266  1.00 29.37           N  
ATOM   1769  N   ALA R 224     117.284  95.147 126.011  1.00 30.83           N  
ATOM   1770  CA  ALA R 224     118.086  95.646 127.126  1.00 30.83           C  
ATOM   1771  C   ALA R 224     118.197  97.166 127.107  1.00 30.83           C  
ATOM   1772  O   ALA R 224     118.122  97.816 128.161  1.00 30.83           O  
ATOM   1773  CB  ALA R 224     119.474  95.009 127.097  1.00 30.83           C  
ATOM   1774  N   LYS R 225     118.384  97.751 125.922  1.00 26.09           N  
ATOM   1775  CA  LYS R 225     118.553  99.197 125.832  1.00 26.09           C  
ATOM   1776  C   LYS R 225     117.307  99.937 126.293  1.00 26.09           C  
ATOM   1777  O   LYS R 225     117.412 101.039 126.840  1.00 26.09           O  
ATOM   1778  CB  LYS R 225     118.924  99.591 124.404  1.00 26.09           C  
ATOM   1779  CG  LYS R 225     120.328  99.170 124.008  1.00 26.09           C  
ATOM   1780  CD  LYS R 225     120.696  99.675 122.626  1.00 26.09           C  
ATOM   1781  CE  LYS R 225     122.098  99.237 122.237  1.00 26.09           C  
ATOM   1782  NZ  LYS R 225     122.480  99.726 120.884  1.00 26.09           N  
ATOM   1783  N   ILE R 226     116.126  99.346 126.109  1.00 19.75           N  
ATOM   1784  CA  ILE R 226     114.909  99.966 126.621  1.00 19.75           C  
ATOM   1785  C   ILE R 226     114.899  99.942 128.144  1.00 19.75           C  
ATOM   1786  O   ILE R 226     114.444 100.893 128.791  1.00 19.75           O  
ATOM   1787  CB  ILE R 226     113.667  99.280 126.028  1.00 19.75           C  
ATOM   1788  CG1 ILE R 226     113.788  99.210 124.508  1.00 19.75           C  
ATOM   1789  CG2 ILE R 226     112.411 100.033 126.418  1.00 19.75           C  
ATOM   1790  CD1 ILE R 226     113.769 100.561 123.837  1.00 19.75           C  
ATOM   1791  N   LYS R 227     115.402  98.860 128.745  1.00 25.35           N  
ATOM   1792  CA  LYS R 227     115.518  98.814 130.201  1.00 25.35           C  
ATOM   1793  C   LYS R 227     116.472  99.889 130.708  1.00 25.35           C  
ATOM   1794  O   LYS R 227     116.191 100.566 131.709  1.00 25.35           O  
ATOM   1795  CB  LYS R 227     115.989  97.430 130.646  1.00 25.35           C  
ATOM   1796  CG  LYS R 227     115.080  96.293 130.215  1.00 25.35           C  
ATOM   1797  CD  LYS R 227     113.725  96.374 130.898  1.00 25.35           C  
ATOM   1798  CE  LYS R 227     113.815  95.960 132.357  1.00 25.35           C  
ATOM   1799  NZ  LYS R 227     112.478  95.928 133.008  1.00 25.35           N  
ATOM   1800  N   ARG R 228     117.608 100.060 130.027  1.00 16.28           N  
ATOM   1801  CA  ARG R 228     118.550 101.106 130.413  1.00 16.28           C  
ATOM   1802  C   ARG R 228     117.923 102.490 130.271  1.00 16.28           C  
ATOM   1803  O   ARG R 228     118.104 103.357 131.136  1.00 16.28           O  
ATOM   1804  CB  ARG R 228     119.822 100.990 129.575  1.00 16.28           C  
ATOM   1805  CG  ARG R 228     120.717 102.213 129.605  1.00 16.28           C  
ATOM   1806  CD  ARG R 228     121.822 102.097 128.570  1.00 16.28           C  
ATOM   1807  NE  ARG R 228     122.826 103.144 128.718  1.00 16.28           N  
ATOM   1808  CZ  ARG R 228     123.958 103.004 129.395  1.00 16.28           C  
ATOM   1809  NH1 ARG R 228     124.262 101.873 130.008  1.00 16.28           N  
ATOM   1810  NH2 ARG R 228     124.806 104.026 129.457  1.00 16.28           N  
ATOM   1811  N   ALA R 229     117.169 102.710 129.193  1.00 13.68           N  
ATOM   1812  CA  ALA R 229     116.480 103.983 129.025  1.00 13.68           C  
ATOM   1813  C   ALA R 229     115.463 104.220 130.134  1.00 13.68           C  
ATOM   1814  O   ALA R 229     115.346 105.342 130.637  1.00 13.68           O  
ATOM   1815  CB  ALA R 229     115.799 104.037 127.658  1.00 13.68           C  
ATOM   1816  N   ILE R 230     114.723 103.183 130.530  1.00 12.93           N  
ATOM   1817  CA  ILE R 230     113.724 103.344 131.586  1.00 12.93           C  
ATOM   1818  C   ILE R 230     114.394 103.707 132.906  1.00 12.93           C  
ATOM   1819  O   ILE R 230     113.942 104.614 133.624  1.00 12.93           O  
ATOM   1820  CB  ILE R 230     112.874 102.068 131.714  1.00 12.93           C  
ATOM   1821  CG1 ILE R 230     111.954 101.916 130.503  1.00 12.93           C  
ATOM   1822  CG2 ILE R 230     112.053 102.104 132.990  1.00 12.93           C  
ATOM   1823  CD1 ILE R 230     111.164 100.629 130.497  1.00 12.93           C  
ATOM   1824  N   THR R 231     115.480 103.011 133.250  1.00 10.92           N  
ATOM   1825  CA  THR R 231     116.141 103.332 134.511  1.00 10.92           C  
ATOM   1826  C   THR R 231     116.772 104.721 134.477  1.00 10.92           C  
ATOM   1827  O   THR R 231     116.764 105.421 135.499  1.00 10.92           O  
ATOM   1828  CB  THR R 231     117.177 102.261 134.879  1.00 10.92           C  
ATOM   1829  CG2 THR R 231     118.394 102.313 133.981  1.00 10.92           C  
ATOM   1830  OG1 THR R 231     117.602 102.457 136.234  1.00 10.92           O  
ATOM   1831  N   PHE R 232     117.277 105.164 133.321  1.00 10.21           N  
ATOM   1832  CA  PHE R 232     117.833 106.510 133.260  1.00 10.21           C  
ATOM   1833  C   PHE R 232     116.764 107.590 133.168  1.00 10.21           C  
ATOM   1834  O   PHE R 232     117.074 108.762 133.398  1.00 10.21           O  
ATOM   1835  CB  PHE R 232     118.801 106.631 132.085  1.00 10.21           C  
ATOM   1836  CG  PHE R 232     120.211 106.271 132.437  1.00 10.21           C  
ATOM   1837  CD1 PHE R 232     120.753 105.063 132.037  1.00 10.21           C  
ATOM   1838  CD2 PHE R 232     120.986 107.127 133.199  1.00 10.21           C  
ATOM   1839  CE1 PHE R 232     122.048 104.725 132.370  1.00 10.21           C  
ATOM   1840  CE2 PHE R 232     122.279 106.793 133.541  1.00 10.21           C  
ATOM   1841  CZ  PHE R 232     122.812 105.591 133.123  1.00 10.21           C  
ATOM   1842  N   ILE R 233     115.525 107.233 132.833  1.00  6.03           N  
ATOM   1843  CA  ILE R 233     114.431 108.192 132.951  1.00  6.03           C  
ATOM   1844  C   ILE R 233     113.968 108.298 134.398  1.00  6.03           C  
ATOM   1845  O   ILE R 233     113.579 109.377 134.860  1.00  6.03           O  
ATOM   1846  CB  ILE R 233     113.277 107.814 132.003  1.00  6.03           C  
ATOM   1847  CG1 ILE R 233     113.712 107.965 130.547  1.00  6.03           C  
ATOM   1848  CG2 ILE R 233     112.047 108.663 132.273  1.00  6.03           C  
ATOM   1849  CD1 ILE R 233     112.737 107.380 129.562  1.00  6.03           C  
ATOM   1850  N   MET R 234     114.004 107.191 135.141  1.00  6.49           N  
ATOM   1851  CA  MET R 234     113.666 107.251 136.562  1.00  6.49           C  
ATOM   1852  C   MET R 234     114.723 107.973 137.396  1.00  6.49           C  
ATOM   1853  O   MET R 234     114.369 108.696 138.343  1.00  6.49           O  
ATOM   1854  CB  MET R 234     113.453 105.840 137.112  1.00  6.49           C  
ATOM   1855  CG  MET R 234     112.023 105.342 136.996  1.00  6.49           C  
ATOM   1856  SD  MET R 234     111.795 103.701 137.702  1.00  6.49           S  
ATOM   1857  CE  MET R 234     112.961 102.751 136.730  1.00  6.49           C  
ATOM   1858  N   VAL R 235     116.005 107.790 137.064  1.00  4.84           N  
ATOM   1859  CA  VAL R 235     117.085 108.393 137.843  1.00  4.84           C  
ATOM   1860  C   VAL R 235     116.978 109.914 137.823  1.00  4.84           C  
ATOM   1861  O   VAL R 235     117.255 110.586 138.824  1.00  4.84           O  
ATOM   1862  CB  VAL R 235     118.450 107.912 137.318  1.00  4.84           C  
ATOM   1863  CG1 VAL R 235     119.558 108.866 137.723  1.00  4.84           C  
ATOM   1864  CG2 VAL R 235     118.742 106.512 137.827  1.00  4.84           C  
ATOM   1865  N   VAL R 236     116.581 110.480 136.681  1.00  2.15           N  
ATOM   1866  CA  VAL R 236     116.486 111.933 136.562  1.00  2.15           C  
ATOM   1867  C   VAL R 236     115.451 112.490 137.531  1.00  2.15           C  
ATOM   1868  O   VAL R 236     115.703 113.478 138.233  1.00  2.15           O  
ATOM   1869  CB  VAL R 236     116.165 112.329 135.110  1.00  2.15           C  
ATOM   1870  CG1 VAL R 236     115.891 113.816 135.022  1.00  2.15           C  
ATOM   1871  CG2 VAL R 236     117.308 111.940 134.193  1.00  2.15           C  
ATOM   1872  N   ALA R 237     114.271 111.870 137.584  1.00  1.98           N  
ATOM   1873  CA  ALA R 237     113.246 112.329 138.515  1.00  1.98           C  
ATOM   1874  C   ALA R 237     113.699 112.155 139.957  1.00  1.98           C  
ATOM   1875  O   ALA R 237     113.469 113.034 140.799  1.00  1.98           O  
ATOM   1876  CB  ALA R 237     111.935 111.583 138.270  1.00  1.98           C  
ATOM   1877  N   ILE R 238     114.352 111.029 140.261  1.00  3.45           N  
ATOM   1878  CA  ILE R 238     114.833 110.813 141.624  1.00  3.45           C  
ATOM   1879  C   ILE R 238     115.803 111.918 142.030  1.00  3.45           C  
ATOM   1880  O   ILE R 238     115.695 112.488 143.126  1.00  3.45           O  
ATOM   1881  CB  ILE R 238     115.475 109.420 141.751  1.00  3.45           C  
ATOM   1882  CG1 ILE R 238     114.414 108.329 141.625  1.00  3.45           C  
ATOM   1883  CG2 ILE R 238     116.214 109.292 143.071  1.00  3.45           C  
ATOM   1884  CD1 ILE R 238     113.322 108.422 142.665  1.00  3.45           C  
ATOM   1885  N   VAL R 239     116.751 112.247 141.150  1.00  2.07           N  
ATOM   1886  CA  VAL R 239     117.736 113.284 141.449  1.00  2.07           C  
ATOM   1887  C   VAL R 239     117.053 114.634 141.626  1.00  2.07           C  
ATOM   1888  O   VAL R 239     117.364 115.390 142.555  1.00  2.07           O  
ATOM   1889  CB  VAL R 239     118.811 113.334 140.350  1.00  2.07           C  
ATOM   1890  CG1 VAL R 239     119.529 114.670 140.364  1.00  2.07           C  
ATOM   1891  CG2 VAL R 239     119.797 112.195 140.527  1.00  2.07           C  
ATOM   1892  N   PHE R 240     116.113 114.960 140.735  1.00  2.57           N  
ATOM   1893  CA  PHE R 240     115.408 116.235 140.835  1.00  2.57           C  
ATOM   1894  C   PHE R 240     114.727 116.378 142.190  1.00  2.57           C  
ATOM   1895  O   PHE R 240     114.866 117.410 142.862  1.00  2.57           O  
ATOM   1896  CB  PHE R 240     114.390 116.355 139.697  1.00  2.57           C  
ATOM   1897  CG  PHE R 240     113.671 117.676 139.655  1.00  2.57           C  
ATOM   1898  CD1 PHE R 240     112.506 117.871 140.375  1.00  2.57           C  
ATOM   1899  CD2 PHE R 240     114.151 118.717 138.882  1.00  2.57           C  
ATOM   1900  CE1 PHE R 240     111.843 119.080 140.334  1.00  2.57           C  
ATOM   1901  CE2 PHE R 240     113.490 119.928 138.838  1.00  2.57           C  
ATOM   1902  CZ  PHE R 240     112.335 120.108 139.566  1.00  2.57           C  
ATOM   1903  N   VAL R 241     113.996 115.346 142.617  1.00 11.36           N  
ATOM   1904  CA  VAL R 241     113.297 115.432 143.897  1.00 11.36           C  
ATOM   1905  C   VAL R 241     114.291 115.551 145.048  1.00 11.36           C  
ATOM   1906  O   VAL R 241     114.173 116.447 145.895  1.00 11.36           O  
ATOM   1907  CB  VAL R 241     112.350 114.236 144.092  1.00 11.36           C  
ATOM   1908  CG1 VAL R 241     111.453 114.481 145.288  1.00 11.36           C  
ATOM   1909  CG2 VAL R 241     111.491 114.044 142.865  1.00 11.36           C  
ATOM   1910  N   ILE R 242     115.297 114.670 145.092  1.00  8.76           N  
ATOM   1911  CA  ILE R 242     116.183 114.671 146.253  1.00  8.76           C  
ATOM   1912  C   ILE R 242     117.072 115.904 146.285  1.00  8.76           C  
ATOM   1913  O   ILE R 242     117.682 116.190 147.320  1.00  8.76           O  
ATOM   1914  CB  ILE R 242     117.064 113.409 146.319  1.00  8.76           C  
ATOM   1915  CG1 ILE R 242     117.987 113.324 145.107  1.00  8.76           C  
ATOM   1916  CG2 ILE R 242     116.203 112.164 146.426  1.00  8.76           C  
ATOM   1917  CD1 ILE R 242     119.035 112.241 145.225  1.00  8.76           C  
ATOM   1918  N   CYS R 243     117.170 116.647 145.183  1.00  1.86           N  
ATOM   1919  CA  CYS R 243     117.960 117.871 145.181  1.00  1.86           C  
ATOM   1920  C   CYS R 243     117.133 119.134 145.359  1.00  1.86           C  
ATOM   1921  O   CYS R 243     117.694 120.170 145.725  1.00  1.86           O  
ATOM   1922  CB  CYS R 243     118.766 117.985 143.882  1.00  1.86           C  
ATOM   1923  SG  CYS R 243     120.118 116.799 143.742  1.00  1.86           S  
ATOM   1924  N   PHE R 244     115.823 119.096 145.116  1.00  1.63           N  
ATOM   1925  CA  PHE R 244     115.029 120.315 145.209  1.00  1.63           C  
ATOM   1926  C   PHE R 244     113.938 120.286 146.273  1.00  1.63           C  
ATOM   1927  O   PHE R 244     113.296 121.318 146.494  1.00  1.63           O  
ATOM   1928  CB  PHE R 244     114.407 120.639 143.847  1.00  1.63           C  
ATOM   1929  CG  PHE R 244     115.278 121.498 142.978  1.00  1.63           C  
ATOM   1930  CD1 PHE R 244     115.183 122.875 143.030  1.00  1.63           C  
ATOM   1931  CD2 PHE R 244     116.196 120.927 142.116  1.00  1.63           C  
ATOM   1932  CE1 PHE R 244     115.986 123.665 142.238  1.00  1.63           C  
ATOM   1933  CE2 PHE R 244     116.999 121.715 141.319  1.00  1.63           C  
ATOM   1934  CZ  PHE R 244     116.894 123.084 141.380  1.00  1.63           C  
ATOM   1935  N   LEU R 245     113.702 119.158 146.943  1.00  4.09           N  
ATOM   1936  CA  LEU R 245     112.601 119.129 147.906  1.00  4.09           C  
ATOM   1937  C   LEU R 245     112.926 119.759 149.264  1.00  4.09           C  
ATOM   1938  O   LEU R 245     112.118 120.559 149.764  1.00  4.09           O  
ATOM   1939  CB  LEU R 245     112.122 117.688 148.104  1.00  4.09           C  
ATOM   1940  CG  LEU R 245     110.971 117.498 149.092  1.00  4.09           C  
ATOM   1941  CD1 LEU R 245     109.708 118.152 148.570  1.00  4.09           C  
ATOM   1942  CD2 LEU R 245     110.739 116.021 149.353  1.00  4.09           C  
ATOM   1943  N   PRO R 246     114.057 119.426 149.911  1.00  5.32           N  
ATOM   1944  CA  PRO R 246     114.280 119.944 151.275  1.00  5.32           C  
ATOM   1945  C   PRO R 246     114.289 121.460 151.368  1.00  5.32           C  
ATOM   1946  O   PRO R 246     113.801 122.022 152.359  1.00  5.32           O  
ATOM   1947  CB  PRO R 246     115.644 119.351 151.654  1.00  5.32           C  
ATOM   1948  CG  PRO R 246     115.815 118.182 150.770  1.00  5.32           C  
ATOM   1949  CD  PRO R 246     115.171 118.560 149.485  1.00  5.32           C  
ATOM   1950  N   SER R 247     114.841 122.139 150.362  1.00  5.51           N  
ATOM   1951  CA  SER R 247     114.885 123.594 150.378  1.00  5.51           C  
ATOM   1952  C   SER R 247     113.495 124.208 150.373  1.00  5.51           C  
ATOM   1953  O   SER R 247     113.310 125.295 150.926  1.00  5.51           O  
ATOM   1954  CB  SER R 247     115.681 124.106 149.181  1.00  5.51           C  
ATOM   1955  OG  SER R 247     117.012 123.625 149.218  1.00  5.51           O  
ATOM   1956  N   VAL R 248     112.523 123.538 149.762  1.00 10.90           N  
ATOM   1957  CA  VAL R 248     111.146 124.019 149.754  1.00 10.90           C  
ATOM   1958  C   VAL R 248     110.418 123.622 151.032  1.00 10.90           C  
ATOM   1959  O   VAL R 248     109.585 124.379 151.541  1.00 10.90           O  
ATOM   1960  CB  VAL R 248     110.420 123.493 148.500  1.00 10.90           C  
ATOM   1961  CG1 VAL R 248     108.982 123.970 148.474  1.00 10.90           C  
ATOM   1962  CG2 VAL R 248     111.151 123.936 147.248  1.00 10.90           C  
ATOM   1963  N   VAL R 249     110.731 122.444 151.576  1.00 33.78           N  
ATOM   1964  CA  VAL R 249     110.130 122.030 152.843  1.00 33.78           C  
ATOM   1965  C   VAL R 249     110.499 123.011 153.951  1.00 33.78           C  
ATOM   1966  O   VAL R 249     109.647 123.438 154.744  1.00 33.78           O  
ATOM   1967  CB  VAL R 249     110.556 120.595 153.197  1.00 33.78           C  
ATOM   1968  CG1 VAL R 249     110.094 120.238 154.595  1.00 33.78           C  
ATOM   1969  CG2 VAL R 249     109.999 119.614 152.185  1.00 33.78           C  
ATOM   1970  N   VAL R 250     111.778 123.393 154.015  1.00 38.31           N  
ATOM   1971  CA  VAL R 250     112.216 124.314 155.061  1.00 38.31           C  
ATOM   1972  C   VAL R 250     111.604 125.695 154.858  1.00 38.31           C  
ATOM   1973  O   VAL R 250     111.259 126.382 155.826  1.00 38.31           O  
ATOM   1974  CB  VAL R 250     113.752 124.373 155.121  1.00 38.31           C  
ATOM   1975  CG1 VAL R 250     114.190 125.273 156.255  1.00 38.31           C  
ATOM   1976  CG2 VAL R 250     114.321 122.983 155.314  1.00 38.31           C  
ATOM   1977  N   ARG R 251     111.458 126.129 153.603  1.00  7.41           N  
ATOM   1978  CA  ARG R 251     110.814 127.415 153.355  1.00  7.41           C  
ATOM   1979  C   ARG R 251     109.361 127.397 153.806  1.00  7.41           C  
ATOM   1980  O   ARG R 251     108.869 128.378 154.371  1.00  7.41           O  
ATOM   1981  CB  ARG R 251     110.900 127.790 151.877  1.00  7.41           C  
ATOM   1982  CG  ARG R 251     112.260 128.279 151.431  1.00  7.41           C  
ATOM   1983  CD  ARG R 251     112.800 129.376 152.334  1.00  7.41           C  
ATOM   1984  NE  ARG R 251     111.973 130.575 152.366  1.00  7.41           N  
ATOM   1985  CZ  ARG R 251     112.310 131.691 152.999  1.00  7.41           C  
ATOM   1986  NH1 ARG R 251     113.475 131.810 153.614  1.00  7.41           N  
ATOM   1987  NH2 ARG R 251     111.460 132.711 153.014  1.00  7.41           N  
ATOM   1988  N   ILE R 252     108.652 126.294 153.557  1.00  9.04           N  
ATOM   1989  CA  ILE R 252     107.265 126.193 154.004  1.00  9.04           C  
ATOM   1990  C   ILE R 252     107.197 126.210 155.526  1.00  9.04           C  
ATOM   1991  O   ILE R 252     106.299 126.821 156.120  1.00  9.04           O  
ATOM   1992  CB  ILE R 252     106.603 124.934 153.414  1.00  9.04           C  
ATOM   1993  CG1 ILE R 252     106.451 125.076 151.898  1.00  9.04           C  
ATOM   1994  CG2 ILE R 252     105.246 124.693 154.051  1.00  9.04           C  
ATOM   1995  CD1 ILE R 252     106.036 123.801 151.206  1.00  9.04           C  
ATOM   1996  N   ARG R 253     108.152 125.544 156.181  1.00  5.67           N  
ATOM   1997  CA  ARG R 253     108.232 125.600 157.639  1.00  5.67           C  
ATOM   1998  C   ARG R 253     108.425 127.033 158.128  1.00  5.67           C  
ATOM   1999  O   ARG R 253     107.785 127.461 159.098  1.00  5.67           O  
ATOM   2000  CB  ARG R 253     109.373 124.706 158.121  1.00  5.67           C  
ATOM   2001  CG  ARG R 253     109.667 124.785 159.601  1.00  5.67           C  
ATOM   2002  CD  ARG R 253     108.529 124.238 160.432  1.00  5.67           C  
ATOM   2003  NE  ARG R 253     108.873 124.217 161.848  1.00  5.67           N  
ATOM   2004  CZ  ARG R 253     108.015 123.961 162.824  1.00  5.67           C  
ATOM   2005  NH1 ARG R 253     106.746 123.689 162.573  1.00  5.67           N  
ATOM   2006  NH2 ARG R 253     108.442 123.974 164.084  1.00  5.67           N  
ATOM   2007  N   ILE R 254     109.309 127.785 157.467  1.00  3.67           N  
ATOM   2008  CA  ILE R 254     109.546 129.179 157.839  1.00  3.67           C  
ATOM   2009  C   ILE R 254     108.280 130.003 157.646  1.00  3.67           C  
ATOM   2010  O   ILE R 254     107.941 130.855 158.477  1.00  3.67           O  
ATOM   2011  CB  ILE R 254     110.725 129.754 157.029  1.00  3.67           C  
ATOM   2012  CG1 ILE R 254     112.051 129.203 157.549  1.00  3.67           C  
ATOM   2013  CG2 ILE R 254     110.731 131.268 157.086  1.00  3.67           C  
ATOM   2014  CD1 ILE R 254     113.214 129.467 156.629  1.00  3.67           C  
ATOM   2015  N   PHE R 255     107.565 129.768 156.543  1.00  9.33           N  
ATOM   2016  CA  PHE R 255     106.307 130.470 156.311  1.00  9.33           C  
ATOM   2017  C   PHE R 255     105.309 130.188 157.423  1.00  9.33           C  
ATOM   2018  O   PHE R 255     104.630 131.102 157.907  1.00  9.33           O  
ATOM   2019  CB  PHE R 255     105.702 130.061 154.968  1.00  9.33           C  
ATOM   2020  CG  PHE R 255     106.244 130.820 153.794  1.00  9.33           C  
ATOM   2021  CD1 PHE R 255     105.947 132.159 153.622  1.00  9.33           C  
ATOM   2022  CD2 PHE R 255     107.012 130.181 152.837  1.00  9.33           C  
ATOM   2023  CE1 PHE R 255     106.436 132.852 152.539  1.00  9.33           C  
ATOM   2024  CE2 PHE R 255     107.501 130.868 151.753  1.00  9.33           C  
ATOM   2025  CZ  PHE R 255     107.210 132.204 151.599  1.00  9.33           C  
ATOM   2026  N   TRP R 256     105.196 128.925 157.833  1.00 18.01           N  
ATOM   2027  CA  TRP R 256     104.231 128.583 158.871  1.00 18.01           C  
ATOM   2028  C   TRP R 256     104.612 129.220 160.202  1.00 18.01           C  
ATOM   2029  O   TRP R 256     103.744 129.713 160.935  1.00 18.01           O  
ATOM   2030  CB  TRP R 256     104.111 127.065 159.002  1.00 18.01           C  
ATOM   2031  CG  TRP R 256     102.987 126.632 159.891  1.00 18.01           C  
ATOM   2032  CD1 TRP R 256     101.653 126.790 159.655  1.00 18.01           C  
ATOM   2033  CD2 TRP R 256     103.095 125.964 161.152  1.00 18.01           C  
ATOM   2034  CE2 TRP R 256     101.784 125.753 161.624  1.00 18.01           C  
ATOM   2035  CE3 TRP R 256     104.169 125.526 161.930  1.00 18.01           C  
ATOM   2036  NE1 TRP R 256     100.924 126.266 160.691  1.00 18.01           N  
ATOM   2037  CZ2 TRP R 256     101.520 125.123 162.837  1.00 18.01           C  
ATOM   2038  CZ3 TRP R 256     103.905 124.901 163.135  1.00 18.01           C  
ATOM   2039  CH2 TRP R 256     102.592 124.705 163.576  1.00 18.01           C  
ATOM   2040  N   LEU R 257     105.909 129.229 160.529  1.00 15.86           N  
ATOM   2041  CA  LEU R 257     106.349 129.905 161.749  1.00 15.86           C  
ATOM   2042  C   LEU R 257     106.033 131.394 161.701  1.00 15.86           C  
ATOM   2043  O   LEU R 257     105.555 131.965 162.687  1.00 15.86           O  
ATOM   2044  CB  LEU R 257     107.845 129.690 161.974  1.00 15.86           C  
ATOM   2045  CG  LEU R 257     108.325 128.273 162.273  1.00 15.86           C  
ATOM   2046  CD1 LEU R 257     109.838 128.232 162.326  1.00 15.86           C  
ATOM   2047  CD2 LEU R 257     107.740 127.799 163.586  1.00 15.86           C  
ATOM   2048  N   LEU R 258     106.288 132.039 160.559  1.00 16.48           N  
ATOM   2049  CA  LEU R 258     105.994 133.463 160.434  1.00 16.48           C  
ATOM   2050  C   LEU R 258     104.501 133.731 160.554  1.00 16.48           C  
ATOM   2051  O   LEU R 258     104.090 134.767 161.089  1.00 16.48           O  
ATOM   2052  CB  LEU R 258     106.521 134.000 159.103  1.00 16.48           C  
ATOM   2053  CG  LEU R 258     108.028 134.221 158.975  1.00 16.48           C  
ATOM   2054  CD1 LEU R 258     108.456 134.084 157.528  1.00 16.48           C  
ATOM   2055  CD2 LEU R 258     108.412 135.582 159.518  1.00 16.48           C  
ATOM   2056  N   HIS R 259     103.672 132.816 160.050  1.00 23.16           N  
ATOM   2057  CA  HIS R 259     102.231 133.027 160.117  1.00 23.16           C  
ATOM   2058  C   HIS R 259     101.680 132.784 161.516  1.00 23.16           C  
ATOM   2059  O   HIS R 259     100.704 133.430 161.913  1.00 23.16           O  
ATOM   2060  CB  HIS R 259     101.516 132.130 159.108  1.00 23.16           C  
ATOM   2061  CG  HIS R 259     100.045 132.390 159.016  1.00 23.16           C  
ATOM   2062  CD2 HIS R 259      98.987 131.545 159.032  1.00 23.16           C  
ATOM   2063  ND1 HIS R 259      99.521 133.659 158.897  1.00 23.16           N  
ATOM   2064  CE1 HIS R 259      98.203 133.585 158.841  1.00 23.16           C  
ATOM   2065  NE2 HIS R 259      97.854 132.314 158.920  1.00 23.16           N  
ATOM   2066  N   THR R 260     102.276 131.864 162.275  1.00 28.07           N  
ATOM   2067  CA  THR R 260     101.745 131.546 163.598  1.00 28.07           C  
ATOM   2068  C   THR R 260     102.373 132.402 164.696  1.00 28.07           C  
ATOM   2069  O   THR R 260     101.675 133.166 165.372  1.00 28.07           O  
ATOM   2070  CB  THR R 260     101.952 130.059 163.908  1.00 28.07           C  
ATOM   2071  CG2 THR R 260     101.239 129.195 162.879  1.00 28.07           C  
ATOM   2072  OG1 THR R 260     103.353 129.758 163.903  1.00 28.07           O  
ATOM   2073  N   SER R 261     103.688 132.287 164.886  1.00 32.22           N  
ATOM   2074  CA  SER R 261     104.344 132.993 165.981  1.00 32.22           C  
ATOM   2075  C   SER R 261     104.540 134.475 165.685  1.00 32.22           C  
ATOM   2076  O   SER R 261     104.394 135.306 166.588  1.00 32.22           O  
ATOM   2077  CB  SER R 261     105.693 132.344 166.295  1.00 32.22           C  
ATOM   2078  OG  SER R 261     105.516 131.099 166.949  1.00 32.22           O  
ATOM   2079  N   GLY R 262     104.864 134.825 164.445  1.00 23.34           N  
ATOM   2080  CA  GLY R 262     105.152 136.196 164.086  1.00 23.34           C  
ATOM   2081  C   GLY R 262     106.622 136.538 164.248  1.00 23.34           C  
ATOM   2082  O   GLY R 262     107.394 135.848 164.916  1.00 23.34           O  
ATOM   2083  N   THR R 263     107.013 137.641 163.613  1.00 19.53           N  
ATOM   2084  CA  THR R 263     108.396 138.093 163.629  1.00 19.53           C  
ATOM   2085  C   THR R 263     108.696 139.047 164.777  1.00 19.53           C  
ATOM   2086  O   THR R 263     109.819 139.553 164.863  1.00 19.53           O  
ATOM   2087  CB  THR R 263     108.751 138.772 162.304  1.00 19.53           C  
ATOM   2088  CG2 THR R 263     107.978 140.072 162.154  1.00 19.53           C  
ATOM   2089  OG1 THR R 263     110.156 139.055 162.273  1.00 19.53           O  
ATOM   2090  N   GLN R 264     107.723 139.308 165.652  1.00 19.91           N  
ATOM   2091  CA  GLN R 264     107.964 140.196 166.785  1.00 19.91           C  
ATOM   2092  C   GLN R 264     109.030 139.629 167.712  1.00 19.91           C  
ATOM   2093  O   GLN R 264     109.735 140.382 168.394  1.00 19.91           O  
ATOM   2094  CB  GLN R 264     106.660 140.442 167.543  1.00 19.91           C  
ATOM   2095  CG  GLN R 264     105.905 139.179 167.925  1.00 19.91           C  
ATOM   2096  CD  GLN R 264     106.389 138.578 169.229  1.00 19.91           C  
ATOM   2097  NE2 GLN R 264     106.161 137.283 169.405  1.00 19.91           N  
ATOM   2098  OE1 GLN R 264     106.961 139.271 170.070  1.00 19.91           O  
ATOM   2099  N   ASN R 265     109.161 138.306 167.754  1.00 21.72           N  
ATOM   2100  CA  ASN R 265     110.169 137.634 168.563  1.00 21.72           C  
ATOM   2101  C   ASN R 265     111.040 136.784 167.651  1.00 21.72           C  
ATOM   2102  O   ASN R 265     110.573 135.782 167.101  1.00 21.72           O  
ATOM   2103  CB  ASN R 265     109.516 136.766 169.642  1.00 21.72           C  
ATOM   2104  CG  ASN R 265     110.519 136.222 170.639  1.00 21.72           C  
ATOM   2105  ND2 ASN R 265     110.048 135.383 171.552  1.00 21.72           N  
ATOM   2106  OD1 ASN R 265     111.704 136.548 170.585  1.00 21.72           O  
ATOM   2107  N   CYS R 266     112.302 137.177 167.502  1.00 21.34           N  
ATOM   2108  CA  CYS R 266     113.262 136.391 166.743  1.00 21.34           C  
ATOM   2109  C   CYS R 266     113.747 135.239 167.624  1.00 21.34           C  
ATOM   2110  O   CYS R 266     113.142 134.920 168.651  1.00 21.34           O  
ATOM   2111  CB  CYS R 266     114.422 137.264 166.260  1.00 21.34           C  
ATOM   2112  SG  CYS R 266     114.034 138.602 165.082  1.00 21.34           S  
ATOM   2113  N   GLU R 267     114.821 134.573 167.194  1.00 28.55           N  
ATOM   2114  CA  GLU R 267     115.516 133.542 167.965  1.00 28.55           C  
ATOM   2115  C   GLU R 267     114.702 132.251 168.022  1.00 28.55           C  
ATOM   2116  O   GLU R 267     115.187 131.223 168.504  1.00 28.55           O  
ATOM   2117  CB  GLU R 267     115.848 134.054 169.374  1.00 28.55           C  
ATOM   2118  CG  GLU R 267     116.779 133.166 170.183  1.00 28.55           C  
ATOM   2119  CD  GLU R 267     116.051 132.396 171.265  1.00 28.55           C  
ATOM   2120  OE1 GLU R 267     116.711 131.636 172.004  1.00 28.55           O  
ATOM   2121  OE2 GLU R 267     114.817 132.554 171.376  1.00 28.55           O  
ATOM   2122  N   VAL R 268     113.469 132.284 167.510  1.00 22.52           N  
ATOM   2123  CA  VAL R 268     112.731 131.052 167.249  1.00 22.52           C  
ATOM   2124  C   VAL R 268     113.069 130.506 165.871  1.00 22.52           C  
ATOM   2125  O   VAL R 268     112.792 129.330 165.588  1.00 22.52           O  
ATOM   2126  CB  VAL R 268     111.214 131.295 167.398  1.00 22.52           C  
ATOM   2127  CG1 VAL R 268     110.720 132.261 166.334  1.00 22.52           C  
ATOM   2128  CG2 VAL R 268     110.432 129.986 167.372  1.00 22.52           C  
ATOM   2129  N   TYR R 269     113.695 131.313 165.019  1.00 16.98           N  
ATOM   2130  CA  TYR R 269     114.127 130.916 163.690  1.00 16.98           C  
ATOM   2131  C   TYR R 269     115.581 130.469 163.664  1.00 16.98           C  
ATOM   2132  O   TYR R 269     116.147 130.296 162.582  1.00 16.98           O  
ATOM   2133  CB  TYR R 269     113.933 132.076 162.714  1.00 16.98           C  
ATOM   2134  CG  TYR R 269     112.539 132.653 162.700  1.00 16.98           C  
ATOM   2135  CD1 TYR R 269     111.426 131.840 162.827  1.00 16.98           C  
ATOM   2136  CD2 TYR R 269     112.338 134.019 162.578  1.00 16.98           C  
ATOM   2137  CE1 TYR R 269     110.154 132.369 162.816  1.00 16.98           C  
ATOM   2138  CE2 TYR R 269     111.071 134.556 162.572  1.00 16.98           C  
ATOM   2139  CZ  TYR R 269     109.982 133.728 162.691  1.00 16.98           C  
ATOM   2140  OH  TYR R 269     108.715 134.260 162.683  1.00 16.98           O  
ATOM   2141  N   ARG R 270     116.199 130.289 164.833  1.00 12.40           N  
ATOM   2142  CA  ARG R 270     117.643 130.087 164.897  1.00 12.40           C  
ATOM   2143  C   ARG R 270     118.065 128.796 164.205  1.00 12.40           C  
ATOM   2144  O   ARG R 270     119.105 128.758 163.538  1.00 12.40           O  
ATOM   2145  CB  ARG R 270     118.104 130.094 166.353  1.00 12.40           C  
ATOM   2146  CG  ARG R 270     119.542 130.536 166.547  1.00 12.40           C  
ATOM   2147  CD  ARG R 270     120.071 130.113 167.903  1.00 12.40           C  
ATOM   2148  NE  ARG R 270     121.406 130.643 168.150  1.00 12.40           N  
ATOM   2149  CZ  ARG R 270     121.651 131.849 168.643  1.00 12.40           C  
ATOM   2150  NH1 ARG R 270     120.671 132.680 168.956  1.00 12.40           N  
ATOM   2151  NH2 ARG R 270     122.912 132.230 168.829  1.00 12.40           N  
ATOM   2152  N   SER R 271     117.282 127.731 164.357  1.00  8.69           N  
ATOM   2153  CA  SER R 271     117.634 126.450 163.758  1.00  8.69           C  
ATOM   2154  C   SER R 271     117.144 126.324 162.320  1.00  8.69           C  
ATOM   2155  O   SER R 271     117.857 125.773 161.471  1.00  8.69           O  
ATOM   2156  CB  SER R 271     117.073 125.304 164.600  1.00  8.69           C  
ATOM   2157  OG  SER R 271     115.752 125.585 165.026  1.00  8.69           O  
ATOM   2158  N   VAL R 272     115.942 126.824 162.028  1.00  7.78           N  
ATOM   2159  CA  VAL R 272     115.394 126.688 160.682  1.00  7.78           C  
ATOM   2160  C   VAL R 272     116.207 127.503 159.685  1.00  7.78           C  
ATOM   2161  O   VAL R 272     116.369 127.103 158.529  1.00  7.78           O  
ATOM   2162  CB  VAL R 272     113.902 127.073 160.658  1.00  7.78           C  
ATOM   2163  CG1 VAL R 272     113.111 126.166 161.580  1.00  7.78           C  
ATOM   2164  CG2 VAL R 272     113.707 128.522 161.039  1.00  7.78           C  
ATOM   2165  N   ASP R 273     116.730 128.657 160.107  1.00  8.34           N  
ATOM   2166  CA  ASP R 273     117.545 129.472 159.210  1.00  8.34           C  
ATOM   2167  C   ASP R 273     118.828 128.746 158.823  1.00  8.34           C  
ATOM   2168  O   ASP R 273     119.207 128.705 157.644  1.00  8.34           O  
ATOM   2169  CB  ASP R 273     117.858 130.813 159.872  1.00  8.34           C  
ATOM   2170  CG  ASP R 273     118.342 131.850 158.884  1.00  8.34           C  
ATOM   2171  OD1 ASP R 273     117.521 132.328 158.076  1.00  8.34           O  
ATOM   2172  OD2 ASP R 273     119.543 132.192 158.920  1.00  8.34           O  
ATOM   2173  N   LEU R 274     119.508 128.159 159.810  1.00  8.52           N  
ATOM   2174  CA  LEU R 274     120.708 127.385 159.520  1.00  8.52           C  
ATOM   2175  C   LEU R 274     120.384 126.187 158.640  1.00  8.52           C  
ATOM   2176  O   LEU R 274     121.131 125.872 157.706  1.00  8.52           O  
ATOM   2177  CB  LEU R 274     121.369 126.933 160.822  1.00  8.52           C  
ATOM   2178  CG  LEU R 274     122.661 126.130 160.672  1.00  8.52           C  
ATOM   2179  CD1 LEU R 274     123.711 126.950 159.950  1.00  8.52           C  
ATOM   2180  CD2 LEU R 274     123.173 125.671 162.024  1.00  8.52           C  
ATOM   2181  N   ALA R 275     119.264 125.511 158.915  1.00 24.44           N  
ATOM   2182  CA  ALA R 275     118.877 124.370 158.094  1.00 24.44           C  
ATOM   2183  C   ALA R 275     118.618 124.788 156.653  1.00 24.44           C  
ATOM   2184  O   ALA R 275     119.036 124.100 155.715  1.00 24.44           O  
ATOM   2185  CB  ALA R 275     117.642 123.693 158.686  1.00 24.44           C  
ATOM   2186  N   PHE R 276     117.933 125.917 156.456  1.00  4.88           N  
ATOM   2187  CA  PHE R 276     117.642 126.384 155.107  1.00  4.88           C  
ATOM   2188  C   PHE R 276     118.918 126.739 154.359  1.00  4.88           C  
ATOM   2189  O   PHE R 276     119.089 126.361 153.194  1.00  4.88           O  
ATOM   2190  CB  PHE R 276     116.704 127.589 155.156  1.00  4.88           C  
ATOM   2191  CG  PHE R 276     116.505 128.253 153.826  1.00  4.88           C  
ATOM   2192  CD1 PHE R 276     116.118 127.518 152.721  1.00  4.88           C  
ATOM   2193  CD2 PHE R 276     116.699 129.613 153.682  1.00  4.88           C  
ATOM   2194  CE1 PHE R 276     115.938 128.123 151.498  1.00  4.88           C  
ATOM   2195  CE2 PHE R 276     116.518 130.223 152.459  1.00  4.88           C  
ATOM   2196  CZ  PHE R 276     116.138 129.476 151.367  1.00  4.88           C  
ATOM   2197  N   PHE R 277     119.832 127.458 155.012  1.00  3.78           N  
ATOM   2198  CA  PHE R 277     121.051 127.852 154.315  1.00  3.78           C  
ATOM   2199  C   PHE R 277     121.977 126.667 154.078  1.00  3.78           C  
ATOM   2200  O   PHE R 277     122.787 126.698 153.144  1.00  3.78           O  
ATOM   2201  CB  PHE R 277     121.764 128.961 155.085  1.00  3.78           C  
ATOM   2202  CG  PHE R 277     121.157 130.316 154.875  1.00  3.78           C  
ATOM   2203  CD1 PHE R 277     121.077 130.859 153.606  1.00  3.78           C  
ATOM   2204  CD2 PHE R 277     120.654 131.039 155.939  1.00  3.78           C  
ATOM   2205  CE1 PHE R 277     120.513 132.099 153.405  1.00  3.78           C  
ATOM   2206  CE2 PHE R 277     120.090 132.280 155.741  1.00  3.78           C  
ATOM   2207  CZ  PHE R 277     120.020 132.810 154.473  1.00  3.78           C  
ATOM   2208  N   ILE R 278     121.879 125.618 154.897  1.00 14.01           N  
ATOM   2209  CA  ILE R 278     122.661 124.414 154.636  1.00 14.01           C  
ATOM   2210  C   ILE R 278     122.061 123.623 153.479  1.00 14.01           C  
ATOM   2211  O   ILE R 278     122.784 123.132 152.604  1.00 14.01           O  
ATOM   2212  CB  ILE R 278     122.772 123.560 155.912  1.00 14.01           C  
ATOM   2213  CG1 ILE R 278     123.761 124.196 156.889  1.00 14.01           C  
ATOM   2214  CG2 ILE R 278     123.208 122.144 155.578  1.00 14.01           C  
ATOM   2215  CD1 ILE R 278     123.794 123.526 158.238  1.00 14.01           C  
ATOM   2216  N   THR R 279     120.732 123.489 153.450  1.00 38.31           N  
ATOM   2217  CA  THR R 279     120.081 122.697 152.413  1.00 38.31           C  
ATOM   2218  C   THR R 279     120.038 123.409 151.068  1.00 38.31           C  
ATOM   2219  O   THR R 279     119.835 122.752 150.044  1.00 38.31           O  
ATOM   2220  CB  THR R 279     118.659 122.331 152.837  1.00 38.31           C  
ATOM   2221  CG2 THR R 279     118.684 121.362 154.006  1.00 38.31           C  
ATOM   2222  OG1 THR R 279     117.953 123.517 153.219  1.00 38.31           O  
ATOM   2223  N   LEU R 280     120.224 124.730 151.044  1.00 12.57           N  
ATOM   2224  CA  LEU R 280     120.205 125.453 149.778  1.00 12.57           C  
ATOM   2225  C   LEU R 280     121.365 125.064 148.865  1.00 12.57           C  
ATOM   2226  O   LEU R 280     121.322 125.368 147.669  1.00 12.57           O  
ATOM   2227  CB  LEU R 280     120.215 126.961 150.046  1.00 12.57           C  
ATOM   2228  CG  LEU R 280     120.020 127.929 148.880  1.00 12.57           C  
ATOM   2229  CD1 LEU R 280     118.721 127.642 148.164  1.00 12.57           C  
ATOM   2230  CD2 LEU R 280     120.036 129.355 149.380  1.00 12.57           C  
ATOM   2231  N   SER R 281     122.391 124.390 149.391  1.00 19.50           N  
ATOM   2232  CA  SER R 281     123.517 123.976 148.557  1.00 19.50           C  
ATOM   2233  C   SER R 281     123.221 122.711 147.758  1.00 19.50           C  
ATOM   2234  O   SER R 281     123.971 122.384 146.829  1.00 19.50           O  
ATOM   2235  CB  SER R 281     124.761 123.771 149.422  1.00 19.50           C  
ATOM   2236  OG  SER R 281     124.529 122.801 150.427  1.00 19.50           O  
ATOM   2237  N   PHE R 282     122.144 121.997 148.087  1.00 24.78           N  
ATOM   2238  CA  PHE R 282     121.743 120.856 147.271  1.00 24.78           C  
ATOM   2239  C   PHE R 282     121.362 121.302 145.865  1.00 24.78           C  
ATOM   2240  O   PHE R 282     121.546 120.555 144.894  1.00 24.78           O  
ATOM   2241  CB  PHE R 282     120.575 120.121 147.933  1.00 24.78           C  
ATOM   2242  CG  PHE R 282     120.910 119.508 149.271  1.00 24.78           C  
ATOM   2243  CD1 PHE R 282     122.201 119.538 149.774  1.00 24.78           C  
ATOM   2244  CD2 PHE R 282     119.920 118.910 150.031  1.00 24.78           C  
ATOM   2245  CE1 PHE R 282     122.498 118.980 151.003  1.00 24.78           C  
ATOM   2246  CE2 PHE R 282     120.211 118.350 151.261  1.00 24.78           C  
ATOM   2247  CZ  PHE R 282     121.502 118.386 151.746  1.00 24.78           C  
ATOM   2248  N   THR R 283     120.844 122.525 145.740  1.00 38.31           N  
ATOM   2249  CA  THR R 283     120.539 123.078 144.428  1.00 38.31           C  
ATOM   2250  C   THR R 283     121.791 123.182 143.570  1.00 38.31           C  
ATOM   2251  O   THR R 283     121.776 122.822 142.388  1.00 38.31           O  
ATOM   2252  CB  THR R 283     119.883 124.444 144.586  1.00 38.31           C  
ATOM   2253  CG2 THR R 283     119.650 125.073 143.231  1.00 38.31           C  
ATOM   2254  OG1 THR R 283     118.631 124.298 145.268  1.00 38.31           O  
ATOM   2255  N   TYR R 284     122.890 123.669 144.147  1.00  3.80           N  
ATOM   2256  CA  TYR R 284     124.144 123.718 143.404  1.00  3.80           C  
ATOM   2257  C   TYR R 284     124.704 122.322 143.169  1.00  3.80           C  
ATOM   2258  O   TYR R 284     125.397 122.095 142.172  1.00  3.80           O  
ATOM   2259  CB  TYR R 284     125.165 124.589 144.135  1.00  3.80           C  
ATOM   2260  CG  TYR R 284     124.588 125.839 144.761  1.00  3.80           C  
ATOM   2261  CD1 TYR R 284     123.772 126.691 144.034  1.00  3.80           C  
ATOM   2262  CD2 TYR R 284     124.869 126.170 146.077  1.00  3.80           C  
ATOM   2263  CE1 TYR R 284     123.245 127.831 144.603  1.00  3.80           C  
ATOM   2264  CE2 TYR R 284     124.349 127.309 146.652  1.00  3.80           C  
ATOM   2265  CZ  TYR R 284     123.539 128.135 145.911  1.00  3.80           C  
ATOM   2266  OH  TYR R 284     123.017 129.273 146.480  1.00  3.80           O  
ATOM   2267  N   MET R 285     124.428 121.382 144.077  1.00 11.64           N  
ATOM   2268  CA  MET R 285     124.831 119.995 143.847  1.00 11.64           C  
ATOM   2269  C   MET R 285     124.152 119.404 142.617  1.00 11.64           C  
ATOM   2270  O   MET R 285     124.765 118.608 141.895  1.00 11.64           O  
ATOM   2271  CB  MET R 285     124.518 119.136 145.076  1.00 11.64           C  
ATOM   2272  CG  MET R 285     124.385 117.649 144.777  1.00 11.64           C  
ATOM   2273  SD  MET R 285     124.365 116.597 146.240  1.00 11.64           S  
ATOM   2274  CE  MET R 285     123.061 117.364 147.190  1.00 11.64           C  
ATOM   2275  N   ASN R 286     122.895 119.772 142.372  1.00 10.04           N  
ATOM   2276  CA  ASN R 286     122.212 119.321 141.161  1.00 10.04           C  
ATOM   2277  C   ASN R 286     122.976 119.751 139.909  1.00 10.04           C  
ATOM   2278  O   ASN R 286     123.023 119.016 138.914  1.00 10.04           O  
ATOM   2279  CB  ASN R 286     120.780 119.865 141.151  1.00 10.04           C  
ATOM   2280  CG  ASN R 286     119.924 119.296 140.024  1.00 10.04           C  
ATOM   2281  ND2 ASN R 286     118.614 119.309 140.229  1.00 10.04           N  
ATOM   2282  OD1 ASN R 286     120.422 118.849 138.994  1.00 10.04           O  
ATOM   2283  N   SER R 287     123.595 120.934 139.946  1.00  1.41           N  
ATOM   2284  CA  SER R 287     124.280 121.456 138.766  1.00  1.41           C  
ATOM   2285  C   SER R 287     125.553 120.680 138.446  1.00  1.41           C  
ATOM   2286  O   SER R 287     126.050 120.762 137.318  1.00  1.41           O  
ATOM   2287  CB  SER R 287     124.597 122.939 138.954  1.00  1.41           C  
ATOM   2288  OG  SER R 287     123.422 123.678 139.235  1.00  1.41           O  
ATOM   2289  N   MET R 288     126.104 119.941 139.410  1.00  8.71           N  
ATOM   2290  CA  MET R 288     127.206 119.045 139.077  1.00  8.71           C  
ATOM   2291  C   MET R 288     126.713 117.627 138.832  1.00  8.71           C  
ATOM   2292  O   MET R 288     127.385 116.850 138.147  1.00  8.71           O  
ATOM   2293  CB  MET R 288     128.261 119.019 140.183  1.00  8.71           C  
ATOM   2294  CG  MET R 288     127.775 118.424 141.488  1.00  8.71           C  
ATOM   2295  SD  MET R 288     128.994 118.429 142.807  1.00  8.71           S  
ATOM   2296  CE  MET R 288     128.044 117.682 144.126  1.00  8.71           C  
ATOM   2297  N   LEU R 289     125.556 117.270 139.395  1.00  8.99           N  
ATOM   2298  CA  LEU R 289     125.022 115.929 139.184  1.00  8.99           C  
ATOM   2299  C   LEU R 289     124.498 115.737 137.767  1.00  8.99           C  
ATOM   2300  O   LEU R 289     124.757 114.701 137.148  1.00  8.99           O  
ATOM   2301  CB  LEU R 289     123.917 115.628 140.195  1.00  8.99           C  
ATOM   2302  CG  LEU R 289     124.384 115.105 141.552  1.00  8.99           C  
ATOM   2303  CD1 LEU R 289     123.197 114.814 142.452  1.00  8.99           C  
ATOM   2304  CD2 LEU R 289     125.237 113.864 141.365  1.00  8.99           C  
ATOM   2305  N   ASP R 290     123.756 116.706 137.238  1.00  8.15           N  
ATOM   2306  CA  ASP R 290     123.091 116.451 135.961  1.00  8.15           C  
ATOM   2307  C   ASP R 290     124.005 116.328 134.734  1.00  8.15           C  
ATOM   2308  O   ASP R 290     123.596 115.672 133.768  1.00  8.15           O  
ATOM   2309  CB  ASP R 290     121.996 117.494 135.694  1.00  8.15           C  
ATOM   2310  CG  ASP R 290     122.534 118.859 135.354  1.00  8.15           C  
ATOM   2311  OD1 ASP R 290     123.364 119.391 136.114  1.00  8.15           O  
ATOM   2312  OD2 ASP R 290     122.118 119.404 134.312  1.00  8.15           O  
ATOM   2313  N   PRO R 291     125.212 116.917 134.679  1.00  9.52           N  
ATOM   2314  CA  PRO R 291     126.052 116.694 133.488  1.00  9.52           C  
ATOM   2315  C   PRO R 291     126.495 115.253 133.294  1.00  9.52           C  
ATOM   2316  O   PRO R 291     126.856 114.889 132.168  1.00  9.52           O  
ATOM   2317  CB  PRO R 291     127.258 117.614 133.721  1.00  9.52           C  
ATOM   2318  CG  PRO R 291     126.781 118.625 134.666  1.00  9.52           C  
ATOM   2319  CD  PRO R 291     125.858 117.890 135.575  1.00  9.52           C  
ATOM   2320  N   VAL R 292     126.495 114.424 134.334  1.00 11.52           N  
ATOM   2321  CA  VAL R 292     126.823 113.016 134.142  1.00 11.52           C  
ATOM   2322  C   VAL R 292     125.564 112.184 133.910  1.00 11.52           C  
ATOM   2323  O   VAL R 292     125.619 111.157 133.225  1.00 11.52           O  
ATOM   2324  CB  VAL R 292     127.641 112.473 135.329  1.00 11.52           C  
ATOM   2325  CG1 VAL R 292     126.821 112.468 136.605  1.00 11.52           C  
ATOM   2326  CG2 VAL R 292     128.178 111.080 135.029  1.00 11.52           C  
ATOM   2327  N   VAL R 293     124.424 112.614 134.452  1.00  8.23           N  
ATOM   2328  CA  VAL R 293     123.169 111.911 134.209  1.00  8.23           C  
ATOM   2329  C   VAL R 293     122.712 112.107 132.769  1.00  8.23           C  
ATOM   2330  O   VAL R 293     122.211 111.176 132.129  1.00  8.23           O  
ATOM   2331  CB  VAL R 293     122.098 112.378 135.210  1.00  8.23           C  
ATOM   2332  CG1 VAL R 293     120.805 111.622 134.991  1.00  8.23           C  
ATOM   2333  CG2 VAL R 293     122.587 112.194 136.632  1.00  8.23           C  
ATOM   2334  N   TYR R 294     122.886 113.314 132.233  1.00  6.37           N  
ATOM   2335  CA  TYR R 294     122.329 113.673 130.936  1.00  6.37           C  
ATOM   2336  C   TYR R 294     123.283 113.462 129.771  1.00  6.37           C  
ATOM   2337  O   TYR R 294     122.843 113.024 128.704  1.00  6.37           O  
ATOM   2338  CB  TYR R 294     121.881 115.138 130.943  1.00  6.37           C  
ATOM   2339  CG  TYR R 294     120.466 115.347 131.423  1.00  6.37           C  
ATOM   2340  CD1 TYR R 294     119.393 115.168 130.567  1.00  6.37           C  
ATOM   2341  CD2 TYR R 294     120.203 115.729 132.729  1.00  6.37           C  
ATOM   2342  CE1 TYR R 294     118.098 115.359 130.997  1.00  6.37           C  
ATOM   2343  CE2 TYR R 294     118.911 115.921 133.169  1.00  6.37           C  
ATOM   2344  CZ  TYR R 294     117.862 115.734 132.297  1.00  6.37           C  
ATOM   2345  OH  TYR R 294     116.569 115.925 132.722  1.00  6.37           O  
ATOM   2346  N   TYR R 295     124.571 113.760 129.935  1.00  8.63           N  
ATOM   2347  CA  TYR R 295     125.503 113.782 128.813  1.00  8.63           C  
ATOM   2348  C   TYR R 295     126.367 112.530 128.745  1.00  8.63           C  
ATOM   2349  O   TYR R 295     126.406 111.863 127.707  1.00  8.63           O  
ATOM   2350  CB  TYR R 295     126.395 115.030 128.887  1.00  8.63           C  
ATOM   2351  CG  TYR R 295     125.662 116.322 129.178  1.00  8.63           C  
ATOM   2352  CD1 TYR R 295     124.380 116.546 128.699  1.00  8.63           C  
ATOM   2353  CD2 TYR R 295     126.261 117.323 129.930  1.00  8.63           C  
ATOM   2354  CE1 TYR R 295     123.715 117.724 128.967  1.00  8.63           C  
ATOM   2355  CE2 TYR R 295     125.603 118.504 130.201  1.00  8.63           C  
ATOM   2356  CZ  TYR R 295     124.332 118.699 129.716  1.00  8.63           C  
ATOM   2357  OH  TYR R 295     123.672 119.873 129.984  1.00  8.63           O  
ATOM   2358  N   PHE R 296     127.070 112.190 129.826  1.00 15.20           N  
ATOM   2359  CA  PHE R 296     128.043 111.105 129.759  1.00 15.20           C  
ATOM   2360  C   PHE R 296     127.362 109.741 129.728  1.00 15.20           C  
ATOM   2361  O   PHE R 296     127.918 108.777 129.191  1.00 15.20           O  
ATOM   2362  CB  PHE R 296     129.009 111.196 130.939  1.00 15.20           C  
ATOM   2363  CG  PHE R 296     129.898 112.404 130.898  1.00 15.20           C  
ATOM   2364  CD1 PHE R 296     130.307 112.937 129.689  1.00 15.20           C  
ATOM   2365  CD2 PHE R 296     130.317 113.012 132.068  1.00 15.20           C  
ATOM   2366  CE1 PHE R 296     131.120 114.049 129.647  1.00 15.20           C  
ATOM   2367  CE2 PHE R 296     131.130 114.126 132.031  1.00 15.20           C  
ATOM   2368  CZ  PHE R 296     131.531 114.645 130.820  1.00 15.20           C  
ATOM   2369  N   SER R 297     126.161 109.640 130.297  1.00 16.76           N  
ATOM   2370  CA  SER R 297     125.480 108.355 130.370  1.00 16.76           C  
ATOM   2371  C   SER R 297     124.907 107.915 129.029  1.00 16.76           C  
ATOM   2372  O   SER R 297     124.840 106.710 128.765  1.00 16.76           O  
ATOM   2373  CB  SER R 297     124.364 108.414 131.410  1.00 16.76           C  
ATOM   2374  OG  SER R 297     123.329 109.288 130.996  1.00 16.76           O  
ATOM   2375  N   SER R 298     124.491 108.850 128.186  1.00 20.75           N  
ATOM   2376  CA  SER R 298     123.889 108.488 126.909  1.00 20.75           C  
ATOM   2377  C   SER R 298     124.948 107.916 125.973  1.00 20.75           C  
ATOM   2378  O   SER R 298     126.010 108.525 125.803  1.00 20.75           O  
ATOM   2379  CB  SER R 298     123.223 109.705 126.272  1.00 20.75           C  
ATOM   2380  OG  SER R 298     124.174 110.510 125.597  1.00 20.75           O  
ATOM   2381  N   PRO R 299     124.710 106.754 125.365  1.00 25.48           N  
ATOM   2382  CA  PRO R 299     125.677 106.215 124.400  1.00 25.48           C  
ATOM   2383  C   PRO R 299     125.858 107.156 123.219  1.00 25.48           C  
ATOM   2384  O   PRO R 299     124.901 107.767 122.737  1.00 25.48           O  
ATOM   2385  CB  PRO R 299     125.047 104.884 123.972  1.00 25.48           C  
ATOM   2386  CG  PRO R 299     124.092 104.538 125.067  1.00 25.48           C  
ATOM   2387  CD  PRO R 299     123.575 105.844 125.583  1.00 25.48           C  
ATOM   2388  N   SER R 300     127.100 107.261 122.751  1.00 29.15           N  
ATOM   2389  CA  SER R 300     127.463 108.160 121.657  1.00 29.15           C  
ATOM   2390  C   SER R 300     127.011 109.594 121.930  1.00 29.15           C  
ATOM   2391  O   SER R 300     127.285 110.151 122.994  1.00 29.15           O  
ATOM   2392  CB  SER R 300     126.872 107.667 120.334  1.00 29.15           C  
ATOM   2393  OG  SER R 300     127.570 106.529 119.859  1.00 29.15           O  
TER    2394      SER R 300                                                      
HETATM 2395  C   UNK     0     122.809 132.406 147.423  0.00  0.00           C  
HETATM 2396  C   UNK     0     123.281 133.034 148.596  0.00  0.00           C  
HETATM 2397  C   UNK     0     122.439 133.899 149.327  0.00  0.00           C  
HETATM 2398  C   UNK     0     121.130 134.138 148.870  0.00  0.00           C  
HETATM 2399  C   UNK     0     120.671 133.531 147.693  0.00  0.00           C  
HETATM 2400  C   UNK     0     121.491 132.641 146.972  0.00  0.00           C  
HETATM 2401  C   UNK     0     120.928 131.962 145.759  0.00  0.00           C  
HETATM 2402  O   UNK     0     121.471 130.944 145.276  0.00  0.00           O  
HETATM 2403  O   UNK     0     119.870 132.415 145.277  0.00  0.00           O  
HETATM 2404  O   UNK     0     120.271 134.942 149.552  0.00  0.00           O  
END
